# Supplementary material for: Dysregulation of microRNAs and tRNA-derived ncRNAs in mesothelial and mesothelioma cell lines after asbestiform fiber exposure
Source: Sci Rep. 2022 Jun 2;12:9181. doi: 10.1038/s41598-022-13044-0 (PMC9163335; doi:10.1038/s41598-022-13044-0)
Supplement: Supplementary file 1 — Supplementary Information 1. [file 41598_2022_13044_MOESM1_ESM.zip]

Archive with 3 entries (2 files):
- New_Mestothelioma_Net/
- New_Mestothelioma_Net/mesothelioma_node.csv
- New_Mestothelioma_Net/mesothelioma_edges.csv
