# Supplementary material for: Dysregulation of microRNAs and tRNA-derived ncRNAs in mesothelial and mesothelioma cell lines after asbestiform fiber exposure
Source: Sci Rep. 2022 Jun 2;12:9181. doi: 10.1038/s41598-022-13044-0 (PMC9163335; doi:10.1038/s41598-022-13044-0)
Supplement: Supplementary file 2 — Supplementary Information 2. [file 41598_2022_13044_MOESM2_ESM.xlsx]

## Sheet: Sheet1
	MeT10vsMeT5ANT			MeT50vsMeT5ANT			JU10vsJU77NT			JU50vsJU77NT			JU77NTvsMeT5ANT			JU10vsMeT10			JU50vsMeT50
id	logFC	P.Value	adj.P.Val	logFC	P.Value	adj.P.Val	logFC	P.Value	adj.P.Val	logFC	P.Value	adj.P.Val	logFC	P.Value	adj.P.Val	logFC	P.Value	adj.P.Val	logFC	P.Value	adj.P.Val
tRF-17-8WQ0D52	-0.896462	5.12233e-08	5.82409e-05	0.255296	0.0352672	0.247524	3.08656	4.58281e-25	1.04213e-21	2.98609	1.38522e-24	3.15e-21	-0.00530024	0.965368	0.974799	3.97772	1.25796e-27	3.40516e-25	2.7255	5.37052e-24	6.29919e-22
tRF-26-5BF900BY4DE	0.0996761	0.257433	0.734287	0.124979	0.159769	0.499746	1.876	7.8631e-18	3.11159e-15	2.06201	2.56879e-19	2.92071e-16	-1.63947	4.44876e-17	1.04293e-15	0.136852	0.165283	0.264127	0.297559	0.0034448	0.00943335
tRF-32-897PVP941QKSJ	0.288646	0.142209	0.611542	0.219068	0.269317	0.628486	2.10572	9.04634e-18	3.11159e-15	2.27419	5.30901e-19	4.02423e-16	2.06721	6.31906e-14	9.64399e-13	3.88429	2.48083e-23	2.16977e-21	4.12234	5.54019e-24	6.29919e-22
tRF-16-K8KDP1B	0.333157	0.0320594	0.391179	0.166121	0.284507	0.639297	2.1957	5.35601e-18	3.11159e-15	2.28635	1.10501e-18	6.28201e-16	0.715182	2.79528e-05	0.000109594	2.57772	5.35661e-20	2.34249e-18	2.83541	5.2462e-21	2.84044e-19
hsa-miR-221-3p	0.0190124	0.59941	0.900199	-0.20026	5.51208e-06	0.000737322	-0.566529	2.04351e-19	2.32347e-16	-0.513656	2.12892e-18	9.68234e-16	2.02872	1.16145e-37	1.32057e-34	1.44318	4.33832e-30	3.28844e-27	1.71532	2.89073e-32	3.28676e-29
tRF-32-M2OSRNLNKSEKL	0.471348	0.0816747	0.521709	0.295632	0.283593	0.639297	2.97739	6.69015e-18	3.11159e-15	2.92147	1.15598e-17	4.38118e-15	1.54761	3.16857e-07	1.79684e-06	4.05365	2.749e-20	1.23318e-18	4.17345	5.70018e-20	2.64535e-18
tRF-22-5BF900BY3	0.0453619	0.600291	0.900199	0.260428	0.00421239	0.0699196	1.76543	1.84283e-17	5.23826e-15	1.73926	2.58441e-17	8.39564e-15	-1.48206	3.39425e-16	7.14678e-15	0.238005	0.0174116	0.0402699	-0.00323024	0.972762	0.984077
tRF-16-3JWB61B	0.746833	0.00720047	0.227415	0.692366	0.0131601	0.154259	2.34987	9.57832e-18	3.11159e-15	2.22756	5.2358e-17	1.48828e-14	3.00506	6.90619e-15	1.19883e-13	4.60809	6.8342e-23	4.85655e-21	4.54025	2.51432e-22	1.78674e-20
tRF-33-QKF1R3WE8RO8DX	0.177768	0.519564	0.873397	0.029541	0.917642	0.974192	2.55528	1.12671e-15	2.32922e-13	2.71875	1.11725e-16	2.82291e-14	1.5235	4.35731e-07	2.41083e-06	3.90102	9.40124e-19	3.44813e-17	4.2127	3.72028e-19	1.5107e-17
tRF-33-86J8WPMN1E8Y0E	0.0266813	0.871191	0.961069	-0.339214	0.0556214	0.315941	1.58638	7.7914e-14	8.85882e-12	1.92501	1.32058e-16	3.003e-14	1.39455	7.24735e-11	7.1344e-10	2.95425	1.98549e-20	9.60637e-19	3.65878	7.28539e-23	5.71275e-21
hsa-miR-100-5p	-0.0312481	0.601049	0.900199	-0.12405	0.0471477	0.288986	-0.527447	6.4652e-15	9.80124e-13	-0.578375	4.10017e-16	8.47617e-14	3.18874	1.08254e-37	1.32057e-34	2.69255	2.29697e-33	5.22332e-30	2.73442	2.58478e-33	5.87778e-30
tRF-17-884U1D2	0.337541	0.0745305	0.504412	0.225407	0.236755	0.601543	1.93481	5.48281e-17	1.38532e-14	1.78055	7.50187e-16	1.42161e-13	2.07531	1.82463e-14	2.9427e-13	3.67258	4.40014e-23	3.45032e-21	3.63046	1.84236e-22	1.3795e-20
tRF-33-Q99P9P9NH57SD3	-0.295484	0.151356	0.625452	-0.592523	0.008328	0.113566	-2.39729	6.74037e-16	1.53276e-13	-2.21359	1.91025e-15	3.34147e-13	3.47518	8.46275e-22	3.70083e-20	1.37337	1.85866e-07	1.23224e-06	1.85411	4.57275e-10	4.38752e-09
tRF-16-8WQ0D5D	-0.531054	0.171652	0.645197	0.6866	0.0384533	0.254935	2.91265	1.27788e-13	1.38376e-11	3.2701	2.26168e-15	3.67362e-13	0.979543	0.00387832	0.00909205	4.42324	2.52691e-15	5.47256e-14	3.56304	2.92803e-16	8.32291e-15
tRF-41-8OYDVNZDBQ8BB2S1B	-0.746498	0.00297467	0.156352	-0.633458	0.00976002	0.126824	2.78482	1.77764e-14	2.37786e-12	2.90859	3.50988e-15	5.32098e-13	-0.440189	0.0671269	0.111016	3.09113	9.60561e-16	2.27533e-14	3.10185	4.41435e-16	1.19503e-14
tRF-16-L7P5QKB	0.500159	0.187823	0.661649	0.977758	0.00937688	0.123254	2.35869	1.74344e-14	2.37786e-12	2.45134	4.01567e-15	5.70727e-13	2.72455	4.43753e-10	3.94178e-09	4.58308	4.29669e-18	1.45831e-16	4.19813	2.87461e-18	9.90433e-17
tRF-16-KQ3SW1B	-0.0945775	0.586416	0.896671	0.334111	0.0520057	0.303233	2.13537	3.45869e-15	6.55422e-13	2.0915	5.70672e-15	7.63358e-13	0.267944	0.126185	0.188161	2.49789	4.53932e-17	1.2903e-15	2.02534	5.24843e-15	1.08499e-13
hsa-miR-29a-3p	-0.158311	0.000540923	0.0552008	-0.148022	0.00117486	0.027082	-0.426659	1.35642e-13	1.40204e-11	-0.474265	6.06216e-15	7.65853e-13	1.75878	2.3256e-33	1.5449e-30	1.49043	2.84648e-28	1.07882e-25	1.43253	1.20404e-27	3.42249e-25
tRF-19-N2NYDRE8	-0.0888437	0.784493	0.955049	0.899063	0.00353387	0.0632757	3.27367	4.48814e-15	7.85079e-13	3.10434	2.34511e-14	2.80673e-12	0.601171	0.056579	0.0958723	3.96368	2.07337e-16	5.35779e-15	2.80645	2.70069e-14	5.07552e-13
tRF-32-86J8WPMN1E8YN	0.427421	0.0461556	0.445106	0.372489	0.0840582	0.378076	1.93323	2.57052e-13	2.43557e-11	2.0498	3.32175e-14	3.77683e-12	1.21147	5.83678e-07	3.1602e-06	2.71728	9.08796e-17	2.52025e-15	2.88878	1.67952e-17	5.37919e-16
tRF-32-P4R8YP9LON4V3	-0.142832	0.421633	0.855745	-0.715063	0.000626967	0.0173869	-1.59083	5.10674e-15	8.2948e-13	-1.44076	3.66318e-14	3.9667e-12	4.0372	1.08251e-25	9.8465e-24	2.5892	2.51277e-17	7.72167e-16	3.3115	1.42444e-19	6.11167e-18
tRF-28-945NB2NZW7DR	-0.553624	0.394656	0.84426	1.5205	0.00931463	0.123254	3.61277	3.08563e-13	2.77741e-11	3.81134	5.10093e-14	5.2725e-12	2.37214	6.05378e-05	0.00022168	6.53854	5.68049e-15	1.16373e-13	4.66299	1.46764e-14	2.87739e-13
tRF-34-L85DMKYUYRLHIX	0.605214	0.135133	0.611542	-0.255655	0.5801	0.82874	2.44938	4.19096e-12	2.70451e-10	2.78727	5.90486e-14	5.83811e-12	1.93781	4.27105e-06	1.98617e-05	3.78197	1.29463e-14	2.41311e-13	4.98073	3.47475e-15	7.45431e-14
tRF-16-K5J0W1B	0.239104	0.498072	0.869583	0.222776	0.534798	0.80936	1.90683	3.17558e-13	2.77741e-11	1.98586	7.43013e-14	7.04005e-12	3.07376	1.33859e-12	1.72952e-11	4.74149	7.24715e-19	2.84138e-17	4.83685	8.59865e-19	3.31412e-17
tRF-17-K0SVRNK	0.369089	0.496386	0.869583	0.161384	0.772678	0.918764	3.02406	4.28566e-13	3.60948e-11	3.17387	7.9349e-14	7.21758e-12	2.28952	1.35699e-05	5.76786e-05	4.94449	3.00307e-14	5.13181e-13	5.302	1.8287e-14	3.51028e-13
tRF-16-884U1DD	0.0362423	0.920063	0.974487	0.218984	0.539667	0.8095	2.01561	7.48395e-14	8.85882e-12	1.97574	1.17579e-13	1.02836e-11	2.97345	3.12478e-12	3.84095e-11	4.95281	8.13022e-19	3.13358e-17	4.7302	1.53167e-18	5.52861e-17
tRF-31-R008R959KUMKB	1.18224	0.0459931	0.445106	0.804497	0.189887	0.541107	4.73697	6.72258e-13	5.4597e-11	4.97407	1.45062e-13	1.22175e-11	1.00544	0.103011	0.160005	4.56017	1.0596e-13	1.65036e-12	5.17502	5.51826e-14	9.80353e-13
tRF-17-88481D2	0.608014	0.169693	0.644209	0.113196	0.810608	0.926825	2.30417	1.91489e-14	2.41914e-12	2.09294	3.64484e-13	2.96013e-11	3.27776	1.13782e-10	1.08714e-09	4.97392	1.17858e-17	3.8842e-16	5.25751	2.05553e-16	5.91679e-15
tRF-19-5BF9000W	0.109313	0.300424	0.773399	0.265074	0.0149507	0.161074	1.61496	1.42039e-13	1.40433e-11	1.53649	5.3906e-13	4.22698e-11	-1.43407	3.2094e-13	4.59005e-12	0.0715751	0.546964	0.669427	-0.162649	0.17361	0.26693
tRF-17-WJ9X0UF	0.0624589	0.770698	0.951417	0.263399	0.2181	0.578717	2.22681	4.78549e-10	1.8137e-08	2.75977	6.56663e-13	4.97751e-11	-0.986993	0.000434949	0.00127953	1.17736	5.62086e-06	3.00043e-05	1.50937	1.18764e-08	8.97244e-08
tRF-20-5BF900BY	0.158141	0.223326	0.705337	0.305033	0.0217166	0.19604	1.90984	1.19276e-12	9.04115e-11	1.93383	6.79787e-13	4.98656e-11	-1.47214	1.20097e-10	1.14268e-09	0.279553	0.0605252	0.115079	0.156652	0.276072	0.387763
tRF-43-7O409Z7KZOSRI8WPD2	0.188534	0.361307	0.816713	0.47072	0.0242151	0.204479	2.23497	6.97662e-11	3.3755e-09	2.57425	8.04183e-13	5.57333e-11	-0.701033	0.00608214	0.0136938	1.3454	1.46167e-07	9.86301e-07	1.4025	1.57244e-08	1.16854e-07
hsa-miR-20a-5p	-0.00720637	0.868673	0.961069	-0.078474	0.0835082	0.378076	-0.558077	1.382e-12	1.01376e-10	-0.563949	8.08795e-13	5.57333e-11	0.489879	2.55741e-13	3.68073e-12	-0.0609915	0.249921	0.367369	0.00440444	0.933313	0.954296
tRF-33-Z3M8ZLSSXUOLD2	0.350318	0.00912335	0.250999	0.137553	0.297336	0.655812	1.34566	4.40048e-12	2.70451e-10	1.40596	1.05007e-12	7.02312e-11	0.287656	0.0346098	0.0632172	1.283	6.63356e-12	8.42721e-11	1.55606	5.70202e-14	1.00515e-12
hsa-miR-100-3p	0.129216	0.366669	0.822082	0.299953	0.039428	0.256903	-0.949957	3.30163e-12	2.27512e-10	-0.985241	1.12699e-12	7.32219e-11	4.25001	3.52323e-29	6.67652e-27	3.17084	9.65942e-24	9.55023e-22	2.96482	5.38703e-23	4.53708e-21
tRF-38-L85DMKYUYRLHR0D2	0.27269	0.368752	0.822082	0.320011	0.294546	0.651554	2.20228	1.93125e-12	1.3724e-10	2.19038	1.91895e-12	1.21214e-10	1.42742	7.55158e-06	3.33443e-05	3.35701	1.60115e-15	3.56962e-14	3.29778	2.85137e-15	6.23463e-14
tRF-20-KS7SB1RH	-0.0927812	0.735792	0.934222	0.0524352	0.847164	0.939733	3.13603	2.04577e-11	1.10764e-09	3.3354	2.81964e-12	1.73293e-10	-0.917427	0.00992332	0.02105	2.31139	1.16749e-10	1.28255e-09	2.36553	2.6277e-11	2.94354e-10
ts-111	0.235836	0.114323	0.587385	-0.357584	0.0288272	0.220717	-1.12812	4.03452e-10	1.58181e-08	-1.41899	2.95535e-12	1.76855e-10	2.46433	6.15936e-20	2.15483e-18	1.10037	1.37279e-08	1.10308e-07	1.40292	4.73205e-10	4.50238e-09
ts-70	0.41962	0.000260909	0.0423791	0.383221	0.000786681	0.0203286	-0.859823	1.4259e-09	4.98845e-08	-1.12199	3.35381e-12	1.95553e-10	1.56266	1.69273e-17	4.22997e-16	0.283217	0.0150181	0.0353696	0.0574458	0.615689	0.718356
tRF-16-RPM830D	0.12395	0.658929	0.918745	0.54703	0.0475111	0.289398	-2.92062	1.06891e-11	6.23256e-10	-2.87186	6.40937e-12	3.62143e-10	3.36479	1.04126e-16	2.36783e-15	0.320223	0.347609	0.473615	-0.0541068	0.865388	0.908324
tRF-17-8SPOL52	0.509052	0.00135815	0.0977329	0.292956	0.0589034	0.322762	1.47034	1.14709e-11	6.52121e-10	1.49049	6.5294e-12	3.62143e-10	0.384841	0.0158798	0.0319491	1.34613	3.7355e-11	4.31379e-10	1.58237	9.84256e-13	1.39887e-11
tRF-33-PS5P4PW3FJHPW	0.230989	0.0713215	0.502785	0.230019	0.0744685	0.367335	0.975763	3.0786e-09	9.72324e-08	1.22227	6.72512e-12	3.64117e-10	0.57948	4.32643e-05	0.000163156	1.32425	1.98078e-12	2.70573e-11	1.57173	1.03486e-14	2.06427e-13
tRF-39-X553387SHRJL3RE2	0.36142	0.559459	0.884707	-0.0596823	0.926106	0.977684	2.54713	1.06494e-12	8.35058e-11	2.38308	7.19231e-12	3.80356e-10	3.58749	1.24908e-08	8.73968e-08	5.7732	1.07698e-14	2.04088e-13	6.03025	2.73148e-14	5.0913e-13
tRF-16-3KXR3RB	-0.0562395	0.888469	0.964718	-0.0560127	0.890405	0.961371	2.16234	4.14144e-11	2.09281e-09	2.25675	1.02309e-11	5.28752e-10	1.95925	8.70224e-07	4.50772e-06	4.17783	1.04244e-14	1.99202e-13	4.27201	8.40058e-15	1.69747e-13
tRF-42-Y6IO43ZU2FYOB0152	-0.471923	0.198248	0.679964	-0.0907194	0.792869	0.924573	3.12402	3.35254e-11	1.77295e-09	3.23699	1.05688e-11	5.34077e-10	-0.26191	0.478318	0.566109	3.33404	3.82353e-12	5.05507e-11	3.0658	4.95737e-12	6.19399e-11
tRF-17-KSP1852	0.161702	0.360202	0.815836	0.0394369	0.826084	0.935009	1.53106	2.87778e-10	1.16858e-08	1.70039	1.27482e-11	6.30202e-10	0.230697	0.204865	0.28389	1.60006	5.41506e-11	6.15692e-10	1.89165	7.40486e-13	1.05904e-11
ts-49	0.410182	0.00319941	0.156352	0.366115	0.00832924	0.113566	-0.922955	8.7832e-11	4.16104e-09	-0.991776	1.44395e-11	6.98628e-10	3.29352	7.56434e-26	7.39616e-24	1.96038	1.31578e-17	4.21419e-16	1.93563	2.77278e-17	8.63741e-16
tRF-31-897PVP941QKSD	0.685442	0.0183147	0.343662	1.03501	0.000497131	0.0154018	2.08917	4.35597e-12	2.70451e-10	1.97392	2.00656e-11	9.50607e-10	1.50793	1.88642e-06	9.22519e-06	2.91165	5.15346e-15	1.06536e-13	2.44684	1.95984e-13	3.11655e-12
tRF-18-Y8NNBS6	-0.313254	0.341165	0.805011	-0.472792	0.173187	0.522612	3.37553	6.60401e-10	2.46189e-08	3.79462	2.1834e-11	1.01327e-09	-1.23133	0.00529341	0.0120372	2.45746	2.08751e-09	1.84708e-08	3.03608	1.92342e-11	2.20902e-10
tRF-17-8689SV2	-0.197548	0.305601	0.774669	-0.152135	0.430787	0.750083	1.46372	3.68111e-12	2.46201e-10	1.3428	3.67077e-11	1.66947e-09	1.53092	8.2797e-11	8.04617e-10	3.19219	1.2996e-19	5.57604e-18	3.02586	8.81706e-19	3.34167e-17
ts-52	-0.131989	0.150281	0.624751	0.0768083	0.392803	0.723266	-0.999396	4.24421e-10	1.63582e-08	-1.10824	3.81491e-11	1.701e-09	-0.0165131	0.857103	0.889571	-0.883921	5.64503e-09	4.73682e-08	-1.20156	3.25608e-12	4.25536e-11
tRF-16-3VL8W1B	0.73326	0.0937882	0.549676	0.513171	0.252989	0.616609	2.7161	3.70084e-11	1.91266e-09	2.69513	4.25272e-11	1.85975e-09	1.41387	0.0014326	0.00369358	3.39671	1.04653e-12	1.5062e-11	3.59582	1.33783e-12	1.87792e-11
ts-23	0.00704482	0.95946	0.990485	0.00139591	0.99202	0.997522	-0.656263	4.76596e-06	6.02099e-05	-1.19702	5.3726e-11	2.29776e-09	2.17213	7.01321e-19	2.12641e-17	1.50883	1.09378e-12	1.56432e-11	0.973721	9.02795e-08	5.9506e-07
tRF-28-727OFIZ9WUD2	0.341284	0.137145	0.611542	1.23329	1.07325e-06	0.000187737	2.13527	2.87172e-10	1.16858e-08	2.25008	5.45643e-11	2.29776e-09	-0.238242	0.349575	0.43798	1.55575	2.1999e-08	1.71321e-07	0.778554	0.00029027	0.00103622
tRF-16-K53SW1B	0.321787	0.591759	0.897928	0.17017	0.780428	0.920422	2.01894	5.69763e-12	3.40958e-10	1.85838	5.64066e-11	2.33215e-09	4.29508	4.75305e-11	4.8907e-10	5.99223	1.56322e-15	3.55476e-14	5.98328	4.66901e-15	9.74066e-14
tRF-26-63U0EZY9X1B	-0.073475	0.721273	0.93268	0.594182	0.00393743	0.0672054	2.11158	3.65377e-10	1.45766e-08	2.19396	1.07395e-10	4.36098e-09	-0.851977	0.00105731	0.00286229	1.33308	2.97292e-07	1.92057e-06	0.747797	0.000487193	0.00165355
tRF-27-R81XDDZZ4Y1	-0.335634	0.55267	0.883171	1.01953	0.044458	0.278506	2.83665	8.11461e-10	2.97623e-08	3.0226	1.20081e-10	4.79059e-09	1.43461	0.00487847	0.0112057	4.60689	5.68004e-12	7.33886e-11	3.43767	1.74273e-11	2.02192e-10
tRF-31-P4R8YP9LON4VD	0.475721	0.0713161	0.502785	0.557437	0.036051	0.248131	1.71609	1.7418e-11	9.66064e-10	1.58416	1.40967e-10	5.52686e-09	1.92747	9.40166e-10	7.94773e-09	3.16784	7.99046e-17	2.24325e-15	2.95419	6.63096e-16	1.7135e-14
tRF-20-9P8WQ0D5	0.0997443	0.563781	0.887838	0.140841	0.418346	0.742536	-1.3636	1.04106e-09	3.69903e-08	-1.47263	1.82147e-10	7.02036e-09	2.19579	2.21504e-16	4.79714e-15	0.732452	0.000363768	0.00128051	0.582319	0.00359404	0.00978783
tRF-16-K8QJP1B	-0.0633875	0.886288	0.962933	-0.239457	0.605776	0.841703	2.50666	6.23074e-11	3.08015e-09	2.39198	2.12496e-10	8.05359e-09	1.44493	0.000489268	0.00141551	4.01498	4.22435e-13	6.27855e-12	4.07636	1.74279e-12	2.37312e-11
tRF-22-9P8WQ0D52	-0.0741484	0.647919	0.915019	-0.0879418	0.592267	0.832923	-1.47878	1.53164e-09	5.2772e-08	-1.59808	2.88331e-10	1.07486e-08	1.43657	1.35548e-11	1.53351e-10	0.0319371	0.870302	0.915266	-0.0735645	0.710537	0.795159
hsa-miR-21-5p	-0.102096	0.0124712	0.294197	0.0368846	0.347102	0.692538	-0.512252	1.63386e-10	7.28508e-09	-0.488753	3.1816e-10	1.16693e-08	-1.46848	1.71506e-28	2.78575e-26	-1.87863	9.36778e-28	3.04319e-25	-1.99411	6.70526e-29	3.04955e-26
ts-9	0.0985233	0.280599	0.758467	0.0861176	0.34901	0.692538	-0.445312	2.68334e-05	0.000274141	-0.833915	3.33665e-10	1.20437e-08	1.16092	1.64529e-15	3.09206e-14	0.617085	3.19875e-07	2.05479e-06	0.240888	0.0234233	0.0515631
ts-34	0.23333	0.228284	0.710756	0.139096	0.477731	0.776234	-0.661056	8.08195e-09	2.30446e-07	-0.760284	3.59132e-10	1.25799e-08	5.91561	2.76062e-30	7.84706e-28	5.02122	1.58793e-27	3.61095e-25	5.01623	4.48025e-27	9.26191e-25
tRF-37-QKF1R3WE8RO86J2	0.423054	0.100012	0.561665	-0.0797781	0.76964	0.917722	1.91534	2.24488e-10	9.6318e-09	1.87024	3.59583e-10	1.25799e-08	0.825936	0.00205154	0.00513223	2.31822	2.71141e-12	3.6057e-11	2.77595	2.83287e-13	4.41229e-12
tRF-42-YQHQ9M739P8WQ0D52	-0.0518621	0.845733	0.959132	0.456865	0.0774939	0.376203	1.86623	1.03174e-07	2.0455e-06	2.3084	3.71911e-10	1.2814e-08	-0.188614	0.509618	0.594598	1.72948	1.15471e-07	7.91357e-07	1.66292	2.47801e-08	1.78323e-07
tRF-33-79MP9P9MH57SD3	-0.762847	0.000417522	0.0499707	-0.85868	0.000141277	0.00601908	-1.91222	1.93649e-10	8.46842e-09	-1.75119	3.88219e-10	1.31763e-08	1.66694	2.41055e-12	3.01186e-11	0.517567	0.0407302	0.0830676	0.774435	0.00249167	0.00706492
tRF-21-WSNYRV500	-0.0387847	0.861242	0.959132	0.558829	0.0112463	0.139749	1.39529	4.07431e-09	1.21908e-07	1.51251	4.13474e-10	1.38271e-08	1.20493	8.43363e-07	4.38857e-06	2.63901	6.71154e-15	1.35062e-13	2.15862	1.70753e-13	2.77352e-12
tRF-42-YDU37Y93Y086Z34J2	-1.10452	0.000382982	0.0483834	-1.57004	1.83858e-05	0.00149319	2.39593	2.67641e-10	1.12706e-08	2.33994	4.30512e-10	1.41882e-08	-0.711688	0.0141384	0.0287059	2.78876	9.89397e-12	1.22945e-10	3.19829	6.07999e-12	7.51408e-11
tRF-20-4VZ87HFK	0.155334	0.581124	0.893982	0.692045	0.0129615	0.153513	1.46655	1.28246e-05	0.000140207	2.27294	4.7005e-10	1.52699e-08	0.156541	0.593665	0.675335	1.46775	6.5426e-06	3.46803e-05	1.73744	1.31184e-08	9.87788e-08
tRF-30-P4R8YP9LON4V	0.654125	0.0543858	0.470935	0.711189	0.0383027	0.25468	1.45169	3.12797e-08	7.81649e-07	1.69184	5.24804e-10	1.68085e-08	2.30029	3.53363e-09	2.66959e-08	3.09785	5.83786e-14	9.48235e-13	3.28094	8.4351e-15	1.69747e-13
tRF-27-93Y086Z34J2	0.244538	0.183751	0.65724	0.416953	0.025551	0.207879	1.63044	9.43745e-09	2.64948e-07	1.80719	5.34177e-10	1.68711e-08	-0.583142	0.00804958	0.0174997	0.802759	0.000174823	0.000673535	0.807095	9.76381e-05	0.00038681
tRF-17-K6S1852	-0.51507	0.454967	0.860144	0.975391	0.146069	0.483494	2.6238	4.64534e-09	1.37188e-07	2.8212	5.69072e-10	1.7727e-08	3.17071	2.3572e-06	1.13325e-05	6.30958	5.31505e-14	8.75828e-13	5.01652	3.0363e-12	3.99106e-11
ts-98	0.293389	0.0372722	0.412105	0.393234	0.00635332	0.0963164	-0.691484	1.82422e-07	3.34539e-06	-0.916725	6.08681e-10	1.87046e-08	3.05955	3.66507e-24	2.60449e-22	2.07468	1.25267e-17	4.0694e-16	1.74959	2.50042e-15	5.52034e-14
tRF-16-K0SVRND	1.09858	0.030148	0.382027	1.5829	0.00172007	0.0376101	2.18384	8.10717e-09	2.30446e-07	2.39022	6.25599e-10	1.89682e-08	2.16237	3.14436e-05	0.000122646	3.24763	3.76135e-11	4.31985e-10	2.96969	2.09987e-11	2.38756e-10
tRF-50-JONY8B7OIQ1IBM4LV7U6	-0.053047	0.803275	0.957864	-0.146878	0.499908	0.795515	2.58653	1.79623e-07	3.32083e-06	3.19452	7.76887e-10	2.32453e-08	-2.77793	7.2424e-09	5.31265e-08	-0.138351	0.602196	0.718088	0.563473	0.0248107	0.0540934
tRF-43-ZMB3UEVPQOH7HLWXD2	0.0307804	0.815475	0.959061	-0.278185	0.0487781	0.294221	1.53786	5.93217e-08	1.30968e-06	1.78953	1.12253e-09	3.31511e-08	-2.36141	3.11202e-14	4.84708e-13	-0.854326	2.6606e-05	0.000122722	-0.293696	0.095164	0.167365
hsa-miR-503-5p	-0.0160461	0.801146	0.957706	-0.259179	0.00034757	0.0116232	-0.619588	1.67944e-09	5.61623e-08	-0.625452	1.14132e-09	3.31731e-08	0.260405	0.000235861	0.000740812	-0.343137	7.10731e-05	0.000300553	-0.105867	0.17778	0.27211
tRF-34-M2OSRNLNKSEKH9	0.388731	0.112372	0.58076	0.428779	0.0822126	0.377801	1.98327	9.43477e-08	1.89864e-06	2.339	1.15245e-09	3.31731e-08	-0.592419	0.0484606	0.0847036	1.00212	0.00023587	0.000869316	1.3178	2.02394e-06	1.09322e-05
tRF-23-ZOSRI8WPD2	0.0975446	0.721924	0.93268	0.425998	0.115116	0.427037	2.01776	5.97669e-09	1.74244e-07	2.12635	1.25325e-09	3.56236e-08	0.153462	0.590036	0.672337	2.07368	1.22068e-09	1.13764e-08	1.85381	4.17931e-09	3.40637e-08
tRF-44-ZW20YBYL6XDRVQHZE2	0.0269592	0.84908	0.959132	-0.13233	0.363663	0.704404	1.53465	2.04348e-08	5.16319e-07	1.69921	1.28739e-09	3.57989e-08	-1.89971	5.70501e-12	6.82799e-11	-0.392021	0.0307198	0.0654703	-0.0681755	0.691567	0.780786
tRF-34-Q99P9P9NH57S15	-0.787294	0.00844341	0.242699	-0.38642	0.157113	0.497705	-2.46577	9.30146e-11	4.30301e-09	-1.92556	1.2909e-09	3.57989e-08	2.72363	5.3489e-15	9.42899e-14	1.04515	0.00324068	0.00907549	1.18449	0.00025088	0.000906996
tRF-40-XENDBP1IUUK7VZ0R	-0.657284	0.000225608	0.039464	-0.755996	4.97134e-05	0.00322995	1.13985	1.03444e-07	2.0455e-06	1.34822	1.54815e-09	4.24155e-08	-0.346563	0.0363093	0.0657907	1.45057	5.82792e-10	5.76204e-09	1.75765	4.00608e-12	5.11788e-11
tRF-36-M2OSRNLNKSEK51B	0.506009	0.206465	0.686464	0.143764	0.733743	0.905798	2.62893	4.56658e-08	1.04893e-06	2.979	1.58457e-09	4.28966e-08	0.116583	0.790169	0.835742	2.2395	6.7687e-08	4.8709e-07	2.95182	5.81406e-10	5.44081e-09
hsa-miR-155-5p	-0.0254522	0.712657	0.931339	-0.10214	0.151216	0.48899	-0.43559	1.65829e-09	5.61623e-08	-0.427042	2.0706e-09	5.53947e-08	2.5227	1.89729e-31	7.19073e-29	2.11256	4.7753e-27	9.04919e-25	2.1978	1.80287e-27	4.55525e-25
tRF-45-NY8B7OIQ1IBM4LV7U6	-0.063008	0.665586	0.918745	-0.292906	0.0579956	0.319327	1.22817	3.10562e-06	4.23526e-05	1.68043	2.23424e-09	5.90775e-08	-1.74874	6.59308e-11	6.60469e-10	-0.457563	0.018889	0.0432128	0.224597	0.209475	0.311745
tRF-26-R81XDDZZ4YB	-1.12008	0.108046	0.5786	0.425015	0.479907	0.776234	4.02076	3.93798e-08	9.34859e-07	4.42576	2.88005e-09	7.52784e-08	-0.659143	0.331081	0.419664	4.4817	6.09537e-09	5.09591e-08	3.3416	2.61671e-08	1.8771e-07
tRF-26-IQ5O8LZ521B	-0.785396	0.0300557	0.382027	-0.616343	0.0780482	0.376203	2.40303	3.76493e-07	6.53546e-06	2.88189	3.70729e-09	9.57996e-08	-0.962163	0.0163051	0.0326101	2.22627	2.80937e-07	1.82528e-06	2.53607	3.86229e-09	3.1593e-08
tRF-35-LSM1M3WE8SSP6D	0.949644	0.111022	0.579045	1.04653	0.0798295	0.377801	-4.07827	9.33121e-10	3.36812e-08	-3.49268	3.8022e-09	9.71485e-08	5.11743	7.14386e-13	9.66973e-12	0.089508	0.88285	0.922611	0.578209	0.315589	0.429987
tRF-43-Y6FPZD3KYUYR66EFD2	-0.522508	0.344519	0.80646	-0.0216248	0.967119	0.988367	2.72629	3.56809e-08	8.72456e-07	2.94219	4.45188e-09	1.11598e-07	0.740231	0.137737	0.202596	3.98903	3.33553e-10	3.43212e-09	3.70404	2.65481e-10	2.63627e-09
tRF-21-WS7YRR500	-0.380152	0.31864	0.786741	0.374526	0.27194	0.631253	1.50433	2.29252e-06	3.21802e-05	1.96555	4.46587e-09	1.11598e-07	1.23395	0.000378662	0.00113449	3.11843	8.54136e-11	9.42866e-10	2.82498	9.27746e-12	1.12218e-10
tRF-17-W1X6L8L	-0.707493	0.232143	0.711445	0.170198	0.752711	0.91179	1.96792	7.09599e-08	1.50806e-06	2.16352	5.70174e-09	1.40932e-07	2.10674	3.5074e-05	0.000135183	4.78216	1.00299e-11	1.23957e-10	4.10006	1.4143e-11	1.65779e-10
tRF-21-WSNSRV500	-0.147565	0.684409	0.921648	0.727066	0.0292828	0.221682	1.39155	7.09176e-06	8.53263e-05	1.89447	6.66732e-09	1.63027e-07	1.22258	0.000382265	0.00114309	2.76169	4.58035e-10	4.62921e-09	2.38998	8.96881e-11	9.39865e-10
tRF-33-79MP9PMNH5ISD3	-0.209487	0.527127	0.878074	-0.67238	0.0702377	0.352584	-2.3303	5.17578e-08	1.16532e-06	-2.80298	7.05375e-09	1.70641e-07	2.72027	1.96448e-12	2.46808e-11	0.599454	0.137614	0.227094	0.589669	0.195492	0.294404
tRF-26-08R959KUMKB	0.383511	0.492812	0.869583	0.271412	0.633443	0.855373	4.1337	1.91863e-08	4.95792e-07	4.25595	7.31918e-09	1.75198e-07	-1.34578	0.0405897	0.0726779	2.40441	1.515e-05	7.31448e-05	2.63876	3.76514e-06	1.95925e-05
tRF-17-KS8WP92	0.750965	0.111341	0.579228	1.02757	0.0279583	0.21773	2.61068	1.95696e-08	5.00014e-07	2.68598	8.15841e-09	1.93252e-07	0.935696	0.052499	0.0903729	2.79541	2.67442e-09	2.34812e-08	2.59411	3.66366e-09	3.06293e-08
tRF-24-1XDDZZ4YE2	-0.00440998	0.984168	0.996652	0.370746	0.0917247	0.391223	1.79661	1.35466e-08	3.62412e-07	1.81921	8.51597e-09	1.99642e-07	-0.38034	0.12281	0.184458	1.42068	2.79392e-07	1.82528e-06	1.06813	1.67535e-05	7.60946e-05
tRF-21-U0EZY9X1B	-0.125597	0.665117	0.918745	0.431784	0.123504	0.447839	1.62163	1.99834e-06	2.91296e-05	2.03589	9.8082e-09	2.2759e-07	0.107164	0.713697	0.776988	1.85439	1.50817e-07	1.01167e-06	1.71127	8.91344e-08	5.8922e-07
tRF-42-96DNBNHK4B8XVQN52	0.474844	0.166573	0.641309	-0.100981	0.786091	0.921904	3.34239	3.29754e-07	5.88245e-06	3.76229	1.46676e-08	3.36909e-07	-2.14851	0.000203215	0.000650861	0.719033	0.0502962	0.098939	1.71476	3.3886e-05	0.000146218
tRF-29-945NB2NZW7HV	-0.746999	0.166041	0.641309	-0.53489	0.312616	0.664801	3.14286	6.20029e-08	1.35572e-06	3.30866	1.51063e-08	3.43517e-07	-0.30552	0.56132	0.6463	3.58434	5.5972e-09	4.71409e-08	3.53803	3.73633e-09	3.09678e-08
tRF-26-VJUE3QHMY1B	-0.366478	0.0373725	0.412105	0.0978918	0.549964	0.816456	2.03181	4.46579e-08	1.03624e-06	2.09921	1.62778e-08	3.6605e-07	-2.60006	7.65454e-12	9.01887e-11	-0.201779	0.36101	0.488653	-0.598743	0.0064578	0.0164726
tRF-40-KEUI1ZXF0N2BD0U6	-0.445134	0.202613	0.683942	0.0759604	0.812937	0.927555	2.69842	5.43736e-08	1.21221e-06	2.81688	1.64191e-08	3.6605e-07	-0.91116	0.0286316	0.053499	2.2324	9.74004e-08	6.79413e-07	1.82976	6.06629e-07	3.49234e-06
tRF-29-R81XDDZZ4YE2	0.104754	0.731324	0.934192	0.45867	0.124529	0.450204	2.43513	1.57371e-08	4.11334e-07	2.3856	2.21766e-08	4.89608e-07	-0.411873	0.244908	0.328566	1.9185	8.22239e-08	5.78877e-07	1.51506	2.49431e-06	1.32216e-05
hsa-miR-222-3p	0.108839	0.0735482	0.502785	-0.174483	0.00723651	0.105486	-0.473033	9.46133e-11	4.30301e-09	-0.361236	2.55311e-08	5.58248e-07	2.00595	1.08817e-29	2.24954e-27	1.42408	5.87203e-23	4.30742e-21	1.8192	3.92168e-26	6.85992e-24
tRF-17-86Z34J2	0.0781298	0.769399	0.951053	0.614226	0.0197632	0.187257	1.42824	3.01513e-05	0.000302045	1.98932	2.67897e-08	5.80189e-07	-0.204539	0.480391	0.568076	1.14557	0.000203972	0.000770486	1.17055	2.47194e-05	0.000109362
tRF-20-WVZ5EFOK	-0.6859	0.0542018	0.470935	-0.504897	0.142029	0.475662	1.93014	1.14168e-06	1.75901e-05	2.24705	2.91005e-08	6.24288e-07	-0.228985	0.496946	0.583405	2.38706	3.63576e-08	2.74675e-07	2.52296	2.84667e-09	2.41542e-08
tRF-34-PW5SVP9N15WV2P	-0.720615	0.345564	0.80685	-0.677038	0.375844	0.710876	2.45108	7.50587e-06	8.84371e-05	3.13088	3.11543e-08	6.62102e-07	1.29323	0.0474372	0.083316	4.46492	2.79567e-08	2.14052e-07	5.10114	8.06059e-10	7.39105e-09
tRF-17-W6VM4J2	0.0292746	0.925813	0.9772	0.494409	0.104519	0.411025	2.90982	1.02757e-06	1.62235e-05	3.35191	3.20829e-08	6.70435e-07	-1.8451	0.000441853	0.00129648	1.03544	0.00397159	0.0108793	1.0124	0.00140375	0.00428472
tRF-17-8Y3HSV2	0.118715	0.541691	0.879233	-0.102366	0.610362	0.844773	1.59053	2.08463e-09	6.77207e-08	1.41601	3.21361e-08	6.70435e-07	0.071126	0.724349	0.786098	1.54294	1.7034e-09	1.55564e-08	1.58951	2.37479e-09	2.03784e-08
hsa-miR-125b-1-3p	0.0770634	0.483538	0.866129	0.0238192	0.82985	0.935477	-0.572769	6.86663e-07	1.1315e-05	-0.671591	3.30807e-08	6.83869e-07	2.246	1.62683e-22	8.04218e-21	1.59617	2.16955e-16	5.54331e-15	1.55059	7.48742e-16	1.91308e-14
tRF-18-5BF900R	0.0177112	0.904556	0.968437	0.245534	0.0984534	0.405934	1.54713	1.28623e-08	3.482e-07	1.47471	3.46019e-08	7.08872e-07	-1.48982	2.32084e-09	1.80122e-08	0.0395944	0.82181	0.87902	-0.260648	0.140041	0.225854
tRF-22-1SS2PMFIQ	0.560887	0.0924932	0.549195	0.0943879	0.789618	0.923973	-2.98728	3.38574e-08	8.36868e-07	-2.88059	3.76078e-08	7.63573e-07	2.66133	3.76944e-11	3.96839e-10	-0.886838	0.0580508	0.111024	-0.313647	0.500251	0.618598
hsa-miR-29a-5p	-0.00871292	0.949445	0.986609	-0.32943	0.026375	0.211932	-0.822436	8.82582e-08	1.79196e-06	-0.850837	3.83223e-08	7.71195e-07	2.19724	3.41405e-19	1.10908e-17	1.38352	1.17684e-11	1.44655e-10	1.67583	1.76642e-13	2.84882e-12
hsa-miR-222-5p	0.146391	0.506581	0.869915	0.123723	0.578626	0.82874	-1.22629	3.41406e-09	1.04913e-07	-1.05794	3.9248e-08	7.82894e-07	3.57253	1.7495e-20	6.74297e-19	2.19985	1.1962e-12	1.68954e-11	2.39087	1.08214e-13	1.85021e-12
ts-69	0.0533593	0.586978	0.896671	0.0582817	0.55556	0.81912	-0.357804	0.000169786	0.00134333	-0.60221	4.71864e-08	9.3306e-07	2.01808	1.59637e-22	8.04218e-21	1.60692	6.46691e-18	2.16261e-16	1.35759	1.70882e-15	4.00603e-14
hsa-miR-4521	0.17464	0.10615	0.578142	-0.393847	0.00117903	0.027082	-0.748492	7.89116e-08	1.64366e-06	-0.761532	4.84084e-08	9.48972e-07	1.27553	1.45659e-14	2.38294e-13	0.352395	0.00431878	0.0117335	0.907842	8.92175e-09	6.94797e-08
tRF-32-QKF1R3WE8RO84	-0.00107316	0.997414	0.999554	-0.0819256	0.809837	0.926825	3.08416	1.36774e-05	0.000148816	3.89812	5.218e-08	1.01416e-06	-3.12376	1.54813e-06	7.68656e-06	-0.0385186	0.929628	0.953529	0.856289	0.0279776	0.059459
tRF-16-WJ9X0UB	-0.328119	0.595907	0.898603	0.489974	0.391389	0.723005	3.74073	1.20378e-06	1.82493e-05	4.21439	5.6508e-08	1.08713e-06	-1.36463	0.0543451	0.0927087	2.70422	2.64476e-05	0.00012224	2.35978	1.57097e-05	7.20239e-05
tRF-25-5NB2NZW7O6	-0.0431127	0.847035	0.959132	0.395941	0.0716101	0.357108	1.75139	3.94664e-08	9.34859e-07	1.71422	5.68903e-08	1.08713e-06	-0.401735	0.109454	0.167834	1.39277	5.48045e-07	3.36826e-06	0.916545	0.000165797	0.000626282
tRF-34-I8W47W1R7HFEE2	0.306523	0.0258074	0.37143	0.0341682	0.803129	0.926825	1.06158	1.23441e-08	3.38198e-07	0.98258	6.21883e-08	1.17847e-06	0.103561	0.457952	0.548673	0.858621	3.52936e-07	2.24811e-06	1.05197	1.14115e-08	8.64993e-08
tRF-27-727OFIZ9WUJ	0.15164	0.679149	0.920922	0.959861	0.00634704	0.0963164	2.82058	8.50711e-07	1.3818e-05	3.10481	7.49886e-08	1.40929e-06	-1.12239	0.0243231	0.0465188	1.54655	0.00011411	0.000452855	1.02256	0.00158901	0.00476075
tRF-23-1XDDZZ4YV	0.687207	0.0257131	0.37143	1.20542	0.000142933	0.00601908	2.24945	2.92306e-07	5.27543e-06	2.3506	8.52133e-08	1.58832e-06	-0.403964	0.277461	0.363383	1.15828	0.000205473	0.000774868	0.741212	0.00642616	0.0164192
tRF-27-945NB2NZW7L	-0.498108	0.471489	0.866129	-0.419742	0.542819	0.813022	3.326	1.76107e-07	3.28252e-06	3.38464	1.01489e-07	1.8763e-06	0.7356	0.25864	0.343744	4.55971	1.95469e-09	1.74312e-08	4.53998	1.661e-09	1.4697e-08
tRF-35-PW5SVP9N15WV7W	-1.17529	0.0620594	0.483395	-0.951851	0.120998	0.442363	1.97686	8.74385e-06	0.000100422	2.41525	1.08353e-07	1.98705e-06	1.0377	0.0351531	0.0639505	4.18985	4.91336e-09	4.18464e-08	4.4048	5.41852e-10	5.09162e-09
tRF-37-HQ9M739P8WQ0D52	-0.189859	0.410019	0.855745	-0.314484	0.188013	0.539826	-1.75288	1.37708e-07	2.6315e-06	-1.72412	1.10775e-07	2.01523e-06	1.72478	2.23391e-10	2.02387e-09	0.161757	0.580914	0.698572	0.315144	0.282953	0.395473
tRF-17-8S68L52	0.560443	0.142282	0.611542	0.113479	0.780214	0.920422	2.12447	8.8065e-07	1.42028e-05	2.31263	1.1545e-07	2.08361e-06	0.339202	0.403795	0.494203	1.90323	1.13895e-06	6.56499e-06	2.53836	2.02319e-08	1.4652e-07
tRF-35-EO7N987X1RJYSX	-1.11533	0.015891	0.331524	-0.444054	0.266296	0.626858	2.4542	6.23117e-05	0.000566787	3.3011	1.1659e-07	2.0876e-06	-1.67815	0.00197929	0.00497338	1.89138	0.000392327	0.00136833	2.067	5.70307e-06	2.86286e-05
tRF-23-5BF900BYDO	-0.00516379	0.966976	0.990485	0.14155	0.258499	0.619417	1.08648	1.1221e-07	2.1809e-06	1.07552	1.1964e-07	2.12548e-06	-1.06375	1.42373e-08	9.84059e-08	0.0278952	0.848609	0.899645	-0.129771	0.371289	0.488714
tRF-48-UIZMB3UEVPQOH7HLWXD2	-0.0504043	0.802721	0.957706	0.437298	0.0290071	0.22135	1.19039	0.0127141	0.0464779	2.54797	1.2164e-07	2.14425e-06	-2.6949	7.42981e-09	5.4326e-08	-1.45411	0.000184791	0.000707431	-0.584224	0.0209072	0.0468404
tRF-18-RPM830D4	0.320065	0.363824	0.818386	0.650087	0.0612622	0.32996	1.17492	0.000473228	0.00318379	1.85447	1.23322e-07	2.15719e-06	0.906557	0.0103393	0.0218307	1.76141	3.63593e-06	1.97802e-05	2.11094	1.0229e-08	7.88503e-08
tRF-18-SRI8WPD2	0.620403	0.0475986	0.447036	0.723828	0.0217321	0.19604	1.53468	0.000124592	0.00101914	2.16186	1.31419e-07	2.28127e-06	-0.0946974	0.78861	0.835258	0.819579	0.0113872	0.0278161	1.34333	2.02501e-05	9.02917e-05
hsa-miR-93-5p	-0.025013	0.464163	0.863596	-0.178982	1.10641e-05	0.00104832	-0.317478	3.54535e-07	6.2497e-06	-0.33118	1.36738e-07	2.35562e-06	-0.762183	3.20235e-20	1.17454e-18	-1.05465	6.51653e-22	3.89963e-20	-0.914382	7.04923e-20	3.14313e-18
tRF-34-34HWH3RXSINHKN	-0.357689	0.462138	0.863596	-0.828101	0.114431	0.425884	2.32392	5.63857e-06	6.85675e-05	2.72557	1.43069e-07	2.41224e-06	0.0220909	0.963266	0.973202	2.7037	5.1254e-07	3.18447e-06	3.57576	3.38997e-09	2.84457e-08
tRF-30-945NB2NZW7O6	-0.214388	0.442322	0.855755	0.399151	0.127777	0.456145	1.95605	3.31067e-09	1.0313e-07	1.66853	1.43445e-07	2.41224e-06	0.274352	0.313232	0.401289	2.44479	3.7371e-11	4.31379e-10	1.54373	2.29124e-07	1.40818e-06
hsa-miR-935	0.075131	0.394289	0.84426	-0.144805	0.113952	0.425884	0.57156	1.11821e-05	0.000124648	0.718702	1.43807e-07	2.41224e-06	-0.873126	1.61499e-10	1.51755e-09	-0.376697	0.000826365	0.00267686	-0.00961904	0.925436	0.950086
tRF-41-8HM2OSRNLNKSEK51B	-1.06735	0.0725524	0.502785	-0.772351	0.178767	0.530699	2.66743	9.53649e-07	1.52718e-05	2.88211	1.44623e-07	2.41224e-06	0.179097	0.73227	0.791813	3.91388	6.99867e-09	5.80839e-08	3.83356	3.74501e-09	3.09678e-08
tRF-32-3JVIJMRPFQ5D5	0.266349	0.0685107	0.496157	0.371027	0.0128566	0.153068	-1.4514	3.72916e-09	1.13068e-07	-1.13164	1.45329e-07	2.41224e-06	0.914294	1.20312e-07	7.27634e-07	-0.803451	0.000144681	0.000564329	-0.588372	0.00189788	0.0056049
tRF-38-V6Z3M8ZLSSXUOLD2	0.496023	0.0157925	0.331524	0.427989	0.0379312	0.252949	1.15993	9.63884e-06	0.000110144	1.41576	1.58873e-07	2.61795e-06	-0.0386903	0.857769	0.889857	0.625212	0.00441403	0.0119352	0.94908	3.50929e-05	0.000150569
hsa-miR-363-3p	-0.279231	0.244975	0.72725	-0.449303	0.0747129	0.367743	-0.74672	6.56276e-08	1.40966e-06	-0.702195	1.6784e-07	2.74581e-06	5.19542	4.32302e-26	4.68121e-24	4.72793	5.75863e-23	4.30742e-21	4.94253	6.09566e-23	4.95054e-21
tRF-39-EO7N987X1RJYSXI2	-0.0823451	0.543912	0.879663	-0.593365	0.000220144	0.00860234	0.888769	7.32339e-06	8.71905e-05	1.06209	1.99486e-07	3.24022e-06	-0.677258	6.59676e-05	0.00023887	0.293856	0.0670108	0.125212	0.978193	5.26959e-07	3.0569e-06
hsa-miR-221-5p	-0.124454	0.196189	0.673917	-0.186048	0.0597074	0.325598	-0.615216	1.50597e-08	3.98207e-07	-0.532323	2.0418e-07	3.29295e-06	2.02618	3.75252e-23	2.24559e-21	1.53542	1.83754e-17	5.80356e-16	1.67991	1.18823e-18	4.35811e-17
tRF-34-XRK4WO2F9IY9E2	0.31422	0.0584524	0.476496	0.0312628	0.852342	0.940887	1.88308	7.95088e-08	1.64366e-06	1.79834	2.05695e-07	3.29402e-06	-2.21983	1.30865e-10	1.2348e-09	-0.65097	0.00336465	0.009388	-0.452746	0.0401901	0.0814834
hsa-miR-99a-5p	-0.339811	0.0243031	0.365473	-0.342907	0.0244583	0.204479	-0.566163	7.99856e-07	1.30854e-05	-0.599547	2.5487e-07	4.05297e-06	3.5672	1.02902e-26	1.23157e-24	3.34085	8.55376e-24	9.2421e-22	3.31056	1.59489e-23	1.64853e-21
tRF-35-EH623K7SIR3DR2	-0.599736	0.285411	0.759982	-1.0233	0.0855764	0.380079	1.76807	0.000123417	0.00101318	2.41515	2.68559e-07	4.24099e-06	0.964185	0.0532582	0.0913342	3.33199	8.14104e-08	5.7493e-07	4.40263	2.19374e-10	2.20733e-09
tRF-17-XU53F8L	1.49745	0.0381429	0.415875	1.85981	0.00999774	0.128446	2.88245	1.10372e-07	2.16366e-06	2.74313	2.89746e-07	4.54401e-06	3.0736	2.50921e-05	9.889e-05	4.4586	5.13083e-10	5.13987e-09	3.95691	3.71196e-09	3.09194e-08
tRF-16-S3M830E	0.103875	0.60735	0.902689	0.078328	0.701768	0.891022	-1.57325	8.39614e-08	1.72007e-06	-1.37308	3.43771e-07	5.33738e-06	1.6573	7.74734e-11	7.59373e-10	-0.0198227	0.936979	0.957583	0.20589	0.39289	0.511527
ts-6	0.178716	0.214695	0.695068	0.18474	0.203222	0.557451	-0.455813	0.0011167	0.00652796	-0.840248	3.45028e-07	5.33738e-06	1.92682	1.26536e-16	2.821e-15	1.29229	1.26101e-10	1.37203e-09	0.901829	6.26741e-07	3.59901e-06
ts-63	0.227239	0.256595	0.734287	0.0767852	0.705821	0.892702	-0.537469	0.00310814	0.015637	-1.15263	3.60401e-07	5.53623e-06	2.16972	2.25615e-14	3.58775e-13	1.40501	2.38825e-08	1.85355e-07	0.940301	8.93331e-05	0.000355768
ts-101	0.280334	0.0842354	0.526499	-0.157917	0.349989	0.693875	-1.03454	6.52395e-07	1.08288e-05	-1.06136	3.62752e-07	5.53623e-06	1.46277	1.12333e-11	1.29668e-10	0.147899	0.416715	0.546488	0.559325	0.00513381	0.0135433
tRF-27-90YBOZZ7ND2	0.0794633	0.74936	0.941154	0.572148	0.020502	0.190487	1.32697	5.25214e-05	0.000487484	1.7091	3.67186e-07	5.55111e-06	-0.278372	0.312787	0.400945	0.969138	0.000802831	0.00261178	0.858581	0.000876829	0.00282024
hsa-miR-503-3p	0.13822	0.445751	0.856409	0.0144214	0.937706	0.980026	-0.946361	2.81271e-06	3.87643e-05	-1.06765	3.68609e-07	5.55111e-06	1.97208	2.63908e-14	4.16754e-13	0.887497	4.48634e-05	0.00019733	0.890004	6.01462e-05	0.000245994
tRF-25-5BF900BY4D	0.187942	0.134689	0.611542	0.260508	0.0412689	0.264353	0.915653	7.28121e-06	8.71446e-05	1.06171	3.72658e-07	5.57517e-06	-1.16373	4.00986e-09	2.98964e-08	-0.436019	0.00694019	0.0180572	-0.362528	0.0188733	0.0427469
hsa-miR-20a-3p	-0.108023	0.439543	0.855755	-0.176812	0.215826	0.576277	-0.883383	7.90778e-06	9.26922e-05	-1.06917	3.86896e-07	5.75034e-06	0.548849	0.000235757	0.000740812	-0.226511	0.195542	0.300448	-0.343511	0.0588688	0.11193
tRF-16-34L2H1B	-0.982156	0.000644189	0.0563417	0.125331	0.577597	0.82874	2.1616	3.90163e-08	9.34859e-07	1.93759	4.23325e-07	6.25092e-06	-1.23367	0.000171802	0.000559712	1.91009	6.2139e-08	4.50013e-07	0.578595	0.0246842	0.0539069
tRF-19-J6K6UDE2	0.00657899	0.945581	0.985492	0.367043	0.000406614	0.0134006	1.19309	2.3399e-09	7.49428e-08	0.93611	4.90004e-07	7.15342e-06	-2.31058	3.11983e-19	1.02819e-17	-1.12406	1.5476e-10	1.66788e-09	-1.74151	1.83157e-15	4.24998e-14
tRF-18-Y9H33PD2	0.961101	0.0328563	0.391179	0.727696	0.114244	0.425884	2.558	8.28849e-06	9.66566e-05	2.89553	4.90736e-07	7.15342e-06	-0.279968	0.599576	0.680357	1.31693	0.00149166	0.00455919	1.88787	1.58892e-05	7.27001e-05
tRF-22-YBOZZ7ND2	-0.129799	0.619803	0.909621	0.369171	0.1452	0.481654	1.28356	5.53105e-06	6.7987e-05	1.42899	5.60602e-07	8.1198e-06	0.58729	0.0236798	0.0454028	2.00065	2.647e-09	2.33305e-08	1.64711	3.43853e-08	2.42081e-07
hsa-miR-455-5p	-0.144634	0.134122	0.611542	-0.0936046	0.328741	0.679646	-0.576999	1.5892e-07	2.98664e-06	-0.53297	5.65109e-07	8.13328e-06	1.66059	3.98793e-20	1.43945e-18	1.22823	2.42758e-14	4.2464e-13	1.22123	2.312e-14	4.38125e-13
tRF-20-K87SERM4	0.0253197	0.928648	0.978294	-0.0123824	0.965678	0.988367	2.78256	4.00917e-07	6.9067e-06	2.71832	5.7336e-07	8.20013e-06	-1.86363	0.000105573	0.000364851	0.893607	0.00674649	0.0175733	0.867066	0.00876983	0.021724
tRF-31-VDRI2Q2RJO01B	-0.212047	0.0263692	0.374772	-0.230217	0.0174527	0.175608	1.01949	2.55497e-05	0.000262896	1.23984	6.07471e-07	8.63368e-06	-4.22063	3.31855e-24	2.43432e-22	-2.98909	4.238e-19	1.72093e-17	-2.75057	1.08279e-18	4.03648e-17
hsa-let-7i-5p	-0.151703	1.44851e-06	0.00104412	-0.149192	2.37677e-06	0.000360318	-0.295591	4.03497e-08	9.4593e-07	-0.251644	6.37608e-07	9.00572e-06	-0.767088	1.14929e-23	7.25966e-22	-0.910976	2.11664e-22	1.37521e-20	-0.86954	5.71407e-22	3.71251e-20
tRF-30-623K7SIR3DR2	0.94609	0.10888	0.5786	0.882334	0.139971	0.473652	3.17148	3.72126e-07	6.50934e-06	3.07232	6.92141e-07	9.7156e-06	0.425074	0.500363	0.585704	2.65047	8.7573e-07	5.24055e-06	2.61506	1.84946e-06	1.00374e-05
ts-68	0.34749	0.0743928	0.504412	0.102346	0.603839	0.841122	-0.842411	3.57571e-05	0.000350481	-1.10351	7.53488e-07	1.05119e-05	2.01579	1.03124e-13	1.53271e-12	0.825888	0.000182222	0.000698773	0.809934	0.000431071	0.00148299
tRF-38-WD8NBNIED6VZ0OD2	-0.279551	0.420353	0.855745	0.257683	0.424282	0.746203	1.53555	0.00078819	0.00493758	2.2768	7.99527e-07	1.10861e-05	-0.625211	0.115355	0.175229	1.18989	0.00325519	0.00910493	1.39391	6.83079e-05	0.000276392
tRF-21-5BF900BYD	0.0673297	0.61406	0.906936	0.22128	0.101489	0.406533	0.832167	2.83589e-05	0.000285346	1.00706	8.12124e-07	1.11804e-05	-0.763816	1.35983e-05	5.76912e-05	0.00102141	0.994835	0.995711	0.0219678	0.884739	0.922227
hsa-miR-18a-3p	-0.0986549	0.512849	0.869915	-0.192624	0.214066	0.574041	-1.08939	2.29169e-06	3.21802e-05	-1.14743	8.16163e-07	1.11804e-05	0.515596	0.00108693	0.00291816	-0.475142	0.0205461	0.046351	-0.439214	0.0320622	0.0670125
tRF-17-W18FLUF	-0.966286	0.063569	0.48672	-0.494666	0.312166	0.664801	1.63398	5.83288e-05	0.000539186	2.02505	8.30218e-07	1.13049e-05	0.819305	0.0540441	0.0924033	3.41957	1.33072e-08	1.07307e-07	3.33902	3.16633e-09	2.66675e-08
tRF-22-KS7SB1RHL	0.134234	0.556602	0.88341	0.372789	0.102121	0.406697	2.9472	4.34354e-07	7.42647e-06	2.84117	8.40308e-07	1.13742e-05	-2.93578	9.54593e-08	5.86687e-07	-0.122821	0.676665	0.772803	-0.467401	0.114391	0.193964
hsa-miR-20b-5p	-0.227945	0.243562	0.726769	-0.147938	0.446783	0.760045	-0.544139	3.31114e-07	5.88245e-06	-0.509786	8.98681e-07	1.20923e-05	5.50834	9.34624e-30	2.12534e-27	5.19214	2.11299e-27	4.36812e-25	5.14649	2.6263e-27	5.97221e-25
tRF-29-4S14IZJQXEJU	-0.193361	0.20426	0.683942	-0.117049	0.438727	0.754944	-1.13568	1.14678e-05	0.000127209	-1.36798	9.07319e-07	1.21367e-05	-0.0700236	0.648557	0.722951	-1.01234	5.31639e-05	0.000231156	-1.32096	1.44855e-06	8.0146e-06
tRF-19-J9BBF3E2	-0.00894696	0.945911	0.985492	0.0157257	0.905599	0.967742	-1.1072	5.72894e-07	9.61831e-06	-1.05723	9.30007e-07	1.23675e-05	0.14935	0.268095	0.35301	-0.948908	7.05114e-06	3.67759e-05	-0.923604	8.31023e-06	4.0122e-05
tRF-27-5BF900BY4D5	0.381365	0.0368188	0.412105	0.149938	0.413457	0.739153	1.62858	1.07854e-05	0.00012202	1.82284	9.52709e-07	1.25957e-05	-2.06962	7.6008e-09	5.53982e-08	-0.822404	0.00150564	0.00458959	-0.396713	0.0917548	0.162881
tRF-18-H5KQBFD2	-0.0865575	0.503619	0.869915	0.121771	0.343601	0.690847	-0.896859	2.74688e-05	0.000278198	-1.13184	9.7928e-07	1.2847e-05	-0.477899	0.00129043	0.00335363	-1.2882	2.64986e-08	2.03574e-07	-1.73151	5.08624e-11	5.50767e-10
tRF-33-M2OSRNLNKSEKDS	0.297194	0.343818	0.80646	-0.610179	0.106066	0.41337	0.988646	0.135691	0.280256	3.17184	9.83014e-07	1.2847e-05	-2.4114	3.56053e-05	0.000136999	-1.71994	0.0017906	0.0053718	1.37063	0.00168345	0.00501725
tRF-34-P4R8YP9LON4VHM	0.01706	0.935708	0.982397	-0.238973	0.281802	0.638265	-1.07153	1.95719e-09	6.45022e-08	-0.749119	9.91558e-07	1.28846e-05	4.03851	4.28764e-23	2.43752e-21	2.94992	2.7444e-17	8.32103e-16	3.52836	2.78725e-19	1.17374e-17
tRF-35-PSQP4PW3FJIKE7	0.0824845	0.481123	0.866129	0.0372925	0.752093	0.91179	0.42137	0.00117428	0.00681202	0.683037	1.0377e-06	1.34076e-05	0.612142	5.43251e-06	2.48562e-05	0.951028	3.8953e-09	3.33005e-08	1.25789	2.57035e-12	3.41811e-11
hsa-miR-18a-5p	-0.043908	0.626784	0.910483	-0.0521546	0.566762	0.824357	-0.684825	1.19094e-07	2.29508e-06	-0.599961	1.04744e-06	1.34569e-05	0.477635	4.65534e-06	2.15606e-05	-0.163282	0.125932	0.210103	-0.0701711	0.500606	0.618684
tRF-20-YV45EHBK	-0.413848	0.233017	0.713163	-0.216358	0.521955	0.806448	1.64274	2.31319e-07	4.20816e-06	1.51253	1.17576e-06	1.50206e-05	0.868783	0.00547093	0.0124037	2.92537	4.79904e-11	5.48393e-10	2.59767	5.35341e-10	5.05131e-09
tRF-20-W3FJHPEZ	0.72261	0.118771	0.593595	0.287954	0.555805	0.81912	-1.43352	0.000393989	0.00270698	-2.64841	1.2034e-06	1.52879e-05	3.17171	9.1574e-10	7.77013e-09	1.01558	0.0271352	0.0592751	0.23535	0.666373	0.763007
tRF-36-PW5SVP9N15WV7W0	0.208815	0.778066	0.952865	-0.583201	0.46046	0.766576	2.14433	0.000221738	0.00168077	2.84073	1.21351e-06	1.53307e-05	1.56563	0.025854	0.0490342	3.50114	1.37143e-06	7.81613e-06	4.98955	2.82375e-09	2.40494e-08
ts-7	-0.613825	0.0460718	0.445106	0.349429	0.188786	0.540385	-0.933482	0.000900305	0.00550447	-1.85617	1.23489e-06	1.55146e-05	1.87167	2.02426e-09	1.59279e-08	1.55201	2.30779e-05	0.000108204	-0.333932	0.329371	0.444769
tRF-20-48Z8SSFK	0.739119	0.200532	0.683942	2.03652	0.000270403	0.00991768	2.18875	0.000158597	0.00126989	2.81216	1.24382e-06	1.55409e-05	0.667697	0.26039	0.34565	2.11732	0.000148212	0.000577114	1.44334	0.000474301	0.0016122
tRF-26-MJ8F81KLB5D	-0.0380196	0.864621	0.959565	0.5237	0.0174419	0.175608	3.45371	1.39631e-07	2.64602e-06	3.117	1.33818e-06	1.66285e-05	-3.87007	1.60118e-09	1.30039e-08	-0.378346	0.233156	0.34767	-1.27677	0.000345811	0.00122298
tRF-18-S7PVRSD2	0.286552	0.261847	0.740777	-0.112259	0.679616	0.880095	1.28342	0.000253342	0.00188885	1.7095	1.49313e-06	1.84532e-05	-0.359713	0.22527	0.306012	0.637155	0.0278286	0.0604994	1.46204	5.70191e-06	2.86286e-05
tRF-20-J0DPZOIP	-0.364865	0.1493	0.62295	0.0753704	0.750141	0.91179	1.38627	0.000105284	0.000883456	1.73743	1.55151e-06	1.90709e-05	-0.83011	0.00611744	0.0137461	0.921021	0.00260651	0.00749331	0.831948	0.00235553	0.0067462
ts-67	0.160961	0.335863	0.805011	0.238677	0.157147	0.497705	-0.39411	0.00562038	0.024721	-0.793116	1.83127e-06	2.23569e-05	2.59766	5.39299e-19	1.67995e-17	2.04259	8.75831e-15	1.68783e-13	1.56587	2.21455e-11	2.50542e-10
tRF-18-7X9PN5D5	0.36457	0.013904	0.315	0.596503	0.000136775	0.00598127	1.20046	1.06425e-08	2.95134e-07	0.9379	1.83849e-06	2.23569e-05	-0.182504	0.240603	0.323173	0.653387	0.000100181	0.00040464	0.158893	0.29676	0.411735
tRF-32-7Y93Y086Z34J2	-0.133504	0.58754	0.896671	0.31046	0.191576	0.544554	1.93757	2.17617e-06	3.13204e-05	1.93329	1.93999e-06	2.34656e-05	-1.2239	0.000472038	0.00137265	0.847171	0.00398047	0.0108793	0.398935	0.135168	0.220538
tRF-24-VUUMHNU6E2	0.068454	0.750191	0.941154	0.22642	0.291722	0.649371	1.33685	1.83969e-05	0.000193678	1.49375	1.96868e-06	2.36867e-05	-0.624819	0.015926	0.0319927	0.643581	0.0108037	0.0265883	0.642506	0.00805293	0.0200793
ts-20	0.296126	0.612465	0.906145	-0.778325	0.231875	0.595801	-1.21667	1.42591e-06	2.13324e-05	-1.16908	2.02101e-06	2.41883e-05	5.7544	4.61801e-15	8.26879e-14	4.24161	3.1302e-11	3.68812e-10	5.36364	4.34211e-12	5.48553e-11
tRF-18-F9LKXN05	-0.157445	0.346357	0.80781	0.159195	0.328892	0.679646	1.44539	2.04113e-06	2.95639e-05	1.42375	2.42929e-06	2.89226e-05	-1.75159	2.45062e-09	1.89548e-08	-0.148757	0.480343	0.608006	-0.487037	0.0224905	0.0499447
tRF-21-45N2P4Z9E	0.110746	0.472288	0.866129	0.0961297	0.53625	0.8095	-0.627287	6.54906e-05	0.00059333	-0.786628	2.53889e-06	3.007e-05	1.97075	3.55564e-16	7.41791e-15	1.23271	2.96496e-09	2.58326e-08	1.08799	6.22387e-08	4.16267e-07
hsa-miR-374a-5p	-0.301177	1.83662e-06	0.00104412	-0.278158	7.53033e-06	0.000856198	-0.318678	0.000143903	0.00116454	-0.419975	2.63179e-06	3.10088e-05	-0.875341	1.17394e-16	2.64311e-15	-0.892843	2.02043e-14	3.61769e-13	-1.01716	5.68766e-16	1.52162e-14
tRF-16-PJ5830E	0.157765	0.69838	0.927916	-0.0494811	0.907546	0.967742	-2.36444	6.90077e-06	8.347e-05	-2.54057	2.89325e-06	3.39136e-05	2.36073	2.86179e-08	1.90284e-07	-0.16148	0.749979	0.827712	-0.130357	0.805534	0.86938
tRF-25-3K7SIR3DR2	0.749927	0.182858	0.656901	1.03238	0.0631253	0.336176	2.861	3.88558e-06	5.1371e-05	2.87032	2.97084e-06	3.46446e-05	0.147531	0.808903	0.850808	2.25861	2.01483e-05	9.56519e-05	1.98547	5.58957e-05	0.000230406
tRF-23-8RR9ODMJDX	-0.0263761	0.96567	0.990485	0.96952	0.0958907	0.402316	1.94371	8.71105e-06	0.000100422	2.02809	3.23547e-06	3.75381e-05	2.0924	0.000284521	0.000876693	4.06249	1.2062e-09	1.12877e-08	3.15098	1.89244e-08	1.38373e-07
hsa-miR-484	0.117071	0.283207	0.759982	-0.245815	0.0340875	0.242234	-1.19219	6.57098e-08	1.40966e-06	-0.909433	3.49243e-06	4.02828e-05	-0.745744	4.11934e-07	2.29593e-06	-2.05501	3.69436e-14	6.13211e-13	-1.40936	2.27773e-10	2.28175e-09
tRF-36-P4R8YP9LON4VN1B	-0.0597932	0.8319	0.959132	0.295169	0.279654	0.638099	0.906777	6.05713e-05	0.0005554	1.06765	3.50747e-06	4.02828e-05	1.83614	5.03344e-09	3.71625e-08	2.80271	4.95773e-13	7.3207e-12	2.60862	5.26108e-13	7.87085e-12
hsa-miR-19a-3p	-0.1832	0.0141293	0.315	-0.175215	0.0192744	0.185721	-0.42608	0.000102063	0.000866011	-0.53628	3.6475e-06	4.16805e-05	-0.619146	1.92929e-09	1.54479e-08	-0.862026	7.21151e-11	8.07832e-10	-0.980212	3.33391e-12	4.33217e-11
tRF-16-3VLIE1B	0.422878	0.210335	0.691456	0.356805	0.298595	0.656678	1.69044	2.23963e-06	3.19427e-05	1.63478	3.73745e-06	4.24949e-05	0.642471	0.0630837	0.10548	1.91003	1.98014e-07	1.30517e-06	1.92044	2.7626e-07	1.67524e-06
hsa-let-7a-2-3p	0.29649	0.341418	0.805011	0.280669	0.373542	0.709982	-0.82727	1.4026e-05	0.000151882	-0.894464	4.0326e-06	4.56226e-05	4.32728	6.7594e-19	2.07714e-17	3.20352	1.8066e-14	3.28657e-13	3.15214	4.79292e-14	8.71929e-13
ts-37	0.282712	0.203997	0.683942	0.47349	0.0352637	0.247524	-0.520464	0.00104545	0.00623975	-0.817923	4.33208e-06	4.8768e-05	3.49341	6.33621e-20	2.18311e-18	2.69023	9.85092e-16	2.30938e-14	2.20199	3.09961e-13	4.76251e-12
hsa-miR-32-3p	-0.129861	0.441117	0.855755	-0.169858	0.32143	0.67546	-1.15133	9.22374e-05	0.00079752	-1.52288	4.3566e-06	4.88025e-05	-0.0555122	0.74727	0.803828	-1.07699	0.000186319	0.000712085	-1.40853	1.38488e-05	6.41079e-05
ts-2	0.268462	0.28928	0.761368	0.441605	0.0819971	0.377801	-0.927695	4.08043e-06	5.3327e-05	-0.906164	4.65084e-06	5.18431e-05	3.38541	6.75308e-18	1.78564e-16	2.18925	1.91381e-11	2.29053e-10	2.03764	6.259e-11	6.65092e-10
tRF-17-863IP52	0.397116	0.0651899	0.491163	0.137351	0.528774	0.80678	1.3834	5.03794e-08	1.14563e-06	1.0969	5.25888e-06	5.83351e-05	0.638774	0.00442182	0.0102291	1.62505	1.37638e-09	1.27751e-08	1.59832	7.64845e-09	6.08132e-08
tRF-39-XENDBP1IUUK7VZEJ	-0.352591	0.184299	0.65724	-0.353155	0.18951	0.540708	0.853062	0.00306556	0.0155258	1.33906	5.64529e-06	6.223e-05	0.178709	0.482981	0.570248	1.38436	1.58658e-05	7.62767e-05	1.87093	2.81243e-08	2.01115e-07
tRF-40-70K8HJ83ML5F82NZ	0.196775	0.337745	0.805011	-0.319106	0.148853	0.485481	-1.15965	4.41255e-06	5.70122e-05	-1.12274	5.66474e-06	6.223e-05	1.65923	1.30095e-10	1.23265e-09	0.302803	0.196444	0.301426	0.855601	0.00105426	0.00330673
tRF-34-9ZFH690M0RHBFV	0.106175	0.784954	0.955049	-0.0119992	0.976029	0.992173	3.27362	5.08549e-06	6.35407e-05	3.23725	5.75723e-06	6.2942e-05	-2.39382	0.000215228	0.000685475	0.773617	0.0780938	0.14241	0.855423	0.0560234	0.107964
tRF-33-86V8WPMN1E8Y0E	-0.0172316	0.945327	0.985492	-0.433474	0.116043	0.429075	0.882661	2.46388e-05	0.000255128	0.95105	6.04632e-06	6.57863e-05	1.90804	2.18314e-10	1.98578e-09	2.80794	2.04187e-14	3.62751e-13	3.29257	2.35987e-15	5.26113e-14
tRF-22-WEW6VM4J2	-0.542616	0.240846	0.725408	0.537521	0.175337	0.523216	2.06608	0.00325454	0.016159	3.11659	6.48541e-06	7.02277e-05	-2.02	0.0012201	0.00319276	0.5887	0.293792	0.415811	0.559071	0.17809	0.272161
tRF-19-Z3M8ZL2J	-0.0758161	0.682765	0.921648	0.316779	0.0839495	0.378076	0.981968	1.83831e-05	0.000193678	1.03381	6.80921e-06	7.33846e-05	0.0548405	0.771514	0.822129	1.11262	1.91404e-06	1.06942e-05	0.771867	0.000204653	0.000750615
tRF-21-987X1RJY0	0.804161	0.189888	0.666365	1.1677	0.0544416	0.3145	2.14879	0.000373388	0.00261257	2.69947	6.89925e-06	7.385e-05	0.769429	0.220384	0.300812	2.11406	0.00031168	0.0011144	2.30121	2.47027e-05	0.000109362
hsa-miR-186-5p	-0.0842117	0.130869	0.611542	-0.175258	0.00325829	0.0602387	-0.311516	9.34201e-05	0.00080165	-0.372269	6.9402e-06	7.385e-05	-0.287547	1.62514e-05	6.83102e-05	-0.514852	8.81127e-09	7.18166e-08	-0.484558	3.80302e-08	2.65278e-07
tRF-40-8B7OIQ1IBM4LV7U6	-0.232361	0.0499297	0.457823	-0.633234	6.92035e-06	0.000828256	-1.13482	8.36541e-06	9.70558e-05	-1.12376	6.94983e-06	7.385e-05	-1.63621	1.19032e-13	1.75765e-12	-2.53867	2.85815e-14	4.92381e-13	-2.12673	2.66946e-12	3.52928e-11
tRF-20-387SDRJH	0.267261	0.664624	0.918745	-0.589552	0.372666	0.709982	2.96473	3.60064e-05	0.00035141	3.21296	7.08458e-06	7.49318e-05	-0.796746	0.231381	0.313004	1.90073	0.00237824	0.00690692	3.00577	1.90206e-05	8.54799e-05
ts-94	0.254793	0.128543	0.611519	0.354953	0.0367682	0.248339	-0.544794	8.35833e-05	0.000739566	-0.645492	7.42256e-06	7.8143e-05	3.07245	1.04311e-21	4.47553e-20	2.27286	1.0929e-16	2.88983e-15	2.072	1.59936e-15	3.82836e-14
tRF-40-ZSE6YBY4HEJQY1B6	-0.449066	0.0771787	0.508708	0.880568	0.000223192	0.00860234	2.20395	1.06873e-05	0.000121515	2.22595	7.56171e-06	7.92411e-05	-2.24329	1.37674e-06	6.89584e-06	0.40973	0.194466	0.299604	-0.897907	0.00258083	0.00728141
tRF-17-W3FJHP1	-0.129231	0.506311	0.869915	0.0403142	0.83373	0.935477	-0.675199	0.00249513	0.0132568	-1.18981	7.69329e-06	8.02502e-05	1.08578	4.84225e-07	2.64694e-06	0.53981	0.020208	0.0456341	-0.144347	0.547922	0.662149
hsa-let-7b-5p	-0.141882	0.00682641	0.221761	-0.263968	8.7561e-06	0.000905063	0.339912	1.26705e-05	0.000139192	0.346947	7.99058e-06	8.29707e-05	-0.713559	1.02563e-14	1.74051e-13	-0.231765	0.000685165	0.00226134	-0.102644	0.108896	0.187031
tRF-27-MJ8F81KLB52	-0.201954	0.0561565	0.473109	0.0100587	0.921254	0.975052	0.73632	0.00468785	0.0213745	1.19844	8.44516e-06	8.72923e-05	-4.37327	4.67482e-23	2.59281e-21	-3.43499	1.02544e-18	3.70134e-17	-3.18488	4.14897e-19	1.65522e-17
tRF-19-S334L2F1	0.113786	0.737237	0.935534	-0.434726	0.25417	0.616845	-3.46305	7.78438e-08	1.63904e-06	-2.18845	8.70907e-06	8.9421e-05	1.91336	1.08344e-07	6.60522e-07	-1.66347	0.00397799	0.0108793	0.159643	0.743436	0.823064
tRF-37-F9LKXNYQIUIVBNK	0.154659	0.479415	0.866129	0.0807015	0.716385	0.897354	1.94896	1.99508e-06	2.91296e-05	1.79662	8.72975e-06	8.9421e-05	-1.53897	1.94005e-05	7.97771e-05	0.255329	0.329205	0.454043	0.176948	0.509182	0.627917
tRF-35-86J8WPMN1E8Y7Z	-0.615847	0.0207043	0.343662	-0.694179	0.0119284	0.145055	-0.89818	8.65214e-05	0.00075673	-1.07167	8.98882e-06	9.16617e-05	2.23591	4.03069e-13	5.62318e-12	1.95357	8.65657e-09	7.08095e-08	1.85841	5.55525e-08	3.74856e-07
tRF-24-Q6J6K6UDE2	0.0060697	0.966397	0.990485	0.28472	0.0506082	0.297372	1.46325	0.000218238	0.00165978	1.75559	9.43807e-06	9.55763e-05	-3.71288	7.16581e-15	1.23447e-13	-2.2557	2.99494e-10	3.09568e-09	-2.24201	3.04686e-11	3.39635e-10
tRF-16-W1X6L80	1.20125	0.072956	0.502785	-0.54999	0.447203	0.760045	2.67828	1.86381e-06	2.75214e-05	2.45557	9.48473e-06	9.55763e-05	1.76889	0.00864576	0.0186192	3.24592	1.15537e-07	7.91357e-07	4.77445	1.16273e-09	1.0534e-08
hsa-miR-29b-1-5p	-0.0839525	0.71296	0.931339	-0.525894	0.0391018	0.256903	-1.05654	5.0177e-07	8.51511e-06	-0.8499	9.49879e-06	9.55763e-05	2.92578	1.85379e-17	4.53282e-16	1.95319	1.8632e-10	1.97065e-09	2.60177	6.14347e-13	9.01306e-12
tRF-18-86J8WPD4	1.6151	0.0303667	0.382027	2.11097	0.00418445	0.0699196	2.04463	0.000262982	0.00194163	2.47079	9.96275e-06	9.98031e-05	2.07877	0.00577484	0.0130514	2.5083	2.53189e-05	0.0001175	2.43859	4.82071e-06	2.48016e-05
hsa-miR-17-5p	-0.0501131	0.621948	0.90987	-0.132606	0.202714	0.55673	-0.611817	3.29597e-06	4.46133e-05	-0.562621	1.0231e-05	0.00010204	0.719259	1.35686e-08	9.40701e-08	0.157555	0.173964	0.274527	0.289244	0.0153582	0.0357101
tRF-23-45H5KQBFD2	-0.0877688	0.613209	0.906656	0.304326	0.0763408	0.373331	1.63942	0.00049046	0.00328031	2.0706	1.03311e-05	0.000102589	-3.43562	1.47822e-11	1.6559e-10	-1.70844	2.30184e-06	1.26435e-05	-1.66935	2.69522e-07	1.64315e-06
hsa-miR-32-5p	-0.1788	0.0203247	0.343662	-0.251083	0.00188961	0.0401586	-0.51928	3.03146e-05	0.000302349	-0.553184	1.10358e-05	0.00010911	-1.11937	3.74397e-15	6.81102e-14	-1.45984	4.38335e-16	1.10753e-14	-1.42147	1.01484e-15	2.53599e-14
tRF-30-VDRI2Q2RJO01	0.188341	0.413987	0.855745	-0.0543527	0.820595	0.93261	2.01456	0.000231523	0.00174332	2.39395	1.1126e-05	0.000109526	-2.65127	2.6932e-07	1.54266e-06	-0.825048	0.0226473	0.0504408	-0.202965	0.527207	0.645867
tRF-19-URYRSIE2	-0.328562	0.450048	0.856409	0.0435179	0.91617	0.973537	2.51865	6.20835e-05	0.000566787	2.73651	1.13868e-05	0.00011161	-1.38628	0.0131095	0.026881	1.46093	0.00297726	0.00845229	1.30672	0.00334997	0.00920029
tRF-20-K87SIRM1	0.450558	0.416345	0.855745	-0.262324	0.657417	0.869982	3.07197	4.99749e-06	6.27861e-05	2.92156	1.20628e-05	0.000117729	-0.611026	0.326763	0.414886	2.01038	0.000268473	0.000969061	2.57286	3.52841e-05	0.000151103
tRF-33-3JVIJMRPFQ5D03	0.529745	0.00782206	0.237165	0.324082	0.101157	0.406533	-0.73024	0.000719838	0.00459807	-1.03882	1.24243e-05	0.000120738	1.47372	1.20303e-09	9.94795e-09	0.213737	0.30407	0.42656	0.110822	0.610978	0.714326
tRF-25-HMI8W47W1R	0.168866	0.604061	0.900199	0.546354	0.0862796	0.380204	1.81484	0.000170132	0.00134333	2.10801	1.28453e-05	0.000124015	-0.817121	0.0522206	0.0899619	0.828854	0.0243308	0.0536647	0.744532	0.0254742	0.0553091
hsa-miR-17-3p	-0.031741	0.755888	0.944445	-0.10984	0.292029	0.649371	-0.539707	4.88493e-05	0.000460927	-0.589832	1.28705e-05	0.000124015	0.494917	1.87233e-05	7.74123e-05	-0.0130488	0.91228	0.939549	0.0149253	0.900386	0.933217
tRF-22-4B8XVQN52	-0.164911	0.579498	0.893982	0.278812	0.323752	0.677786	2.74195	2.46826e-05	0.000255128	2.81027	1.31222e-05	0.000125907	-2.92571	1.10101e-06	5.58861e-06	-0.0188516	0.962498	0.975869	-0.394254	0.295926	0.411078
tRF-34-QKF1R3WE8RO8IS	0.502982	0.130662	0.611542	-0.835831	0.050546	0.297372	1.41212	0.0360464	0.104154	2.89522	1.47659e-05	0.000141083	-2.49193	3.93098e-05	0.000149984	-1.58279	0.00303359	0.00859078	1.23913	0.0123738	0.0295159
tRF-36-L85DMKYUYRLHR0D	0.154344	0.602487	0.900199	-0.0781219	0.801482	0.926825	0.980062	0.00292565	0.0149504	1.43178	1.48592e-05	0.00014138	0.37371	0.216096	0.295669	1.19943	0.000363485	0.00128051	1.88361	2.92427e-07	1.76387e-06
tRF-40-JQJYSWRYVMMV5BU6	0.804391	0.0140996	0.315	0.605367	0.0684507	0.349007	2.01484	4.32203e-05	0.000414696	2.12715	1.52323e-05	0.000144326	-0.749356	0.0832633	0.133527	0.461097	0.163121	0.261407	0.772429	0.0228979	0.0506515
hsa-miR-590-3p	-0.198223	0.00462342	0.18127	-0.165277	0.0167195	0.173976	-0.427983	2.75262e-05	0.000278198	-0.440897	1.61486e-05	0.000152373	-0.629562	1.86878e-10	1.72049e-09	-0.859322	7.96483e-12	1.00066e-10	-0.905181	1.82852e-12	2.47503e-11
ts-51	0.540705	0.00631684	0.211242	0.103644	0.60048	0.83866	-0.823706	4.37953e-05	0.000418448	-0.880281	1.64592e-05	0.000154662	2.04746	6.94678e-14	1.04616e-12	0.683046	0.0011409	0.0035785	1.06353	7.8487e-06	3.81366e-05
hsa-miR-101-3p	-0.277663	0.000606869	0.0552008	-0.258263	0.00133954	0.029574	-0.339215	0.00152924	0.00858638	-0.49615	1.70193e-05	0.000159267	-0.738799	6.71995e-11	6.70227e-10	-0.800351	6.17848e-10	6.00421e-09	-0.976687	6.04975e-12	7.51408e-11
tRF-46-OE0D58ZZJQJYSWRYVMD	-0.0253507	0.908114	0.969508	-0.176066	0.438407	0.754944	0.978722	0.00704353	0.0295516	1.55734	1.74966e-05	0.000163062	-1.25023	9.15817e-05	0.000321384	-0.246161	0.403125	0.53359	0.48317	0.072941	0.134742
hsa-miR-135b-5p	0.116221	0.725355	0.934007	-0.609248	0.113791	0.425884	-0.597711	1.17978e-06	1.80056e-05	-0.496294	1.80932e-05	0.000167934	7.00438	1.57447e-25	1.37705e-23	6.29045	8.94134e-24	9.2421e-22	7.11734	1.88059e-22	1.3795e-20
ts-36	0.148272	0.0966137	0.554797	0.19246	0.0338874	0.242234	-0.337152	0.000808193	0.00504898	-0.458683	1.83507e-05	0.000168948	0.896874	1.94007e-12	2.45095e-11	0.41145	0.000118734	0.000469565	0.245731	0.014427	0.0338915
tRF-41-XENDBP1IUUK7VZ0RB	-0.95023	8.73694e-05	0.0198678	-1.46933	5.92753e-07	0.000133819	1.32852	5.75238e-07	9.61831e-06	1.09751	1.8351e-05	0.000168948	-0.384996	0.0682235	0.112447	1.89376	8.06164e-10	7.70259e-09	2.18184	4.81742e-10	4.5645e-09
ts-96	0.717694	2.25049e-05	0.00852936	0.631401	0.000151313	0.00625612	-0.787108	1.03448e-06	1.62235e-05	-0.642061	1.85407e-05	0.000170003	2.39496	8.47496e-19	2.5358e-17	0.890157	5.47385e-07	3.36826e-06	1.1215	4.3496e-09	3.5325e-08
tRF-23-YUYRR6RBD2	0.960538	0.135016	0.611542	0.922669	0.155045	0.495754	1.49145	0.000365585	0.00257381	1.78298	1.86151e-05	0.000170003	2.37685	0.000173487	0.000563584	2.90776	4.44878e-07	2.78692e-06	3.23717	4.48374e-08	3.08037e-07
hsa-miR-31-5p	0.104256	0.0246758	0.36675	-0.0673468	0.149017	0.485481	-0.252817	1.44594e-05	0.0001554	-0.245095	1.96099e-05	0.000178372	0.60003	1.76698e-15	3.29354e-14	0.242957	3.28608e-05	0.00014856	0.422281	1.41935e-09	1.27071e-08
hsa-miR-19b-1-5p	-0.0478727	0.794067	0.95692	0.0093257	0.95953	0.986896	-0.878647	0.000551219	0.00365106	-1.19338	2.01255e-05	0.000182332	0.561279	0.00307258	0.00741725	-0.269496	0.259277	0.377462	-0.641429	0.0133975	0.0317353
tRF-22-WEK6S1852	0.979418	0.0164594	0.339519	0.0522987	0.907259	0.967742	-1.67964	9.16626e-05	0.000795575	-1.93196	2.12058e-05	0.000191357	2.78176	2.00899e-09	1.59148e-08	0.122699	0.77155	0.844323	0.797497	0.108363	0.186257
tRF-22-WJ9X0UD3P	-0.77153	0.0276683	0.37597	-0.132033	0.666187	0.873146	1.14604	1.67316e-06	2.48678e-05	0.982791	2.27502e-05	0.000204482	1.86559	9.83845e-09	6.99145e-08	3.78315	2.56691e-14	4.45584e-13	2.98041	6.30178e-13	9.18606e-12
hsa-miR-369-3p	0.0620651	0.534719	0.878074	-0.0914929	0.370483	0.707964	-0.411757	0.000890153	0.00547083	-0.557424	2.39094e-05	0.000214055	0.456117	4.98466e-05	0.000186127	-0.0177053	0.877116	0.920001	-0.00981371	0.93318	0.954296
tRF-22-WE8SP6X52	-0.35315	0.534983	0.878074	-0.479147	0.409816	0.73728	-1.28271	0.00625243	0.0268265	-2.47413	2.46223e-05	0.000219573	2.65619	5.58922e-07	3.03339e-06	1.72663	0.00464791	0.0125208	0.661207	0.303172	0.417321
tRF-31-PW5SVP9N15WV0	-0.361961	0.507777	0.869915	-1.14692	0.0572015	0.318676	2.6043	7.41721e-06	8.78476e-05	2.42042	2.62941e-05	0.000233566	-0.141163	0.796969	0.84176	2.8251	1.68571e-06	9.51192e-06	3.42618	3.08223e-07	1.85423e-06
tRF-30-KQSX0DIJZ726	-0.443894	0.154644	0.627965	-0.187545	0.529399	0.80678	2.34568	0.000377076	0.00263028	2.76756	2.71169e-05	0.000239937	-3.13315	3.90512e-07	2.18188e-06	-0.343572	0.443434	0.575553	-0.178045	0.662158	0.760094
tRF-24-7X1RJYSXI2	0.278249	0.28478	0.759982	0.187443	0.479689	0.776234	1.74761	0.00036174	0.00255465	2.0306	2.97836e-05	0.000262511	-1.62143	0.00018806	0.000606747	-0.15206	0.649955	0.754081	0.221732	0.480648	0.6022
tRF-31-I363U0EZY9X1B	-0.221637	0.432416	0.855745	0.415619	0.115392	0.427365	0.988827	0.00636907	0.0272242	1.49754	3.11954e-05	0.000273893	-0.366725	0.232961	0.314768	0.843739	0.0124737	0.0300796	0.715196	0.011799	0.0282728
tRF-41-8L8NRS9NS334L2H1B	1.07836	0.00234633	0.140175	0.541512	0.134663	0.464762	1.04311	0.0335735	0.0991509	1.96846	3.23314e-05	0.000282776	-0.311434	0.46451	0.555165	-0.346682	0.380069	0.508697	1.11551	0.00248136	0.00704446
tRF-33-PSQP4PW3FJIKW	0.107938	0.798679	0.957474	-0.0813472	0.854488	0.941883	-1.74688	3.38179e-05	0.000334383	-1.652	3.39975e-05	0.000296208	2.8704	4.49439e-10	3.97674e-09	1.01558	0.0295011	0.0634918	1.29975	0.00677703	0.0171614
tRF-19-1R7HFEE2	-0.064615	0.778525	0.952865	0.0832876	0.714583	0.897354	1.38874	1.11255e-05	0.000124627	1.28863	3.44714e-05	0.000299191	-0.444234	0.0884441	0.140743	1.00912	0.000243782	0.000892451	0.761108	0.00377928	0.0102311
ts-38	0.0518863	0.690547	0.925142	0.248741	0.0602496	0.326815	-0.414062	0.00702061	0.0295099	-0.706598	3.55111e-05	0.000306081	0.664614	7.52786e-06	3.33042e-05	0.198666	0.186065	0.289604	-0.290725	0.0613759	0.115921
hsa-miR-19b-3p_1	-0.206888	0.0662691	0.493001	-0.0878569	0.424513	0.746203	-0.500522	0.00120431	0.00693318	-0.684094	3.55344e-05	0.000306081	-0.304174	0.0108247	0.0227079	-0.597808	0.000131868	0.000517908	-0.900412	2.62405e-07	1.60406e-06
tRF-17-8871K92	0.33841	0.0473124	0.44702	0.431857	0.0127608	0.153068	0.738043	1.73365e-05	0.000185085	0.698734	3.60952e-05	0.000309738	1.23185	3.36457e-09	2.56746e-08	1.63149	4.37828e-12	5.75503e-11	1.49873	3.37033e-11	3.7386e-10
tRF-19-I8W47WFD	-0.230386	0.426937	0.855745	0.764745	0.00489212	0.0783428	1.31252	0.000109632	0.00090987	1.38637	3.86236e-05	0.000330188	-0.00693206	0.981067	0.985588	1.53598	1.01846e-05	5.14664e-05	0.614689	0.0226924	0.050344
hsa-miR-106b-3p	0.110011	0.209806	0.691456	-0.134463	0.137523	0.471326	-0.682595	3.68321e-06	4.89802e-05	-0.568671	4.11009e-05	0.000349039	-0.748277	3.65032e-09	2.74862e-08	-1.54088	7.12191e-15	1.42063e-13	-1.18249	6.99765e-12	8.60144e-11
hsa-miR-16-1-3p	-0.268763	0.0588476	0.476496	-0.0920342	0.503307	0.795911	-0.968953	0.00010881	0.00090635	-1.04292	4.11356e-05	0.000349039	-0.660425	9.38704e-05	0.000327897	-1.36061	2.92286e-07	1.89362e-06	-1.61131	8.87541e-09	6.93563e-08
tRF-34-79MP9PMNH5IS15	0.464385	0.348465	0.809773	-1.10848	0.0644335	0.339804	-2.85604	4.56591e-06	5.86133e-05	-2.37367	4.16688e-05	0.000352248	2.3987	1.48173e-06	7.373e-06	-0.921731	0.125258	0.209286	1.13351	0.0897652	0.160197
hsa-miR-340-5p	-0.201767	0.0012396	0.0939617	-0.162534	0.00782477	0.111209	-0.448764	1.44876e-05	0.0001554	-0.407548	4.90131e-05	0.0004128	-1.38452	9.21623e-21	3.74245e-19	-1.63151	2.51812e-20	1.16862e-18	-1.62953	1.80969e-20	8.94617e-19
tRF-19-F9LKXNK2	-0.228973	0.324101	0.792574	0.109828	0.624194	0.850453	1.23074	0.000392357	0.00270698	1.41105	4.92585e-05	0.000413335	-1.03063	0.00063397	0.00179533	0.429091	0.127133	0.211795	0.270598	0.30168	0.416023
tRF-23-JMRPFQJD0Q	0.14736	0.784269	0.955049	0.230611	0.668452	0.874544	-1.43894	0.00595985	0.0259134	-2.48509	4.95044e-05	0.000413871	2.16396	2.4637e-05	9.76036e-05	0.577656	0.32116	0.445045	-0.551746	0.373621	0.49054
tRF-32-L85DMKYUYRLH4	0.623059	0.0287019	0.37597	0.513348	0.0742949	0.367275	1.57594	0.00220398	0.0118979	2.06444	5.08848e-05	0.000423853	-1.44671	0.00135662	0.00351363	-0.493825	0.178074	0.279269	0.104384	0.748386	0.826029
tRF-17-941QKSJ	-0.264952	0.314114	0.781178	-0.134629	0.604065	0.841122	1.11012	0.0049301	0.0222001	1.58103	5.11602e-05	0.000424592	-0.976109	0.00370156	0.0087317	0.398963	0.227624	0.340762	0.739545	0.0156767	0.0362735
tRF-17-WS3V2V4	-0.434005	0.532783	0.878074	-0.560002	0.430512	0.750083	2.29061	1.41461e-06	2.13035e-05	1.88956	5.13534e-05	0.000424646	1.71449	0.00461045	0.010633	4.4391	2.71365e-09	2.3734e-08	4.16405	3.00526e-08	2.14231e-07
tRF-25-63U0EZY9X1	-0.381538	0.257679	0.734287	0.707772	0.0180157	0.179683	0.685638	0.0976817	0.220584	1.59965	5.2053e-05	0.000428872	-0.276161	0.425577	0.515864	0.791016	0.0522707	0.102029	0.615716	0.0400864	0.0814834
tRF-33-L85DMKYUYRLHDY	0.606968	0.150231	0.624751	-0.65557	0.200294	0.553424	2.26151	0.000838946	0.00519827	2.71277	5.3409e-05	0.000437257	-1.59674	0.00844668	0.0182757	0.0578036	0.903677	0.937483	1.7716	0.00171564	0.00510651
tRF-29-987X1RJYSXI2	0.419434	0.235407	0.717582	0.499123	0.159507	0.499746	1.84302	0.000389405	0.00270698	2.08092	5.36379e-05	0.000437257	-0.804526	0.0774857	0.126039	0.619064	0.112566	0.192607	0.77727	0.0369601	0.0759234
tRF-44-IEYU4QUEVUUMHNU6E2	0.362558	0.513747	0.869915	0.529553	0.337723	0.683866	2.67248	0.000261013	0.00193337	2.94674	5.37942e-05	0.000437257	-1.75536	0.00861369	0.018584	0.554569	0.345022	0.471502	0.661835	0.240943	0.34854
tRF-26-8DYDZDL9X1B	-0.234331	0.361746	0.816892	-0.299452	0.255283	0.616911	1.28149	9.85972e-05	0.000839738	1.31972	5.384e-05	0.000437257	-0.390836	0.159778	0.22956	1.12498	0.000232459	0.000858138	1.22834	7.74879e-05	0.000311321
tRF-43-Z6V6Z3M8ZLSSXUOLD2	1.13357	0.0205507	0.343662	0.821622	0.102366	0.40696	1.80523	0.000213718	0.00163086	1.95662	5.54639e-05	0.00044779	0.804303	0.119112	0.179762	1.47596	0.000644264	0.00214818	1.9393	3.65596e-05	0.000156272
hsa-miR-424-5p	-0.14445	0.0282779	0.37597	-0.287131	8.77324e-05	0.00453417	-0.306816	0.00024455	0.00183534	-0.343191	5.55306e-05	0.00044779	0.150156	0.0229592	0.044133	-0.0122104	0.871372	0.915266	0.0940965	0.222506	0.326228
tRF-33-U4727OFIZ9WUD2	-0.108625	0.598297	0.900199	-0.288872	0.179873	0.532653	-0.699937	0.00415841	0.0196187	-1.11048	5.66664e-05	0.000455333	0.952847	1.52141e-05	6.41872e-05	0.361535	0.142197	0.231963	0.131237	0.615603	0.718356
tRF-49-I3Z9HMI8W47W1R7HFEE2	0.0549073	0.861176	0.959132	0.70238	0.0204656	0.190487	2.44239	4.23419e-06	5.50202e-05	2.10651	5.74917e-05	0.000460339	-1.38048	0.00287341	0.00698092	1.007	0.00488351	0.0131111	0.0236531	0.943304	0.961916
tRF-36-JVK697BOJ8N981B	0.455012	0.0481635	0.447036	0.115403	0.622239	0.850085	2.14178	3.44622e-06	4.6371e-05	1.82012	6.32329e-05	0.000504532	-1.93815	3.86536e-06	1.81234e-05	-0.251383	0.363879	0.491659	-0.233439	0.43906	0.557466
tRF-29-R008R959KU1Y	1.52706	0.00864166	0.242699	0.722241	0.234284	0.5994	1.00524	0.124932	0.264029	2.53769	6.38029e-05	0.0005073	0.26434	0.676571	0.747945	-0.257479	0.648601	0.752893	2.07979	0.000327738	0.00116632
tRF-18-INVDRID1	0.0939934	0.419694	0.855745	-0.124454	0.300092	0.65806	-0.917439	0.000332478	0.00237753	-1.05479	7.20342e-05	0.000570752	-1.57558	1.41332e-12	1.81576e-11	-2.58702	6.21021e-14	1.00156e-12	-2.50592	3.05188e-13	4.72107e-12
tRF-22-WEKSPM852	0.460198	0.0194368	0.343662	0.203901	0.301123	0.658148	-1.12772	0.000586292	0.00383112	-1.40872	7.38349e-05	0.000582988	0.268202	0.183172	0.257597	-1.31971	6.84155e-05	0.000291343	-1.34441	0.000124349	0.0004809
tRF-33-87R8WP9N1EWJDW	-0.621515	0.110682	0.5786	-0.984552	0.0239552	0.204479	-1.59635	4.65721e-06	5.91648e-05	-1.1767	7.5799e-05	0.000596425	2.7473	9.48075e-12	1.09996e-10	1.77247	7.94601e-05	0.00032973	2.55516	4.32301e-07	2.54019e-06
tRF-28-K8HJ83ML5F02	-1.51434	0.0198771	0.343662	0.0730373	0.898705	0.964443	3.29603	2.34235e-06	3.26779e-05	2.71995	7.77026e-05	0.000607398	-0.976459	0.124298	0.185842	3.83392	1.49697e-07	1.00713e-06	1.67045	0.0048364	0.0128481
tRF-18-51MLHVDB	0.336684	0.119437	0.595017	0.906693	7.41833e-05	0.0040165	1.28904	2.68837e-05	0.000274141	1.1963	7.77277e-05	0.000607398	-0.50016	0.0494808	0.0861557	0.452196	0.0615845	0.116605	-0.210551	0.357912	0.474849
tRF-21-9P8WQ0D5D	0.155678	0.603924	0.900199	-0.214207	0.50843	0.799011	-1.96477	2.16307e-05	0.000225634	-1.64979	7.91202e-05	0.000616162	1.62478	4.9201e-07	2.68305e-06	-0.495671	0.249083	0.366374	0.189196	0.648352	0.747264
tRF-26-7O58J0K8UM0	0.150992	0.611711	0.906145	-0.214706	0.502946	0.795911	0.847127	0.144993	0.294125	2.17011	7.99862e-05	0.00062078	-1.70313	0.000504283	0.00145525	-1.00699	0.0362493	0.0752793	0.681693	0.0760361	0.139216
tRF-33-8NBNIED6VZ0OD2	0.0915338	0.840044	0.959132	0.92842	0.0285363	0.219489	2.32022	0.00154079	0.00862993	2.85113	8.06264e-05	0.00062362	-1.82802	0.00538189	0.0122262	0.400671	0.45285	0.584107	0.0946918	0.83011	0.884252
tRF-31-ZWRNU3KQ9MV1B	0.0803295	0.741436	0.936768	-0.392985	0.141787	0.47555	1.15321	0.0135802	0.0484034	1.79351	8.20384e-05	0.000632391	-1.68061	4.22388e-05	0.000159635	-0.607729	0.0967751	0.170571	0.505892	0.120771	0.202682
tRF-17-P7NPLPK	-0.566998	0.383492	0.835275	-1.23712	0.0777568	0.376203	1.06533	0.0378834	0.108497	1.9221	8.30811e-05	0.000638265	1.28542	0.0249378	0.0473502	2.91774	2.38026e-05	0.000111144	4.44463	9.59265e-09	7.44494e-08
tRF-48-VI7O409Z7KZOSRI8WPD2	-0.284021	0.223872	0.705906	-0.387028	0.110107	0.420104	0.904518	0.0183508	0.0613822	1.4689	9.13706e-05	0.000699585	-1.30818	8.54015e-05	0.000302026	-0.119642	0.707245	0.794995	0.547748	0.0599392	0.113869
tRF-18-HSQSD2D2	-0.358941	0.465237	0.863632	0.512949	0.24133	0.605171	1.98447	0.00366417	0.0176907	2.63244	9.23676e-05	0.000702199	-1.50562	0.0131832	0.0269591	0.837797	0.14106	0.230937	0.61387	0.185362	0.281573
tRF-25-1IBM4LV7U6	-0.362723	0.0294986	0.378982	0.00190755	0.990225	0.997522	1.55814	0.000766869	0.00483064	1.79168	9.25741e-05	0.000702199	-3.72688	7.55641e-13	1.01676e-11	-1.80602	8.96735e-07	5.3145e-06	-1.93711	3.6767e-08	2.57256e-07
hsa-miR-148a-3p	-0.260949	5.51716e-05	0.0158877	-0.180462	0.00307943	0.0578729	-0.557933	2.3914e-06	3.31588e-05	-0.427856	9.26385e-05	0.000702199	-1.98077	6.5014e-25	5.28006e-23	-2.27775	8.74945e-24	9.2421e-22	-2.22816	7.80258e-24	8.44908e-22
tRF-21-2Q2RJO01B	-0.162975	0.238447	0.72201	0.351402	0.0108308	0.136829	1.52745	1.09078e-06	1.69893e-05	1.17939	9.54412e-05	0.000721041	-2.8626	4.36654e-15	7.88056e-14	-1.17218	1.11476e-06	6.45027e-06	-2.03462	1.67187e-11	1.94966e-10
hsa-miR-376c-3p	0.0972907	0.278755	0.758467	0.0145102	0.872268	0.951793	-0.406925	0.000287969	0.00209885	-0.442663	9.75063e-05	0.000734203	0.414911	4.1859e-05	0.000158911	-0.0893039	0.381896	0.510542	-0.0422619	0.679554	0.773427
ts-12	0.263776	0.143742	0.613262	-0.0108531	0.953074	0.986762	-0.298332	0.0251297	0.0786039	-0.575202	0.000100857	0.000756928	2.97772	2.72404e-20	1.01549e-18	2.41561	9.55156e-17	2.6169e-15	2.41337	6.0718e-16	1.59108e-14
ts-66	1.47928	0.00416624	0.169179	1.07101	0.0417663	0.26604	-0.417503	0.00444445	0.0205839	-0.611683	0.000104441	0.000781249	6.95831	3.69159e-18	1.01141e-16	5.06153	1.50176e-18	5.25387e-17	5.27561	2.29965e-17	7.26305e-16
tRF-22-8F81KLB52	-0.181813	0.163649	0.640094	0.297207	0.0217102	0.19604	0.95695	0.000703728	0.00452056	1.09394	0.000106323	0.000792714	-3.06435	7.06948e-17	1.64041e-15	-1.92559	7.31626e-11	8.1157e-10	-2.26762	2.2652e-13	3.57713e-12
hsa-miR-10a-5p	-0.189792	0.000160439	0.033167	-0.283735	4.48567e-07	0.000127505	-0.150065	0.00224879	0.0120607	-0.198343	0.000107468	0.000798448	0.872954	4.30641e-21	1.78051e-19	0.912681	1.76456e-19	7.43075e-18	0.958346	5.94325e-20	2.70299e-18
tRF-16-362VO00	0.515507	0.47901	0.866129	0.773631	0.284306	0.639297	2.71692	0.000188754	0.00146761	2.80192	0.000107796	0.000798448	0.535559	0.47086	0.560301	2.73697	0.000126123	0.000497061	2.56385	0.000190785	0.000708897
tRF-16-3VWIQ1B	0.713594	0.0382359	0.415875	0.299425	0.403247	0.729502	1.64031	0.000116106	0.000956615	1.63219	0.000108145	0.000798448	0.0133734	0.97243	0.979321	0.940091	0.00619954	0.0162416	1.34613	0.000380455	0.00133101
tRF-19-1SS2PMER	0.146502	0.295763	0.773062	0.249447	0.0790544	0.376203	-0.80061	0.000133718	0.00108598	-0.802164	0.000110398	0.000812046	0.141001	0.328161	0.416196	-0.806111	9.84789e-05	0.000399182	-0.91061	1.46197e-05	6.7162e-05
tRF-24-7SI7JP8XI2	0.924425	0.158827	0.633638	1.11791	0.0868318	0.380204	1.41714	0.0383471	0.109687	2.54162	0.000110701	0.000812046	0.493473	0.472789	0.561715	0.986191	0.119907	0.202553	1.91718	0.000905065	0.00289468
tRF-20-7KZOSRI8	0.13811	0.844238	0.959132	0.602832	0.377008	0.710876	1.62876	0.0232153	0.0742498	2.64808	0.000111681	0.000816598	0.291252	0.682129	0.751531	1.7819	0.0127328	0.0306394	2.3365	0.000239474	0.000868523
hsa-miR-200a-3p	-0.253287	0.0708056	0.502785	-0.139679	0.309431	0.664464	-0.685373	4.25964e-05	0.000410442	-0.623816	0.000112676	0.000821232	0.950539	8.17365e-09	5.90059e-08	0.518454	0.00204099	0.00602755	0.466402	0.00419891	0.0112731
hsa-miR-15a-5p	-0.126064	0.0134986	0.310058	-0.212986	0.000127674	0.00580661	-0.311221	0.000327895	0.00235215	-0.337734	0.00011397	0.000828009	-1.41688	5.12611e-23	2.77542e-21	-1.60204	5.12555e-22	3.15014e-20	-1.54163	1.83894e-21	1.10046e-19
tRF-20-L3KZM8WM	0.080684	0.756448	0.944625	0.130824	0.617004	0.848386	-1.36105	0.00251228	0.0132937	-2.00502	0.000115922	0.000839511	0.417929	0.112959	0.172351	-1.02381	0.019561	0.0444374	-1.71791	0.000714893	0.00234246
tRF-22-OB1690PQ4	-0.00838135	0.989339	0.996713	0.0794692	0.89918	0.964498	1.35891	0.0583887	0.149522	2.75268	0.000126021	0.000909748	-0.896359	0.181703	0.256006	0.470933	0.480964	0.608294	1.77686	0.00555525	0.0144704
tRF-32-PW5SVP9N15WVN	-0.346114	0.547718	0.881186	0.200664	0.708151	0.893497	1.91593	0.000420822	0.00285657	2.04338	0.00013423	0.000965946	0.332558	0.539879	0.625094	2.5946	2.11436e-05	0.000100168	2.17527	4.97052e-05	0.000206636
hsa-miR-25-5p	0.270316	0.116127	0.587791	0.116802	0.501324	0.795911	-0.684003	0.0341643	0.100504	-1.69824	0.000135673	0.000973253	-0.985675	2.46364e-05	9.76036e-05	-1.93999	1.04301e-07	7.20916e-07	-2.80071	1.58399e-08	1.17329e-07
tRF-17-F9LKXNQ	-0.0329754	0.913553	0.971665	0.0664528	0.826344	0.935009	1.81296	0.000853802	0.00526164	2.05616	0.000136163	0.000973694	-1.6543	0.000587222	0.00167546	0.191635	0.619387	0.729785	0.335413	0.356083	0.473805
tRF-19-XEKJ5RHZ	0.0470754	0.734807	0.934192	-0.117873	0.410337	0.737634	-0.534844	0.00535639	0.0237899	-0.787457	0.000148302	0.00105718	0.0592592	0.678827	0.749345	-0.52266	0.00557314	0.0147555	-0.610325	0.00217414	0.00629495
tRF-26-90YBOZZ7NDD	0.0936925	0.833547	0.959132	1.0672	0.0103155	0.131047	1.45603	0.00619483	0.0266296	1.985	0.000150288	0.00106373	-0.242491	0.619337	0.697559	1.11984	0.0200539	0.0453757	0.67531	0.0766267	0.140072
hsa-let-7f-2-3p	-0.248593	0.08435	0.526499	-0.373402	0.0133836	0.155277	-0.346736	0.0919948	0.210459	-0.932735	0.000150607	0.00106373	-0.595631	0.000377267	0.0011318	-0.693775	0.000957163	0.00304418	-1.15496	5.0272e-06	2.58056e-05
tRF-22-UF04QZ452	0.0624184	0.850164	0.959132	0.393286	0.221224	0.58517	2.06333	0.000728781	0.00462919	2.28417	0.000151051	0.00106373	-1.93071	0.000360422	0.001087	0.070199	0.869099	0.915266	-0.0398322	0.91844	0.946751
tRF-50-HZFZ93QO945NB2NZW7O6	-0.623009	0.187299	0.661649	-0.248722	0.576261	0.82874	0.459618	0.460881	0.630246	2.20525	0.000151093	0.00106373	-0.961353	0.06589	0.109528	0.121273	0.836052	0.890276	1.49262	0.00233533	0.00669677
hsa-miR-137	-0.158998	0.0721665	0.502785	-0.126734	0.14987	0.486862	-0.224582	0.00408097	0.0192934	-0.309814	0.00015988	0.00112212	1.95385	4.6795e-24	3.2246e-22	1.88826	6.98127e-22	3.96885e-20	1.77077	6.19795e-21	3.27771e-19
tRF-16-Q01LQKB	0.303617	0.254508	0.734287	0.0514591	0.852175	0.940887	1.04245	0.00138411	0.00784906	1.22018	0.000162005	0.00113354	0.0555784	0.845667	0.881728	0.794411	0.00743523	0.0191048	1.2243	0.000103329	0.000407227
tRF-16-8871K9D	0.0887906	0.796194	0.957474	0.108409	0.754669	0.912183	1.22905	0.000727856	0.00462919	1.35252	0.000168228	0.00117347	0.453251	0.188985	0.264789	1.59351	3.39788e-05	0.000153309	1.69736	9.45102e-06	4.51505e-05
tRF-28-R81XDDZZ4YV	-0.742483	0.221206	0.705337	1.17323	0.0249323	0.205378	2.10122	9.31878e-05	0.00080165	1.9981	0.000174194	0.00121137	0.635879	0.24973	0.333462	3.47958	1.87913e-07	1.24219e-06	1.46075	0.00153412	0.00460843
tRF-16-K8M0W1B	0.0810516	0.881558	0.961112	-0.323601	0.575506	0.82874	1.57489	0.00457857	0.021119	2.05009	0.000175273	0.00121516	0.267604	0.627991	0.705559	1.76144	0.00152844	0.00464428	2.6413	1.16284e-05	5.46341e-05
tRF-31-QKF1R3WE8RO80	0.222336	0.432704	0.855745	0.0627523	0.829726	0.935477	1.79113	0.00927151	0.0366668	2.52194	0.000176821	0.00122216	-3.01769	1.81899e-06	8.91463e-06	-1.4489	0.00435518	0.0118182	-0.55851	0.181261	0.276266
tRF-29-PS5P4PW3FJF2	0.265994	0.155672	0.62877	0.039554	0.835675	0.935477	0.754052	0.00443402	0.0205775	0.99008	0.000184362	0.00126792	-0.619637	0.00616079	0.0138162	-0.13158	0.559072	0.677571	0.330889	0.134041	0.21913
tRF-30-897PVP941QKS	0.09347	0.690951	0.925142	0.442377	0.0588136	0.322762	0.733775	0.00122975	0.00706174	0.852647	0.000184556	0.00126792	1.0842	1.73809e-05	7.22561e-05	1.7245	6.71387e-09	5.59243e-08	1.49447	4.42342e-08	3.04814e-07
tRF-40-2VR0PSR9593J2426	-0.812543	0.166957	0.641309	0.116394	0.822992	0.933408	1.88134	0.000194603	0.00150009	1.86744	0.000194186	0.00133006	0.459316	0.37168	0.461102	3.1532	8.78372e-07	5.24257e-06	2.21036	2.8169e-05	0.00012414
hsa-miR-362-5p	-0.175546	0.255854	0.734287	-0.136654	0.376968	0.710876	-0.934998	5.24505e-06	6.51762e-05	-0.689252	0.000194874	0.00133076	0.897708	2.77614e-07	1.58617e-06	0.138255	0.453779	0.584974	0.345111	0.0573156	0.10971
tRF-23-8HYV45EH6	1.31814	0.0532126	0.470406	1.16403	0.0909025	0.389289	1.56705	0.000776804	0.0048797	1.71567	0.000208967	0.00142273	3.37476	1.2748e-06	6.41349e-06	3.62367	7.95765e-08	5.63729e-07	3.9264	1.83119e-08	1.34327e-07
tRF-23-F9LKXNYQDE	0.265317	0.39251	0.84426	-0.0905459	0.784368	0.921272	2.43196	2.24751e-06	3.19427e-05	1.87104	0.000211638	0.00143661	-1.16404	0.00870598	0.0187298	1.0026	0.00352208	0.00976733	0.797546	0.0379409	0.0777276
tRF-25-2IUIX1Q7O6	0.148336	0.447437	0.856409	0.148632	0.45032	0.762055	1.16965	0.000577326	0.00378505	1.24555	0.000223992	0.00151594	-1.42901	3.88663e-06	1.81856e-05	-0.407697	0.117948	0.200159	-0.332091	0.188908	0.285813
tRF-31-5BVNUEVBWXQZ0	0.0671443	0.853162	0.959132	-0.705649	0.100181	0.40608	-1.21037	0.000900468	0.00550447	-1.4225	0.000230945	0.00155836	2.19868	1.31557e-08	9.14864e-08	0.921173	0.0243129	0.0536647	1.48184	0.00250952	0.00710665
tRF-32-3JVIJMRPFQRD5	0.122134	0.517392	0.873397	0.356857	0.0605053	0.326815	-1.42176	1.00677e-06	1.60097e-05	-0.857934	0.00023511	0.00158177	1.10741	3.14956e-07	1.79052e-06	-0.436488	0.0872138	0.157017	-0.107385	0.622833	0.725203
tRF-18-YSQSD2D2	-0.0350503	0.893947	0.966636	0.295358	0.250271	0.614597	0.896735	0.000326044	0.00234628	0.906778	0.000241462	0.00161972	1.04294	0.000107646	0.000369836	1.97473	3.0364e-09	2.62539e-08	1.65436	4.65568e-08	3.17928e-07
tRF-42-D3IPBBKN8LEZSO1XF	-0.244998	0.447825	0.856409	-1.20315	0.00390439	0.0672054	-2.10153	0.000161006	0.00128466	-1.97074	0.000243142	0.00162619	0.602802	0.0470417	0.0827964	-1.25373	0.0195122	0.0443707	-0.164785	0.763879	0.835527
tRF-28-P4R8YP9LOND5	-0.3866	0.325045	0.79265	0.00901513	0.980604	0.993778	0.978571	0.000624242	0.00404424	1.04048	0.000250097	0.0016678	1.59945	1.12487e-05	4.86305e-05	2.96462	5.91299e-10	5.82084e-09	2.63092	1.60168e-09	1.42274e-08
tRF-31-3JVIJMRPFQ5DE	0.292324	0.234283	0.715112	0.297387	0.230897	0.593959	-0.739175	0.00794862	0.0325678	-1.15633	0.000251246	0.00167056	1.39131	4.33929e-07	2.40672e-06	0.359812	0.203944	0.311254	-0.0624054	0.836066	0.888003
hsa-let-7c-5p	-0.444865	0.000446112	0.050723	-0.583895	1.743e-05	0.00146799	-0.336915	0.000104049	0.000879578	-0.310129	0.000253468	0.00168043	3.38759	3.88239e-29	6.7912e-27	3.49554	1.34769e-27	3.40516e-25	3.66135	5.67189e-28	1.84256e-25
hsa-miR-22-3p	0.117909	0.0214951	0.346666	-0.0786545	0.127655	0.456145	-0.34492	1.81932e-05	0.000193323	-0.27805	0.000256013	0.00169237	-0.567168	4.31084e-12	5.24217e-11	-1.03	3.08647e-17	9.11512e-16	-0.766564	1.46828e-13	2.40206e-12
hsa-miR-188-5p	-0.197383	0.371743	0.823921	0.132989	0.53303	0.808501	-0.402995	0.0752411	0.179161	-0.998224	0.000258885	0.00170639	1.15831	9.99276e-07	5.10641e-06	0.952697	0.000367278	0.00129087	0.0270964	0.917011	0.945947
ts-50	0.184964	0.0261755	0.374359	0.0939163	0.25278	0.616609	-0.30851	0.00243113	0.0129775	-0.382693	0.00026934	0.00177017	0.199494	0.019701	0.0385542	-0.29398	0.00315196	0.00884883	-0.277116	0.00550797	0.0143802
tRF-31-WZVLUE15MXE9D	-0.0704826	0.784864	0.955049	-0.491535	0.0851003	0.378705	-1.60197	0.00162895	0.00905472	-1.96017	0.000277548	0.00181886	0.0151692	0.95448	0.96724	-1.51632	0.00246495	0.00711331	-1.45347	0.00555523	0.0144704
tRF-32-ZPEK45H5KQBFJ	0.348417	0.439784	0.855755	0.910862	0.0365949	0.248339	1.91985	0.00663758	0.0280177	2.55262	0.000294787	0.00192628	-2.14583	0.000755313	0.00209717	-0.574394	0.304423	0.426793	-0.504065	0.310396	0.423928
tRF-20-6XQ6S8V0	-0.170417	0.663851	0.918745	-0.0952312	0.807264	0.926825	0.541041	0.362833	0.54037	2.01154	0.000299008	0.0019447	-1.07853	0.0294497	0.0546712	-0.367074	0.484828	0.611141	1.02824	0.0189811	0.0429057
tRF-17-KS01852	0.784253	0.246552	0.729076	0.306237	0.658417	0.869982	1.46238	0.000202733	0.00155224	1.41023	0.000299708	0.0019447	3.4796	3.44922e-07	1.95112e-06	4.15773	1.85399e-09	1.67967e-08	4.5836	6.39459e-10	5.93523e-09
tRF-16-489B3RB	-0.444886	0.0325553	0.391179	0.105609	0.579798	0.82874	1.01201	3.11033e-06	4.23526e-05	0.746171	0.000300751	0.0019447	0.595284	0.00263722	0.00649733	2.05218	4.80513e-12	6.2798e-11	1.23585	2.11209e-07	1.3016e-06
tRF-21-ZUH6QE30E	-0.0105533	0.974817	0.993697	-0.0875427	0.798778	0.926825	-0.422856	0.326717	0.504827	-2.1394	0.000301026	0.0019447	0.42961	0.193937	0.270892	0.0173079	0.968189	0.978952	-1.62225	0.00508861	0.0134396
tRF-30-JMRPFQ5DWXH9	-0.939887	0.155163	0.62877	0.0630569	0.920159	0.975052	2.69557	0.000172086	0.00135406	2.5699	0.000312607	0.00201379	-1.0132	0.126326	0.188247	2.62226	0.00023982	0.000879597	1.49365	0.0211844	0.047368
tRF-33-7EMQ18Y3E7QN00	-0.536385	0.1777	0.651779	-0.782681	0.0663777	0.343475	0.852978	0.0239144	0.0761645	1.33252	0.000314341	0.00201924	0.434492	0.220761	0.301146	1.82386	6.5788e-05	0.000282268	2.5497	2.75214e-07	1.67336e-06
tRF-26-93Y086Z34JD	0.4182	0.362711	0.818259	1.2641	0.00432581	0.0711686	0.643965	0.24271	0.418454	1.82413	0.000317697	0.00203505	0.170015	0.731498	0.791354	0.39578	0.440658	0.572931	0.730047	0.0562464	0.108119
tRF-19-I7JP8XI2	-0.219201	0.520386	0.873397	0.168664	0.606663	0.841703	1.6822	0.0103377	0.0393109	2.28685	0.000318789	0.00203631	-2.12792	0.000299292	0.000916004	-0.226519	0.631263	0.74109	-0.00973316	0.980235	0.988933
tRF-18-I6BB5LD2	0.164956	0.308801	0.775927	0.15426	0.345368	0.69185	-0.636279	0.00575947	0.0251382	-0.890687	0.000341542	0.00217554	0.121623	0.467439	0.557105	-0.679612	0.00286632	0.0081577	-0.923325	0.000189299	0.000704525
tRF-17-KY4VXV2	0.192796	0.281173	0.758467	-0.14839	0.426646	0.747451	0.521369	0.0309375	0.0924134	0.863555	0.000354547	0.00225207	-0.417914	0.0404992	0.0726302	-0.0893413	0.680003	0.775101	0.594031	0.00702088	0.0177001
tRF-20-I8W47W1R	0.245857	0.231376	0.710812	0.441788	0.033502	0.241087	0.772563	0.00284746	0.0146828	0.92075	0.00037126	0.00235166	-0.0716701	0.743414	0.801841	0.455036	0.0523216	0.102041	0.407292	0.0683422	0.12749
tRF-32-KRIMUF04QZ452	-0.188586	0.419374	0.855745	-0.215109	0.363133	0.704404	1.81287	0.000399866	0.00273062	1.79527	0.000394822	0.00249212	-2.50875	2.56013e-07	1.47013e-06	-0.507301	0.140949	0.230937	-0.498378	0.141988	0.228023
ts-95	-0.0513212	0.874233	0.961069	-0.209413	0.536465	0.8095	-1.14905	0.00959764	0.0376944	-1.78706	0.000396393	0.00249212	0.833528	0.00790359	0.0171988	-0.264199	0.550071	0.669999	-0.744122	0.131602	0.216387
tRF-32-5BVNUEVBWXQZ4	-0.0555821	0.847886	0.959132	-0.0152302	0.958355	0.986896	-0.811316	0.007062	0.0295746	-1.19369	0.000397589	0.00249212	1.68359	6.9584e-08	4.39539e-07	0.92786	0.0065265	0.0170198	0.505133	0.146928	0.234302
hsa-miR-34a-5p	-0.276212	7.25655e-06	0.00330028	-0.326618	5.25848e-07	0.000132864	0.233714	4.24824e-05	0.000410442	0.194584	0.000397818	0.00249212	0.91408	9.65462e-20	3.27681e-18	1.42401	3.98178e-24	5.03032e-22	1.43528	4.15706e-24	5.25176e-22
tRF-19-7X9PN5HJ	0.500787	0.00112134	0.0893269	0.589272	0.000187429	0.00747743	0.973939	1.14483e-06	1.75901e-05	0.665441	0.00040076	0.00250365	-0.151808	0.332348	0.420355	0.321343	0.0419473	0.0851551	-0.0756391	0.633004	0.734788
tRF-17-YSQSD2J	0.545097	0.378064	0.831447	0.372024	0.553791	0.818271	1.03575	0.0359065	0.104014	1.68549	0.000401898	0.00250388	1.98359	0.00109533	0.00293725	2.47424	5.55618e-05	0.000240662	3.29705	2.40221e-07	1.47241e-06
hsa-miR-25-3p	-0.07982	0.0304076	0.382027	-0.164138	6.46371e-05	0.00376884	-0.199115	0.0037984	0.0182506	-0.250462	0.000408626	0.00253884	-1.93603	1.25949e-30	4.09155e-28	-2.05533	9.80959e-29	4.4614e-26	-2.02236	1.92831e-28	7.3083e-26
tRF-28-ZY0DI6BB5LD2	0.0630062	0.836072	0.959132	-0.254938	0.436851	0.753146	-0.73626	0.129921	0.272598	-2.1401	0.000435908	0.00270097	-0.0703061	0.829895	0.868469	-0.869572	0.0668313	0.124979	-1.95547	0.00111055	0.00345945
hsa-miR-128-1-5p	0.566454	0.124039	0.602704	0.0127473	0.974479	0.99104	-0.674785	0.10774	0.235804	-1.84159	0.000457626	0.00282783	1.27477	0.000684898	0.00192516	0.0335365	0.93737	0.957583	-0.579559	0.268441	0.380097
tRF-20-FP18LPMB	0.470333	0.417727	0.855745	-0.243006	0.694958	0.890326	1.86444	0.00723248	0.030135	2.41515	0.000464183	0.00286057	-0.599977	0.356863	0.445393	0.794134	0.183161	0.286064	2.05818	0.00146885	0.00444169
tRF-21-YDZDL9X1B	0.414581	0.0478366	0.447036	0.211519	0.316645	0.668571	0.849072	0.00161653	0.00900978	0.933822	0.000488302	0.00300108	-0.159056	0.483443	0.570498	0.275435	0.234314	0.348711	0.563247	0.0182005	0.0413117
tRF-49-YJ9XEO7N987X1RJYSXI2	-0.159213	0.603706	0.900199	0.0859926	0.772982	0.918764	1.00872	0.0461993	0.127034	1.69146	0.000500236	0.00306614	-1.25902	0.00319989	0.0076838	-0.0910853	0.827731	0.883775	0.346454	0.330504	0.445866
5P_tRNA-His-GTG-1-5	0.35056	0.228792	0.710756	-0.379903	0.25144	0.615706	-0.713886	0.002633	0.0137959	-0.8615	0.000508384	0.0031077	2.65714	1.08336e-12	1.42403e-11	1.5927	1.00539e-06	5.83229e-06	2.17555	5.12449e-08	3.47854e-07
tRF-37-LP21W3WB8US5652	-1.07705	0.110325	0.5786	-0.624224	0.348676	0.692538	2.53849	0.000146518	0.00117733	2.30488	0.000518189	0.00315915	0.194753	0.766405	0.818218	3.81029	3.16334e-07	2.0378e-06	3.12386	1.14552e-05	5.39319e-05
tRF-16-ML5F82D	-0.77662	0.055618	0.473109	-0.36576	0.327297	0.679646	-0.920383	0.00737826	0.0306323	-1.35115	0.000521391	0.00317017	1.87404	1.4779e-07	8.84404e-07	1.73027	0.000236723	0.000871048	0.888643	0.0431959	0.0866968
hsa-miR-93-3p	0.0416728	0.690903	0.925142	-0.111256	0.301289	0.658148	-0.882388	3.67694e-06	4.89802e-05	-0.577495	0.000543316	0.00329467	-0.702342	6.07806e-07	3.25979e-06	-1.6264	2.23958e-12	2.99577e-11	-1.16858	2.1104e-09	1.8317e-08
tRF-37-86J8WPMN1E8Y7Z2	1.57438	0.0201786	0.343662	1.86783	0.00599561	0.0933837	0.771098	0.149987	0.301033	1.74168	0.000546868	0.00330739	2.7278	7.35323e-05	0.000263327	1.92451	0.00187939	0.00560859	2.60164	9.0329e-06	4.33351e-05
tRF-41-YDU37Y93Y086Z34JD	-1.0079	0.0358783	0.407936	-1.60545	0.00298489	0.0570389	1.77555	0.00460224	0.0211742	2.13771	0.000549837	0.00331652	-1.58736	0.00394588	0.00922193	1.19609	0.0336382	0.0707616	2.1558	0.000408581	0.00141418
tRF-26-JYSWRYVMMV0	-0.00817352	0.987323	0.996652	-0.216865	0.682734	0.881157	1.90999	0.00319588	0.0159373	2.22676	0.000552095	0.00332133	-0.957546	0.105357	0.162664	0.960619	0.0842904	0.152487	1.48608	0.00887124	0.0219513
tRF-45-OE0D58ZZJQJYSWRYVM	-0.289915	0.352036	0.810789	-0.387171	0.228588	0.5905	1.39115	0.0271457	0.0835307	2.10661	0.000560964	0.00336579	-2.31356	3.46106e-05	0.000133851	-0.632486	0.188182	0.291502	0.180229	0.664942	0.762137
hsa-miR-138-5p_1	0.0104108	0.976922	0.993697	0.0315442	0.930814	0.978714	-0.548432	5.62381e-06	6.85675e-05	-0.378217	0.000574633	0.00343682	7.13573	8.87632e-25	6.96026e-23	6.57689	3.33471e-23	2.70826e-21	6.72597	2.5007e-23	2.27463e-21
tRF-42-8OP3X1M3WE8SPOL52	0.769688	0.244536	0.726894	0.413413	0.541942	0.812377	1.73785	0.00299578	0.0152403	1.97232	0.000575827	0.00343682	1.42285	0.0312652	0.0578026	2.39101	0.000158913	0.00061562	2.98176	7.50917e-06	3.68537e-05
hsa-miR-548k	-0.315019	0.0831239	0.522165	-0.385321	0.0392076	0.256903	-0.98256	0.00252591	0.013327	-1.15574	0.000585215	0.00348372	-0.528681	0.00810111	0.0175614	-1.19622	0.000269037	0.000969556	-1.2991	0.000123311	0.000478514
tRF-18-86KP6HD2	0.487251	0.191152	0.668736	0.847929	0.0216234	0.19604	0.636823	0.0544871	0.141847	1.10832	0.000590601	0.0035066	1.27503	0.000735179	0.00205633	1.42461	0.000210118	0.000790881	1.53542	1.38703e-05	6.41079e-05
hsa-miR-92a-3p_1	0.0543294	0.512591	0.869915	-0.151655	0.0803591	0.377801	-0.398447	7.05819e-05	0.000636918	-0.328865	0.000593667	0.00351562	0.772673	2.37619e-11	2.56088e-10	0.319896	0.00121201	0.00378585	0.595463	1.83832e-07	1.14844e-06
tRF-34-4WVLV470VR31KD	0.700362	0.147764	0.619646	0.727173	0.134266	0.464762	-1.63594	4.54147e-05	0.000432105	-1.1483	0.000624975	0.00369141	3.62825	6.76013e-11	6.7129e-10	1.29195	0.00611301	0.0160334	1.75278	0.00013928	0.000530523
tRF-31-ZKRNLN39NZZ1B	-0.532243	0.379054	0.832164	0.183215	0.74657	0.911264	0.223531	0.745153	0.849362	2.16961	0.00065012	0.00382998	-0.328655	0.589062	0.672337	0.427119	0.532518	0.655273	1.65774	0.00392186	0.0105667
tRF-17-H7V3LYN	-0.206948	0.645008	0.914624	0.108666	0.801524	0.926825	-2.06149	0.00035662	0.00252634	-1.89655	0.000659888	0.00387748	1.53918	0.000190993	0.000614311	-0.315359	0.588208	0.705849	-0.466035	0.404172	0.523006
hsa-miR-584-5p	-0.166098	0.212171	0.693215	-0.342507	0.0154343	0.164007	-0.459365	1.18898e-05	0.00013125	-0.329234	0.000667321	0.00391105	3.38358	6.46849e-27	8.17186e-25	3.09032	5.04161e-24	6.03401e-22	3.39686	4.9684e-25	7.06134e-23
hsa-miR-425-5p	-0.0833899	0.133042	0.611542	-0.238833	0.000134572	0.00598127	-0.266155	0.000621292	0.00403662	-0.260349	0.000716463	0.00418827	-0.390836	8.52876e-08	5.28458e-07	-0.573601	7.30227e-10	7.03617e-09	-0.412352	7.68382e-07	4.3902e-06
hsa-miR-192-5p	-0.126792	0.0542992	0.470935	-0.116194	0.0784081	0.376203	-0.317037	0.00108107	0.00640198	-0.326401	0.000753541	0.00439205	-0.898082	1.93719e-14	3.10223e-13	-1.08833	8.64721e-15	1.68066e-13	-1.10829	4.66404e-15	9.74066e-14
hsa-miR-130a-3p	-0.169494	0.00415721	0.169179	-0.223395	0.000331069	0.0112366	-0.183486	0.00802033	0.032685	-0.240514	0.000756792	0.00439205	0.116855	0.0416222	0.0742344	0.102862	0.123322	0.206698	0.0997362	0.137702	0.223349
ts-105	0.117766	0.423698	0.855745	0.112964	0.446035	0.760045	-0.295532	0.0243593	0.0771124	-0.469103	0.000757117	0.00439205	2.1133	1.31462e-17	3.35892e-16	1.7	9.9271e-14	1.55684e-12	1.53123	2.54219e-12	3.40055e-11
tRF-35-7OIQ1IBM4LV7U6	0.049564	0.882326	0.961112	-0.4	0.275398	0.633223	1.92629	0.00406679	0.0192934	2.23503	0.00076696	0.00443372	-2.48697	3.73096e-05	0.000143073	-0.610248	0.207981	0.315629	0.148062	0.754499	0.829256
hsa-miR-98-5p	-0.130339	0.0621447	0.483395	-0.247623	0.00102177	0.0249839	-0.321332	0.000250279	0.00187215	-0.286904	0.0007682	0.00443372	0.24125	0.00101387	0.00275123	0.0502563	0.52874	0.652037	0.20197	0.0154527	0.0358566
hsa-miR-125b-2-3p	0.507656	0.256498	0.734287	0.509292	0.2613	0.622936	-0.81327	0.000108729	0.00090635	-0.66274	0.000773509	0.00445306	4.95371	5.28606e-16	1.0665e-14	3.63278	1.12023e-12	1.59213e-11	3.78168	5.47291e-13	8.13424e-12
tRF-35-M2OSRNLNKSEK51	0.413037	0.396145	0.845852	-0.198867	0.710418	0.89539	2.33372	0.00197405	0.0107649	2.52117	0.000779936	0.00447291	-1.95887	0.00415483	0.00966061	-0.03819	0.945636	0.964294	0.761171	0.202168	0.302255
hsa-miR-454-3p	-0.117738	0.0104475	0.266939	-0.221543	1.73327e-05	0.00146799	-0.245696	0.000815066	0.00507798	-0.244691	0.000780891	0.00447291	-1.23211	6.55077e-23	3.46429e-21	-1.36006	9.37248e-22	5.07453e-20	-1.25526	1.19652e-20	6.18384e-19
tRF-18-V29K9U0H	-1.61912	0.00536474	0.198814	-0.441685	0.367036	0.706582	1.82784	0.00789758	0.0324171	2.29614	0.00078611	0.00449149	-1.89833	0.00208042	0.00519875	1.54863	0.018425	0.0422789	0.8395	0.132615	0.217738
tRF-34-7N987X1RJYSXI2	0.217469	0.443199	0.855755	0.0181583	0.950759	0.985426	1.85703	0.000852236	0.00526164	1.8541	0.000799773	0.00455716	-1.91164	0.000131578	0.000440014	-0.272082	0.471567	0.600232	-0.0756954	0.842165	0.891981
hsa-miR-132-3p	0.00109814	0.991508	0.997209	-0.0468577	0.653626	0.869501	-0.648156	0.00017309	0.00135726	-0.551086	0.000801611	0.00455716	-0.796235	4.41064e-08	2.84937e-07	-1.44549	1.47852e-11	1.78838e-10	-1.30046	1.14746e-10	1.18605e-09
hsa-let-7g-5p	-0.0997376	0.0233046	0.361468	-0.201541	4.25181e-05	0.00292988	-0.229246	0.000397237	0.00272083	-0.212039	0.000813493	0.00461318	-0.521574	3.97823e-13	5.58426e-12	-0.651083	1.70853e-13	2.55604e-12	-0.532072	3.43791e-11	3.79505e-10
tRF-36-VFYDNZDNB2Y0FDD	0.231034	0.250992	0.734139	0.122409	0.548977	0.815931	0.766618	0.00808116	0.032874	0.957262	0.000819576	0.00463611	-0.583739	0.0162503	0.032541	-0.0481552	0.845398	0.897914	0.251114	0.294108	0.409052
tRF-28-5BF900BY4D02	-0.0981324	0.656669	0.918368	-0.0539537	0.80761	0.926825	1.59143	0.000351084	0.00249489	1.4761	0.000840125	0.00474056	-2.00428	1.14122e-06	5.76694e-06	-0.314718	0.310193	0.433546	-0.47423	0.134383	0.219531
tRF-18-SR0P1SD2	0.517361	0.0271799	0.375406	0.389391	0.0987682	0.405934	-0.561378	0.0176595	0.0597585	-0.85837	0.000870188	0.00489804	1.63848	3.80191e-09	2.85331e-08	0.559746	0.0256344	0.0563214	0.390723	0.133187	0.21826
tRF-18-YDVNZDR	0.870088	0.0177011	0.342769	0.638198	0.0874	0.380204	-2.58246	1.88961e-05	0.000198017	-1.73995	0.000891868	0.00500175	1.22801	0.00117812	0.00311518	-2.22454	0.000149545	0.000581309	-1.15015	0.0247014	0.0539069
tRF-21-UE3QHMY1B	-0.20406	0.406184	0.855531	-0.181562	0.463669	0.766825	1.02583	0.00885446	0.035449	1.28289	0.000893012	0.00500175	-1.13394	0.000745867	0.00208111	0.0959514	0.765309	0.840193	0.330508	0.279584	0.392211
tRF-21-LN4Q1RV1B	0.376147	0.43962	0.855755	0.306466	0.535658	0.80936	1.41018	0.0111579	0.0420994	1.79975	0.000919005	0.00513469	0.0199283	0.969812	0.97755	1.05396	0.0364087	0.0754725	1.51321	0.00237136	0.00678299
tRF-35-FQU1ZX1XDEU2O1	-0.220109	0.339228	0.805011	0.0257246	0.908483	0.968083	-0.570681	0.0565924	0.145908	-1.18513	0.000922706	0.00514273	0.442679	0.0488882	0.0853198	0.0921076	0.758342	0.835095	-0.768171	0.0260432	0.056295
tRF-29-PSQP4PW3FJFL	0.414189	0.408009	0.855745	0.245509	0.632424	0.855013	0.758266	0.19966	0.369428	1.87071	0.000936362	0.00520608	-0.0539332	0.920993	0.943013	0.290144	0.592996	0.709722	1.57127	0.00260238	0.0073331
tRF-28-4S14IZJQXE0M	-0.145763	0.494058	0.869583	-0.162469	0.451113	0.762133	-2.32948	1.09646e-05	0.000123433	-1.30166	0.00094306	0.00523054	-0.1249	0.571006	0.655745	-2.30862	1.11498e-05	5.58472e-05	-1.26409	0.00115632	0.00359708
tRF-23-QOH7HLWXD2	-0.693428	0.0114539	0.286222	0.220093	0.347766	0.692538	1.77517	0.00047695	0.00319937	1.66152	0.000952067	0.00526764	-2.29532	1.30543e-06	6.55307e-06	0.17327	0.627217	0.737102	-0.853895	0.015007	0.0350103
tRF-39-HMI8W47W1R7HFEE2	0.541561	0.00260524	0.144495	0.115852	0.513428	0.803534	0.916639	3.41542e-05	0.000336219	0.704959	0.000955972	0.00527641	0.035201	0.847185	0.882669	0.410279	0.0276593	0.0602465	0.624308	0.00230508	0.00661838
hsa-miR-200b-3p	-0.300345	0.119841	0.595017	-0.316616	0.10551	0.41337	-0.698074	0.00318166	0.0159013	-0.795853	0.00098969	0.00544929	0.639206	0.000892515	0.00244823	0.241476	0.301481	0.423713	0.159969	0.496544	0.615336
tRF-42-EKFR6LQ6S8V0J6OZQ	0.905414	0.0116838	0.286483	0.270555	0.474243	0.776234	-0.82653	0.0611709	0.154045	-1.69649	0.00100895	0.0055306	1.12823	0.0023375	0.00580291	-0.603714	0.163876	0.262433	-0.838814	0.0989657	0.173114
hsa-miR-576-5p	-0.179395	0.106061	0.578142	-0.287772	0.0130955	0.154259	-0.478019	0.00131904	0.00753643	-0.48751	0.00100932	0.0055306	-0.121087	0.280094	0.366475	-0.419711	0.00371797	0.0102357	-0.320825	0.0233749	0.0515063
tRF-49-HDZW20YBYL6XDRVQHZE2	0.301832	0.476218	0.866129	-0.530786	0.275854	0.633223	1.20992	0.0628718	0.15711	2.0946	0.00102336	0.00559405	-1.41259	0.0133853	0.027348	-0.504494	0.345735	0.472121	1.2128	0.0273238	0.0583354
hsa-miR-136-5p	-0.0972271	0.466409	0.86418	-0.151647	0.264572	0.624753	-0.654284	0.000223985	0.00169217	-0.55419	0.00104046	0.00567385	0.405237	0.00360848	0.00854758	-0.15182	0.350608	0.476292	0.00269306	0.986495	0.992824
tRF-38-YDU37Y93Y086Z3DO	-0.860619	0.210249	0.691456	-0.776278	0.257406	0.618649	2.00991	0.00282282	0.0146221	2.18321	0.00105503	0.00573956	0.231347	0.727436	0.788171	3.10188	2.76955e-05	0.000126943	3.19083	1.30484e-05	6.05552e-05
tRF-33-9Z7KZOSRI8WPD2	-0.349985	0.162023	0.640094	-0.129437	0.592643	0.832923	1.03573	0.00478542	0.0216774	1.18214	0.00106477	0.00577873	-0.932285	0.0028031	0.00684666	0.453426	0.148242	0.240443	0.379293	0.196402	0.294992
tRF-21-MI7O3B1N0	-0.604967	0.257078	0.734287	0.0668925	0.890769	0.961371	1.64722	9.06099e-05	0.000789452	1.35935	0.0010819	0.00585769	0.975622	0.033099	0.0608957	3.22781	6.51174e-08	4.70085e-07	2.26808	7.87086e-06	3.81628e-05
hsa-let-7f-5p_1	-0.163266	0.0117163	0.286483	-0.218638	0.00126164	0.0286898	-0.233113	0.0173552	0.0588164	-0.333066	0.00110613	0.0059747	-1.30168	5.08056e-19	1.60461e-17	-1.37152	2.16539e-17	6.74534e-16	-1.4161	1.12454e-17	3.65316e-16
hsa-miR-377-3p	0.159274	0.25379	0.734139	-0.118045	0.412349	0.737993	-0.460559	0.00454532	0.0210083	-0.539414	0.00110922	0.00597715	0.873025	1.45399e-07	8.74702e-07	0.253191	0.113714	0.19435	0.451656	0.00797982	0.0199189
hsa-miR-92a-3p	0.0894264	0.347134	0.808794	-0.100179	0.303254	0.659793	-0.619429	7.4416e-05	0.000668862	-0.475725	0.0011148	0.00598649	-0.821839	3.48564e-09	2.64211e-08	-1.53069	1.56088e-13	2.35062e-12	-1.19739	5.6425e-11	6.02396e-10
tRF-30-M2OSRNLNKSEK	0.326366	0.236544	0.719176	0.0820927	0.773222	0.918764	3.28719	5.45783e-06	6.74516e-05	2.33989	0.00111621	0.00598649	-3.5928	1.49209e-07	8.88225e-07	-0.631976	0.110863	0.189934	-1.33501	0.00682922	0.0172552
tRF-48-9NZ6V6Z3M8ZLSSXUOLD2	-0.249033	0.4339	0.855745	1.15196	0.000121535	0.00568397	0.897421	0.113785	0.245182	1.76677	0.00112445	0.00600473	-1.67047	0.00053324	0.00153492	-0.524017	0.265197	0.382651	-1.05566	0.00541595	0.0141725
tRF-43-UDBDO4I9O9IOIQ5O02	0.516797	0.425572	0.855745	1.30034	0.0406888	0.262114	0.747715	0.262678	0.439535	2.22577	0.0011249	0.00600473	0.024226	0.970714	0.978026	0.255144	0.693649	0.785145	0.949653	0.110223	0.189025
tRF-17-9NS334K	0.467166	0.237485	0.720056	0.8323	0.0329985	0.240508	0.761275	0.0553525	0.143525	1.24804	0.00113642	0.00605205	0.769235	0.0554891	0.0943477	1.06334	0.00909364	0.0228497	1.18498	0.00123371	0.00380793
tRF-19-LNKSEKHY	0.41932	0.536144	0.878074	1.06852	0.105943	0.41337	-1.15125	0.0143997	0.0504543	-1.69565	0.0011845	0.00629335	3.87409	1.59047e-08	1.09266e-07	2.30352	0.000619408	0.00207137	1.10992	0.0755506	0.138438
tRF-37-Q99P9P9NH57S362	0.359761	0.325946	0.792727	-0.0947491	0.809845	0.926825	0.201252	0.590759	0.73164	1.09931	0.00122851	0.00651196	0.957513	0.0092657	0.0198214	0.799004	0.0450057	0.0902496	2.15157	9.26226e-07	5.2264e-06
tRF-21-OB9ZFH69B	-0.342125	0.287634	0.761231	-0.183973	0.56067	0.820917	0.96948	0.0100937	0.0387532	1.19326	0.00123614	0.00653716	-0.134371	0.678359	0.749193	1.17723	0.00200728	0.00594344	1.24286	0.00064746	0.0021338
tRF-20-Q622EVUI	0.674935	0.13442	0.611542	0.684651	0.133587	0.464491	1.48468	0.0308599	0.0923361	2.25627	0.00127241	0.00671334	-2.29642	0.000323018	0.000983323	-1.48667	0.0102435	0.0252919	-0.724793	0.180793	0.275903
tRF-20-Y8NNBSBK	-0.388229	0.214225	0.695068	0.223003	0.434816	0.752102	1.06579	0.00327419	0.0161904	1.14584	0.00129647	0.00682449	-0.143944	0.645339	0.720056	1.31008	0.000403363	0.00140443	0.778892	0.0139406	0.0327828
tRF-35-INVDRI2Q2RJO01	0.238904	0.35464	0.810789	0.0355733	0.893924	0.962196	1.2551	0.0126383	0.0464289	1.58096	0.00130735	0.00686585	-1.69234	0.000116219	0.000395288	-0.676147	0.0806553	0.146611	-0.146953	0.677395	0.772129
tRF-22-WB8647O52	-0.00909633	0.96341	0.990485	-0.287884	0.171403	0.519002	-0.570572	0.0908657	0.208505	-1.33492	0.00131208	0.00687483	-0.471077	0.0381272	0.068756	-1.03255	0.00235185	0.00683901	-1.51811	0.000275618	0.000988572
tRF-21-U3KQ9MV1B	0.00337979	0.990133	0.996713	0.468359	0.0785455	0.376203	0.76216	0.0757633	0.180027	1.32141	0.00134758	0.00704458	-0.866339	0.0145903	0.0295181	-0.107559	0.770207	0.843667	-0.0132852	0.966127	0.980791
tRF-17-R3IEWSN	-0.219547	0.284469	0.759982	0.267981	0.173208	0.522612	-1.00122	0.0142639	0.050133	-1.44058	0.00136727	0.00713113	-0.735178	0.0028321	0.00689528	-1.51685	0.000264991	0.000959537	-2.44374	4.86283e-07	2.85002e-06
tRF-31-K697BOJ8N981B	-0.0197595	0.936839	0.982698	-0.0107805	0.965869	0.988367	0.982653	0.0358161	0.103885	1.44865	0.00137454	0.00715267	-1.58438	8.86798e-05	0.000311681	-0.581972	0.124466	0.208267	-0.124952	0.706553	0.792259
tRF-18-078SUXD2	-0.19354	0.651641	0.9166	-0.164392	0.703554	0.892075	1.10664	0.0720367	0.173092	1.88682	0.00145242	0.00751978	-1.11402	0.0359147	0.0651797	0.186165	0.725126	0.809493	0.937194	0.0536605	0.103836
tRF-22-WE8SPOL52	0.18447	0.43574	0.855745	-0.170451	0.497388	0.792211	-1.2662	0.00152061	0.00855905	-1.24823	0.00145633	0.00751978	0.466796	0.0544086	0.0927475	-0.983875	0.0112165	0.0274556	-0.610979	0.107518	0.185224
hsa-miR-615-3p	0.111898	0.300333	0.773399	-0.14642	0.189311	0.540708	0.74035	0.000167765	0.00133391	0.61069	0.00145686	0.00751978	-2.11628	1.50179e-16	3.3156e-15	-1.48783	1.24466e-11	1.51356e-10	-1.35917	2.07569e-10	2.09783e-09
tRF-20-598LS7F6	0.196272	0.595237	0.898603	-0.194872	0.623172	0.850085	1.30962	0.0120424	0.0446726	1.61791	0.00146081	0.00751978	-0.666368	0.145207	0.211395	0.446985	0.296582	0.418639	1.14642	0.00930367	0.0228967
tRF-46-7Z8L8NRS9NS334L2H1B	-0.0321979	0.951499	0.987093	0.321557	0.529694	0.80678	2.31802	0.00430099	0.0200831	2.55601	0.00146163	0.00751978	-2.05938	0.00511334	0.0116981	0.290832	0.638575	0.746207	0.175067	0.761605	0.833842
tRF-24-5BF900BYHF	0.0808819	0.574443	0.89288	0.27718	0.0576156	0.318676	0.551528	0.0117628	0.0440669	0.697394	0.001469	0.00754066	-1.06178	4.18811e-07	2.32855e-06	-0.591137	0.00307133	0.00865453	-0.641569	0.000977727	0.00308371
tRF-21-F9LKXNYQB	-0.354036	0.174145	0.646011	-0.111052	0.657743	0.869982	1.44009	0.000442982	0.00298914	1.29551	0.00148137	0.00758702	-1.25311	0.000445299	0.00130155	0.541025	0.0933558	0.166372	0.153456	0.627509	0.7299
tRF-16-8SPOL5D	0.343517	0.26586	0.745456	0.136757	0.667927	0.874544	1.46757	4.06225e-06	5.3327e-05	0.97793	0.00149352	0.00763204	0.763422	0.0151072	0.0304824	1.88747	6.123e-08	4.44847e-07	1.60459	6.68383e-06	3.31857e-05
tRF-32-86V8WPMN1E8YN	0.434321	0.230702	0.710812	0.318163	0.391104	0.723005	1.06823	0.00138295	0.00784906	1.0451	0.00152032	0.00775157	1.09404	0.00281004	0.00685625	1.72796	6.60674e-06	3.48579e-05	1.82099	4.20754e-06	2.17453e-05
hsa-miR-7-1-3p	-0.0678865	0.55524	0.883388	-0.126332	0.28097	0.638265	-0.495191	0.0277909	0.0848276	-0.767655	0.00152509	0.00775849	-1.89722	1.05633e-14	1.77934e-13	-2.32452	1.16343e-13	1.79976e-12	-2.53854	3.39261e-14	6.27219e-13
tRF-30-E7ZPVOH30WUI	-0.438596	0.301367	0.773399	-0.548523	0.212278	0.57184	1.16654	0.0487942	0.132093	1.83204	0.00153703	0.00780178	-1.20725	0.0184285	0.0364403	0.397891	0.442959	0.575264	1.17331	0.0200555	0.04511
tRF-31-Q99P9P9NH57SD	-0.114944	0.781667	0.954728	-0.403511	0.363454	0.704404	-0.709008	0.185586	0.350517	-2.08478	0.0015449	0.00782427	0.471682	0.239895	0.322793	-0.122382	0.821334	0.878924	-1.20959	0.06518	0.122293
tRF-20-OL7XDXOM	-0.104733	0.859085	0.959132	-1.15587	0.0828204	0.377983	2.22289	0.00241432	0.0129181	2.30991	0.00156862	0.00792677	-1.29312	0.0555133	0.0943477	1.0345	0.101242	0.177232	2.17266	0.00254357	0.00718518
hsa-let-7f-5p	-0.290039	0.00257615	0.144495	-0.475239	9.19714e-06	0.000909317	-0.252182	0.0692782	0.168565	-0.469563	0.00160376	0.00808636	-1.51123	2.72578e-16	5.84757e-15	-1.47337	1.41456e-13	2.14447e-12	-1.50555	1.90206e-13	3.04598e-12
hsa-miR-328-3p	-0.0147892	0.953141	0.988345	-0.393798	0.151049	0.48899	0.369035	0.0726359	0.174234	0.652822	0.00160732	0.00808639	1.7096	3.47613e-09	2.64211e-08	2.09342	2.16611e-10	2.25951e-09	2.75622	7.36446e-13	1.05904e-11
hsa-miR-106b-5p	-0.145151	0.208962	0.691456	-0.143278	0.217603	0.578073	-0.509031	0.00475892	0.0216003	-0.576088	0.00161713	0.00811776	-1.0111	2.5114e-09	1.9359e-08	-1.37498	4.41478e-10	4.48179e-09	-1.44391	1.39753e-10	1.43507e-09
hsa-miR-19b-3p	-0.20013	0.159203	0.634024	-0.201664	0.159648	0.499746	-0.569953	0.00345665	0.0169771	-0.616224	0.00163168	0.00817277	-0.0308993	0.827707	0.867376	-0.400722	0.032611	0.0689836	-0.445459	0.0181853	0.0413117
5P_tRNA-Asn-GTT-2-1	0.470119	0.381825	0.835263	-0.395549	0.503664	0.795922	-1.05374	0.0302271	0.0910992	-1.72135	0.00164401	0.00821641	2.34342	9.4951e-06	4.16028e-05	0.819557	0.140986	0.230937	1.01762	0.113658	0.192898
tRF-30-PW5SVP9N15WV	-0.426841	0.392364	0.84426	-1.13962	0.0421395	0.266923	1.28586	0.0345464	0.101497	1.87079	0.00165612	0.00824263	-0.718476	0.182651	0.257022	0.994229	0.0805941	0.146611	2.29194	0.00024088	0.000872232
tRF-18-0RSSX7D2	-0.159327	0.73378	0.934192	-0.135866	0.77289	0.918764	1.81766	0.000293663	0.00213351	1.57045	0.00165914	0.00824263	0.0398316	0.933176	0.95242	2.01682	6.55877e-05	0.00028194	1.74615	0.000515059	0.00174292
tRF-20-LMK1JKE2	0.0932472	0.642838	0.914624	0.122331	0.545392	0.814908	-0.988199	0.000647437	0.00418259	-0.857404	0.00166012	0.00824263	0.707391	0.000830132	0.00229092	-0.374055	0.171504	0.271348	-0.272344	0.296135	0.411118
tRF-22-Z3M8ZLSSP	0.253728	0.539819	0.878074	0.595075	0.141062	0.474218	1.41046	0.0115963	0.0435867	1.73146	0.00167831	0.0083021	-0.616937	0.214692	0.294526	0.539792	0.245983	0.362807	0.519444	0.222997	0.326526
tRF-19-K8YUBSI8	0.597929	0.309964	0.777988	0.385882	0.52104	0.806448	2.7166	0.000259817	0.00193079	2.31701	0.0016794	0.0083021	-1.2049	0.0790264	0.128087	0.913768	0.125002	0.20901	0.726221	0.242125	0.350027
tRF-33-3JVIJMRPFQRD03	0.137559	0.453516	0.860128	-0.126779	0.505696	0.796936	-1.14949	4.58803e-06	5.86133e-05	-0.649224	0.00169144	0.00834345	1.20449	2.97126e-08	1.96987e-07	-0.0825641	0.711694	0.798811	0.682045	0.00243963	0.00696076
tRF-31-D890YBOZZ7NDD	0.184506	0.654594	0.918368	0.514393	0.202441	0.55673	1.9199	0.000189964	0.00146932	1.60064	0.0017632	0.00867862	-0.316372	0.501752	0.586625	1.41902	0.00117092	0.00366256	0.769877	0.0640302	0.120434
tRF-32-7Z8L8NRS9NS3J	-0.903602	0.172223	0.645197	0.0411167	0.946399	0.984047	1.48406	0.0387479	0.110694	2.22577	0.00182898	0.00898292	-1.03243	0.120361	0.181499	1.35524	0.0578091	0.110655	1.15222	0.0708991	0.131612
hsa-miR-30b-5p	-0.0992612	0.205122	0.683942	-0.151205	0.0601899	0.326815	-0.290619	0.00907897	0.0361003	-0.353619	0.00188011	0.00921416	-0.831706	1.93155e-11	2.1117e-10	-1.02306	4.99761e-12	6.49404e-11	-1.03412	4.41885e-12	5.55164e-11
tRF-17-RPM830K	0.384215	0.173007	0.645905	0.628068	0.0265884	0.212894	0.797643	0.0119774	0.0445771	0.96731	0.00190233	0.00930301	0.416456	0.154372	0.222461	0.829883	0.00735564	0.0189645	0.755698	0.00892144	0.0220515
tRF-39-PSQP4PW3FJIKE727	-0.561185	0.114966	0.58749	-0.329122	0.337323	0.683866	1.06552	0.0102665	0.0391078	1.25992	0.00200688	0.00979324	-0.339946	0.341476	0.429252	1.28676	0.00213691	0.00627822	1.24909	0.00156194	0.00468583
tRF-39-XU53F85SI1LQ3RE2	-1.02545	0.109927	0.5786	-1.64126	0.0164557	0.173242	1.67973	0.0134568	0.048266	2.06	0.00203414	0.00990498	-0.636278	0.311531	0.399786	2.0689	0.00308938	0.00869462	3.06498	3.8115e-05	0.000162615
hsa-miR-92b-3p	-0.0163038	0.863692	0.959132	-0.110059	0.257634	0.618649	-0.422903	0.00966671	0.037835	-0.515655	0.00209063	0.0101583	-1.55966	1.63549e-15	3.09206e-14	-1.96626	1.50369e-15	3.45393e-14	-1.96526	2.05875e-15	4.68159e-14
hsa-miR-16-5p	-0.177687	0.000593235	0.0552008	-0.26934	2.5714e-06	0.000365461	-0.183373	0.0157151	0.0540491	-0.239422	0.0021169	0.0102641	-1.3615	3.59187e-23	2.20755e-21	-1.36719	7.84065e-21	3.96214e-19	-1.33158	2.21736e-20	1.07282e-18
hsa-miR-590-5p	-0.134189	0.265662	0.745456	-0.167519	0.170918	0.519002	-0.299164	0.0778965	0.183561	-0.55734	0.00224591	0.0108664	-0.664218	1.04448e-05	4.54138e-05	-0.829193	7.45448e-06	3.8702e-05	-1.05404	1.95902e-07	1.21631e-06
tRF-36-QR535Z8LZBZFD90	0.479321	0.193374	0.669078	0.378688	0.313105	0.664801	1.31315	0.0119986	0.0445831	1.56278	0.00225241	0.0108747	-0.597854	0.192282	0.268745	0.235976	0.574364	0.692894	0.586241	0.149984	0.238173
tRF-32-EH623K7SIR3D4	-0.217377	0.511034	0.869915	-0.515062	0.151385	0.48899	1.40021	0.0104364	0.0396201	1.64594	0.0022745	0.0109581	-1.54222	0.00118489	0.00312218	0.0753609	0.861585	0.908741	0.618775	0.156121	0.245687
hsa-miR-23a-3p	0.0828843	0.0590906	0.476496	-0.013886	0.750412	0.91179	-0.154076	0.00270578	0.0141214	-0.155564	0.00228019	0.0109623	0.56738	2.50667e-15	4.59691e-14	0.330419	7.56686e-08	5.41102e-07	0.425701	3.3754e-10	3.30848e-09
tRF-36-EO7N987X1RJYSX0	-0.0728778	0.907462	0.969508	0.0251797	0.967957	0.988367	2.20651	0.000512174	0.00340551	1.92627	0.00228575	0.0109658	0.288011	0.644968	0.720009	2.5674	8.94265e-05	0.000365091	2.18911	0.000697235	0.0022879
tRF-35-I1KQSX0DIJZ726	0.39269	0.0714373	0.502785	0.126569	0.567334	0.824357	1.19417	0.00571708	0.0250012	1.29776	0.00229902	0.0110063	-1.79861	4.05107e-06	1.89161e-05	-0.997131	0.00349924	0.0097277	-0.627415	0.0502195	0.0983298
hsa-miR-374a-3p	-0.258154	0.00655928	0.216171	-0.229334	0.0150165	0.161074	-0.254852	0.0356747	0.103607	-0.384489	0.00239719	0.0114521	-0.690982	2.04644e-08	1.39627e-07	-0.68768	5.57781e-07	3.41885e-06	-0.846136	1.077e-08	8.21849e-08
tRF-23-9NS334L2DB	0.504507	0.243392	0.726769	-0.327467	0.501592	0.795911	0.401015	0.416015	0.592001	1.38475	0.00244169	0.0116403	0.448769	0.322539	0.410209	0.345278	0.464606	0.59482	2.16099	4.22762e-05	0.000179024
tRF-39-20YBYL6XDRVQHZE2	-0.751638	0.142109	0.611542	0.244733	0.579809	0.82874	1.59764	0.0262677	0.081602	2.14648	0.00248132	0.0118044	-2.15083	0.00079218	0.0021915	0.198451	0.750182	0.827712	-0.249082	0.642204	0.741657
hsa-miR-431-5p	0.187068	0.108577	0.5786	0.0978556	0.401533	0.729502	-0.267985	0.0127282	0.0464779	-0.332494	0.00249073	0.0118245	1.89186	3.62489e-19	1.16099e-17	1.4368	1.67768e-14	3.10167e-13	1.46151	1.5443e-14	3.00148e-13
tRF-19-PS5P4PJ4	0.148397	0.506994	0.869915	0.0994284	0.660937	0.871773	0.589345	0.0164325	0.0561917	0.738047	0.00250007	0.0118441	0.482461	0.0356513	0.0647532	0.92341	0.000383142	0.00134041	1.12108	2.53786e-05	0.00011206
tRF-49-WXQZR44ER81XDDZZ4YE2	-0.139721	0.725057	0.934007	-0.69215	0.122942	0.446597	1.84485	0.00112222	0.00654343	1.69968	0.00258363	0.0122145	-1.0308	0.0393502	0.070793	0.953767	0.0367596	0.0760614	1.36103	0.00797704	0.0199189
tRF-27-HK4B8XVQN52	-0.219223	0.441029	0.855755	0.0834311	0.761084	0.915233	2.43131	0.000199002	0.00152882	1.96198	0.00258951	0.0122169	-3.05192	6.00351e-07	3.22742e-06	-0.401384	0.338205	0.464042	-1.17337	0.0109127	0.026484
tRF-24-5NB2NZW7HV	0.188154	0.539465	0.878074	0.778049	0.00987766	0.127624	1.333	0.000929825	0.00565354	1.19739	0.00265779	0.0124777	-0.2903	0.407057	0.497393	0.854546	0.0135142	0.0322132	0.129038	0.682339	0.773885
hsa-miR-429	-0.129687	0.518745	0.873397	-0.0686512	0.733054	0.905798	-0.773133	0.000904291	0.00551302	-0.665412	0.00265957	0.0124777	1.19416	1.25564e-07	7.57383e-07	0.550714	0.0218835	0.0488832	0.5974	0.0113429	0.0273239
tRF-31-79MP9P9MH57SD	-0.258472	0.0905226	0.546017	-0.668025	0.000160131	0.00650248	-1.2306	0.000745022	0.00471916	-0.994228	0.00266124	0.0124777	-1.47021	1.91978e-09	1.54261e-08	-2.44233	5.30274e-09	4.48269e-08	-1.79641	5.96467e-07	3.44344e-06
hsa-miR-660-5p	-0.187145	0.0754701	0.50492	-0.234589	0.0293431	0.221682	-0.378963	0.00108709	0.00640425	-0.339447	0.00268143	0.0125464	0.832077	4.65507e-10	4.10296e-09	0.640258	1.8004e-06	1.01339e-05	0.727219	1.67813e-07	1.06002e-06
hsa-miR-1248	-0.925496	3.75878e-09	8.54746e-06	-1.36321	1.23537e-12	2.80922e-09	-0.772032	7.9455e-05	0.000708551	-0.531989	0.00273241	0.0127587	-1.01365	1.27148e-09	1.04006e-08	-0.860183	1.2647e-05	6.19424e-05	-0.182422	0.279857	0.392352
tRF-16-8Z1MQ8E	-0.0448679	0.800916	0.957706	-0.130518	0.473375	0.776103	0.947321	0.000114221	0.000944505	0.713657	0.00274571	0.0127946	-0.555266	0.00723516	0.0159118	0.436923	0.0372291	0.0769626	0.288908	0.174796	0.268391
tRF-33-PW5SVP9N15WV0E	-0.345235	0.559247	0.884707	-0.593436	0.333027	0.682416	0.882652	0.0719707	0.173092	1.39936	0.00275753	0.0128225	1.08786	0.0392793	0.0707214	2.31575	0.000210415	0.000790881	3.08066	2.36869e-06	1.26441e-05
tRF-32-IWOMXF026ZEDJ	0.106652	0.839332	0.959132	0.120946	0.819166	0.931858	1.35891	0.066193	0.162552	2.20142	0.00276298	0.0128225	-1.91271	0.00443988	0.0102604	-0.660453	0.298508	0.420822	0.167761	0.777479	0.847549
tRF-35-86V8WPMN1E8Y7Z	-0.53453	0.228787	0.710756	-0.532419	0.235819	0.600643	-1.21943	0.000371151	0.00260493	-0.902147	0.0027972	0.0129548	2.8017	1.6353e-10	1.53032e-09	2.1168	2.52784e-05	0.0001175	2.43197	1.62464e-06	8.90223e-06
tRF-22-5OJIH6Z33	0.0347336	0.948101	0.986609	0.0291636	0.956848	0.986896	1.88706	0.00976509	0.0380889	2.1651	0.00281023	0.0129664	-1.80352	0.00642117	0.0143295	0.0488076	0.936519	0.957583	0.332415	0.579151	0.690246
hsa-miR-454-5p	-0.0278134	0.848987	0.959132	-0.247871	0.107223	0.415323	-0.467413	0.0480663	0.130745	-0.764362	0.0028111	0.0129664	-0.803925	2.43065e-05	9.73115e-05	-1.24352	1.56853e-06	8.89488e-06	-1.32042	1.54504e-06	8.48651e-06
hsa-miR-370-3p	0.429836	0.0333958	0.393482	0.0999935	0.624563	0.850453	0.469079	0.0462991	0.127155	0.695702	0.00288371	0.0132744	0.218454	0.29294	0.380221	0.257697	0.243712	0.360498	0.814163	0.000586018	0.0019626
tRF-29-E7ZPVOH30W2R	0.0633364	0.910747	0.970951	-0.214653	0.717344	0.897354	2.54074	0.0009688	0.00582818	2.28889	0.00293463	0.0134815	-1.5455	0.0284882	0.0533186	0.931903	0.125904	0.210103	0.958044	0.138757	0.224259
tRF-22-8EKSPM852	0.691054	0.0690952	0.498802	0.148437	0.714153	0.897354	-0.619877	0.195039	0.36176	-1.71096	0.00297345	0.0136122	0.86891	0.0261812	0.0495367	-0.442022	0.348006	0.473872	-0.990492	0.0830475	0.150239
5P_tRNA-Gln-TTG-3-3	-0.146357	0.468662	0.86418	-0.486351	0.0273793	0.215434	-0.78025	0.0030932	0.0155963	-0.776366	0.00297506	0.0136122	0.659257	0.00136886	0.00353323	0.0253635	0.920809	0.947047	0.369242	0.164704	0.257238
tRF-17-EHBK8R4	-0.860619	0.239879	0.724415	-0.0612575	0.931557	0.978714	0.745516	0.318195	0.496543	2.15049	0.00298391	0.0136253	0.0479461	0.946712	0.961082	1.65408	0.0327517	0.0692169	2.25969	0.00181855	0.00539165
tRF-35-K84J83ML5F924Z	-0.170298	0.634081	0.912061	-0.452568	0.239977	0.605171	-0.638061	0.141189	0.287692	-1.49556	0.0030259	0.0137894	0.711462	0.0350966	0.0639505	0.243699	0.589407	0.706916	-0.331527	0.517797	0.636471
tRF-19-5LDOV2IQ	0.781895	0.166161	0.641309	0.43975	0.448087	0.760411	-1.13698	0.0557618	0.144422	-1.82615	0.0031307	0.0142384	1.52697	0.0065854	0.0146528	-0.391897	0.516075	0.638843	-0.738922	0.238711	0.346191
tRF-36-PSQP4PW3FJIKE7E	-0.274393	0.110508	0.5786	-0.339272	0.0545913	0.3145	-0.455268	0.01308	0.0474184	-0.551671	0.003192	0.0144823	0.948158	4.80118e-07	2.63081e-06	0.767282	0.000238194	0.000875046	0.735758	0.000452206	0.00154402
tRF-35-1WZ4RZDMKNR7F6	0.421799	0.0333696	0.393482	0.181909	0.361123	0.702496	0.938197	0.00316688	0.0158623	0.927623	0.00319706	0.0144823	-1.14584	5.00714e-05	0.00018666	-0.62944	0.0166675	0.0387544	-0.400124	0.120575	0.202641
tRF-32-7EMQ18Y3E7QNN	-0.749953	0.258065	0.734467	0.135845	0.83239	0.935477	1.73008	0.0027167	0.0141214	1.68462	0.00321635	0.0145407	1.13444	0.0678614	0.112067	3.61448	6.21595e-07	3.77943e-06	2.68322	4.25153e-05	0.000179702
hsa-miR-16-2-3p	-0.0245275	0.827679	0.959132	-0.204186	0.0835112	0.378076	-0.396699	0.03895	0.111132	-0.595717	0.00324021	0.0146195	-1.32571	1.44353e-11	1.62505e-10	-1.69789	1.22004e-11	1.4916e-10	-1.71725	2.01348e-11	2.30083e-10
tRF-32-MIF91SS2P46I3	0.0583204	0.776209	0.952865	-0.0843449	0.689195	0.885324	-0.825487	0.000411017	0.00279836	-0.633934	0.0032711	0.0147297	1.46335	2.71751e-09	2.08068e-08	0.579543	0.0160118	0.0373062	0.913762	0.000262245	0.000945081
tRF-18-R9JP9PD4	1.52622	0.0131261	0.304579	1.069	0.0874588	0.380204	0.78242	0.109981	0.23951	1.3681	0.00332051	0.0149226	2.2867	0.000248518	0.000776277	1.54289	0.00437135	0.0118417	2.58579	8.77182e-06	4.22608e-05
tRF-19-OSM83OJX	0.0867841	0.856211	0.959132	1.55809	0.000471614	0.0150867	1.37415	0.0168261	0.0571936	1.66081	0.00338987	0.0152043	-0.385679	0.462421	0.553153	0.901687	0.0832734	0.150887	-0.282963	0.49787	0.616643
hsa-miR-15a-3p	-0.0168937	0.925413	0.9772	-0.0880797	0.631657	0.855013	-0.602391	0.0474001	0.129242	-0.997227	0.00339686	0.0152056	-0.569568	0.00701456	0.0154715	-1.15506	0.000227839	0.00084482	-1.47872	2.92816e-05	0.00012826
hsa-miR-196b-5p	-0.184904	0.00960474	0.260014	-0.226564	0.00213893	0.0442176	-0.254679	0.0156506	0.0540053	-0.314385	0.00342708	0.0153107	-1.33056	3.47438e-18	9.63506e-17	-1.40034	1.05748e-16	2.82908e-15	-1.41839	8.21124e-17	2.42498e-15
tRF-39-YU4QUEVUUMHNU6E2	0.349119	0.317439	0.784627	-0.223377	0.560749	0.820917	1.55186	0.00742635	0.0307046	1.6785	0.00343505	0.0153163	-1.3316	0.00877253	0.0188551	-0.128863	0.766995	0.841137	0.570272	0.210876	0.313215
tRF-47-OE0D58ZZJQJYSWRYVMK	0.320144	0.416097	0.855745	-0.326732	0.458596	0.766576	0.77951	0.177085	0.33948	1.62057	0.00354909	0.0157938	-0.768587	0.119081	0.179762	-0.309221	0.53212	0.655138	1.17872	0.0183622	0.0416307
tRF-28-VPQOH7HLWXD2	-0.23699	0.458579	0.863596	0.391382	0.186206	0.53795	1.98216	0.000430722	0.00291506	1.63056	0.00374133	0.0166168	-1.77931	0.000389683	0.00115987	0.439839	0.26983	0.387125	-0.540132	0.177817	0.27211
tRF-41-I9O9IOIQ5O8LZ521B	-0.773564	0.03269	0.391179	-0.681606	0.0576331	0.318676	2.15398	0.000833619	0.00517937	1.85661	0.00378904	0.0167959	-2.45568	2.48713e-05	9.83608e-05	0.47187	0.31298	0.436369	0.0825355	0.862454	0.907132
tRF-20-L3KQNKWH	0.178976	0.324149	0.792574	0.0983779	0.59251	0.832923	-0.922633	0.00146907	0.00828951	-0.790687	0.00381153	0.0168213	0.192759	0.303282	0.390744	-0.90885	0.00147913	0.00452696	-0.696306	0.00939091	0.0230615
ts-112	0.751783	0.123284	0.602359	0.376288	0.462862	0.766761	-0.927534	0.00646622	0.0275359	-1.00799	0.0038145	0.0168213	3.3323	1.04688e-09	8.78451e-09	1.65298	0.000299665	0.00107483	1.94802	0.000123973	0.000480265
hsa-miR-1307-5p	-0.0922645	0.187627	0.661649	-0.169222	0.020523	0.190487	-0.327998	0.000685126	0.00441353	-0.269017	0.00381698	0.0168213	-0.355523	2.22998e-05	9.00935e-05	-0.591257	4.87788e-08	3.58974e-07	-0.455317	5.30222e-06	2.69135e-05
hsa-miR-542-3p	-0.288207	0.000214587	0.039464	-0.230522	0.00223726	0.0454244	-0.304066	0.00511919	0.0228704	-0.312534	0.00389599	0.0171363	-1.2914	1.36545e-17	3.45004e-16	-1.30726	1.58881e-15	3.56962e-14	-1.37341	3.08926e-16	8.6728e-15
tRF-22-NONU3IND2	0.244953	0.315171	0.782356	0.504427	0.03928	0.256903	0.461319	0.222835	0.397121	1.02898	0.00393474	0.0172734	-0.67008	0.0284129	0.0532216	-0.453713	0.180449	0.282309	-0.145529	0.6107	0.714326
tRF-18-I8W47WZ	-0.128381	0.845713	0.959132	1.03058	0.0950849	0.399673	-1.44604	0.00511391	0.0228704	-1.47502	0.00397746	0.0174161	3.31412	1.5006e-07	8.90957e-07	1.99647	0.00368265	0.0101507	0.808523	0.171805	0.265051
tRF-29-34HWH3RXSIHM	-0.0508379	0.850039	0.959132	-0.410618	0.159215	0.499746	1.24371	8.08948e-05	0.000718573	0.894161	0.00398257	0.0174161	0.0946557	0.730449	0.790595	1.3892	1.26663e-05	6.19424e-05	1.39943	5.00979e-05	0.000207888
tRF-24-F9LKXNYQFP	-0.564211	0.0995446	0.561665	-0.0966784	0.757493	0.912846	1.70356	0.00129993	0.00744596	1.52922	0.00400883	0.0174973	-1.5215	0.00109951	0.00294152	0.746273	0.0750433	0.137664	0.104401	0.795596	0.863973
hsa-miR-148b-5p	-0.0285823	0.854797	0.959132	0.0386181	0.805066	0.926825	-0.471123	0.0121078	0.0448423	-0.547542	0.00405684	0.0176432	0.6254	0.000190043	0.000612122	0.182859	0.323357	0.447816	0.0392401	0.831109	0.88475
tRF-36-PSQP4PW3FJI0E7E	0.0297906	0.87656	0.961069	-0.341765	0.0973715	0.404559	-0.612479	0.00506641	0.0227239	-0.622752	0.00405778	0.0176432	1.04828	1.16626e-06	5.88045e-06	0.406007	0.068207	0.126718	0.76729	0.0015203	0.00457902
tRF-50-VS6RH13BDW9NH1NRM5U6	-1.02778	0.05659	0.473109	-0.266659	0.585345	0.832442	1.48468	0.0304576	0.0913729	2.00552	0.00408015	0.0177066	-2.46027	0.000120091	0.000404573	0.0521905	0.933249	0.956812	-0.188091	0.748074	0.826029
tRF-26-Z3V5393L41B	0.21254	0.510558	0.869915	0.766645	0.0154021	0.164007	1.61735	0.00460916	0.0211742	1.62556	0.00414411	0.01794	-1.63499	0.00109887	0.00294152	-0.230176	0.587162	0.704966	-0.776076	0.0605168	0.114584
tRF-16-EO7N980	-0.545296	0.283589	0.759982	-0.433409	0.390749	0.723005	2.52173	0.000345073	0.00245987	2.00552	0.00414971	0.01794	-2.43385	0.000147583	0.000487796	0.633178	0.276497	0.395195	0.00507479	0.993204	0.996103
tRF-31-YSV4V4SQ2WW1E	0.0637405	0.863809	0.959132	0.742705	0.0359071	0.248131	-2.4663	0.00014637	0.00117733	-1.76133	0.00423516	0.0182747	0.148896	0.69874	0.765383	-2.38114	0.000188585	0.000719533	-2.35514	0.000136611	0.000522986
tRF-24-XSXMSL732Z	-0.397725	0.0033003	0.156352	-0.610606	4.23124e-05	0.00292988	0.348811	0.17578	0.33818	0.718861	0.0042502	0.0183048	-2.59561	5.29969e-16	1.0665e-14	-1.84907	6.06388e-10	5.91814e-09	-1.26614	2.86673e-07	1.73376e-06
hsa-let-7c-3p	-0.127515	0.851175	0.959132	0.395017	0.547252	0.815411	-0.944502	0.00335048	0.0165271	-0.900791	0.00430263	0.0184956	4.66647	5.22509e-11	5.32818e-10	3.84948	4.25332e-08	3.1608e-07	3.37066	1.69315e-07	1.06655e-06
tRF-36-R9J89O9NF5W8E70	-0.227142	0.504696	0.869915	-0.626821	0.0974927	0.404559	-0.552766	0.00179346	0.00985104	-0.487048	0.00436824	0.0187422	4.16972	3.33908e-18	9.37417e-17	3.8441	3.1445e-15	6.68279e-14	4.30949	3.12661e-15	6.77134e-14
tRF-20-VMMV5BU6	0.152659	0.358445	0.813476	0.203293	0.225168	0.588518	-0.549903	0.00163256	0.00905472	-0.480911	0.00439046	0.0188021	1.51122	9.27882e-12	1.08205e-10	0.808656	5.01651e-05	0.000219376	0.827013	3.04687e-05	0.000132986
tRF-17-0RYNUR2	-0.774596	0.15265	0.625452	-1.24017	0.0334543	0.241087	0.934912	0.183581	0.349341	1.97631	0.00441981	0.0188922	-1.68005	0.00755245	0.0165455	0.0294618	0.963344	0.975869	1.53643	0.018176	0.0413117
tRF-37-87R8WP9N1EWJQ72	-1.27037	0.051957	0.468616	0.317014	0.589074	0.832737	0.738792	0.166288	0.326258	1.44892	0.00443712	0.0189306	1.23984	0.0294513	0.0546712	3.249	6.69407e-06	3.51555e-05	2.37174	5.76214e-05	0.000236946
hsa-miR-210-3p	-0.0498097	0.460472	0.863596	-0.0609128	0.371715	0.709724	0.306348	0.0202152	0.0666666	0.376646	0.00448322	0.0190915	-3.05547	4.77182e-27	6.38302e-25	-2.69932	1.39283e-23	1.31971e-21	-2.61792	2.02104e-23	1.91494e-21
tRF-22-WE8SPOX52	-0.0468229	0.889944	0.965127	0.18855	0.568523	0.824503	-1.19789	0.00489597	0.0220901	-1.17682	0.00450499	0.0191483	1.29479	9.4413e-05	0.000328783	0.143721	0.740692	0.820715	-0.070578	0.865584	0.908324
hsa-miR-30d-3p	-0.208407	0.15207	0.625452	-0.149893	0.300438	0.658148	-0.331269	0.113857	0.245182	-0.648923	0.00453168	0.0192258	-0.608812	0.000382608	0.00114309	-0.731675	0.000660903	0.00219081	-1.10784	5.20182e-06	2.64629e-05
tRF-26-U3XOUZDZN1B	-0.749953	0.301392	0.773399	0.155985	0.824549	0.934688	1.90309	0.0099843	0.0386127	2.08068	0.00455293	0.01928	-0.0307847	0.965891	0.974894	2.62226	0.000641315	0.00214148	1.89391	0.00762972	0.0191079
tRF-26-ROWFUBNOBZE	0.981011	0.0758326	0.50492	0.716123	0.204255	0.559609	1.90869	0.00421558	0.0197247	1.88162	0.00463088	0.0195736	-0.555073	0.374521	0.463868	0.372609	0.496146	0.622646	0.610422	0.281103	0.393856
tRF-18-Z3M8ZL0D	0.298243	0.187962	0.661649	0.666365	0.00396022	0.0672054	1.03381	8.55837e-05	0.000751418	0.724769	0.00467992	0.0197259	0.359544	0.124221	0.185842	1.09511	2.70095e-05	0.000124331	0.417948	0.074796	0.137388
tRF-26-727OFIZ9WUD	0.548817	0.435975	0.855745	1.18414	0.0857903	0.380204	1.8185	0.0059715	0.0259145	1.85311	0.00468425	0.0197259	0.955371	0.175384	0.248487	2.22505	0.00114898	0.00359887	1.62435	0.00921065	0.0226923
tRF-28-623K7SIR3DDY	1.22845	0.0514653	0.468129	-0.413476	0.538096	0.8095	0.0793322	0.903059	0.958367	1.77561	0.00471743	0.0198289	0.834218	0.200557	0.27894	-0.3149	0.612671	0.727147	3.0233	2.21902e-05	9.87487e-05
tRF-31-MIF91SS2P46ID	0.1791	0.454614	0.860144	0.299087	0.212743	0.57184	-0.750656	0.00764172	0.0314806	-0.804876	0.00474827	0.0199217	1.20566	4.20494e-06	1.95943e-05	0.275903	0.328954	0.454043	0.101695	0.717794	0.800914
hsa-miR-345-5p	0.0995932	0.284094	0.759982	-0.105093	0.269723	0.628486	-0.5838	0.00110857	0.00649716	-0.480555	0.00482644	0.0202124	-1.89752	7.97535e-18	2.0609e-16	-2.58091	2.04268e-18	7.03796e-17	-2.27298	4.57721e-17	1.38781e-15
ts-89	-0.215394	0.210132	0.691456	-0.684014	0.000581091	0.016941	0.774549	0.000189098	0.00146761	0.565503	0.00489318	0.0204542	-0.0214858	0.90048	0.927817	0.968457	7.35426e-06	3.82691e-05	1.22803	4.21408e-07	2.48904e-06
tRF-27-86J8WPMN1E5	0.0475689	0.937716	0.98311	-0.609545	0.354929	0.695783	-1.48793	0.00271895	0.0141214	-1.35262	0.00490427	0.020463	3.0167	2.49777e-07	1.43796e-06	1.4812	0.0181846	0.0417695	2.27363	0.00106783	0.00334468
hsa-miR-1305	-0.440706	0.227548	0.709799	0.191109	0.563335	0.821696	-1.19616	0.0275264	0.0842462	-1.61639	0.00497508	0.0207204	0.157576	0.645643	0.720056	-0.597879	0.268887	0.38626	-1.64992	0.00377119	0.0102213
tRF-22-8BWS72092	0.0914114	0.688886	0.925142	0.223713	0.327098	0.679646	-0.420309	0.202822	0.373154	-1.12183	0.00503575	0.0209347	0.0643534	0.787107	0.834444	-0.447367	0.166489	0.264947	-1.28119	0.00135267	0.00414551
hsa-miR-18b-5p	0.6373	0.19194	0.669078	0.198615	0.698852	0.891022	-0.7208	0.0195267	0.0647285	-0.9009	0.00505151	0.0209547	3.50579	1.6821e-10	1.56766e-09	2.14769	6.96718e-06	3.64215e-05	2.40628	5.0739e-06	2.59866e-05
hsa-miR-31-3p	0.0159197	0.89043	0.965127	-0.0872752	0.458565	0.766576	-0.318102	0.0183492	0.0613822	-0.384109	0.005059	0.0209547	0.492482	0.000116845	0.000395983	0.158461	0.230474	0.344348	0.195649	0.144664	0.231818
tRF-20-H1NRM5U6	0.398465	0.369467	0.822082	1.00595	0.019591	0.186401	-1.43696	0.00604456	0.0261318	-1.45081	0.00510199	0.0210944	1.56823	0.000351525	0.00106582	-0.267196	0.614837	0.727943	-0.888528	0.082987	0.150239
tRF-28-2YU04DYJIOD3	0.102972	0.838864	0.959132	0.155835	0.759713	0.914377	1.75755	0.00913553	0.0362551	1.86388	0.00519827	0.0214535	-1.01867	0.0929242	0.146988	0.63591	0.260863	0.378317	0.68937	0.214866	0.317689
ts-80	0.383578	0.043541	0.43721	0.502375	0.00932223	0.123254	-0.390747	0.0189176	0.0629849	-0.474067	0.00522842	0.0215388	2.10188	1.25596e-14	2.08471e-13	1.32755	1.38907e-08	1.11223e-07	1.12544	3.5784e-07	2.14139e-06
hsa-miR-362-3p	-0.374815	0.141369	0.611542	-0.132287	0.589459	0.832737	-0.747475	0.0340617	0.100332	-1.05605	0.0052575	0.0216019	0.297403	0.215701	0.295307	-0.075257	0.829945	0.885639	-0.626362	0.0898705	0.160197
tRF-26-3K7SIR3DR20	0.286838	0.648981	0.915498	1.20095	0.046026	0.28441	1.34187	0.0542544	0.141647	1.91074	0.00526933	0.0216019	-0.12676	0.848871	0.88287	0.928269	0.154942	0.249532	0.583022	0.303074	0.417321
tRF-16-3KMB01B	0.282874	0.0759132	0.50492	0.144021	0.368646	0.707059	0.759978	0.000552315	0.00365106	0.600361	0.00527222	0.0216019	-0.546748	0.00372049	0.00876725	-0.0696436	0.702907	0.791293	-0.0904086	0.630682	0.732468
tRF-32-JXDXXLHQIXKD2	0.0430519	0.870399	0.961069	0.277972	0.286684	0.642919	1.62682	0.000181607	0.00141916	1.20495	0.00535129	0.0218864	-1.25088	0.00100143	0.00272398	0.332889	0.294637	0.41667	-0.323903	0.33394	0.449337
hsa-miR-26b-5p	-0.153819	0.000351052	0.0469583	-0.209336	6.63462e-06	0.000828256	-0.132247	0.014909	0.0520783	-0.152273	0.00538718	0.0219936	-0.422907	7.06734e-12	8.37038e-11	-0.401336	1.87373e-09	1.69082e-08	-0.365844	1.51512e-08	1.12963e-07
tRF-25-ML5F924ZDR	0.0739197	0.909287	0.970304	0.266686	0.67853	0.87919	-0.348958	0.554599	0.708118	-1.83247	0.00542261	0.0220986	1.69535	0.00557214	0.0126206	1.27247	0.0603128	0.114771	-0.403806	0.555273	0.669286
tRF-48-EBXNWD8NBNIED6VZ0OD2	-0.449919	0.125479	0.607009	-0.584051	0.0570721	0.318676	1.26672	0.0134322	0.048254	1.4035	0.00546209	0.0222197	-1.73769	0.000113307	0.000387458	-0.0210481	0.958256	0.973421	0.249862	0.52718	0.645867
tRF-16-F9LKXNE	-0.323654	0.163981	0.640094	0.139296	0.524156	0.806448	0.248133	0.492834	0.654235	0.932965	0.005557	0.0225654	-0.951794	0.0011115	0.0029701	-0.380007	0.256774	0.374057	-0.158125	0.566823	0.680246
tRF-19-86J8WP1Z	2.22319	0.00069476	0.0585142	2.52638	0.000122478	0.00568397	1.55919	0.00189743	0.010372	1.39225	0.00557431	0.0225953	2.39552	0.000352464	0.00106725	1.73151	0.000541206	0.00182056	1.2614	0.00748611	0.0187896
hsa-miR-320b_1	0.477254	0.225867	0.707424	0.559258	0.157532	0.498232	0.0407811	0.935591	0.972299	-1.66301	0.00561149	0.0227056	0.218438	0.607514	0.686623	-0.218035	0.647292	0.751757	-2.00383	0.000695601	0.00228583
tRF-16-4S14IZD	-0.135761	0.627478	0.910584	0.597614	0.0250276	0.205378	-0.315058	0.502945	0.663012	-1.60627	0.00563835	0.0227737	-0.627466	0.0574477	0.0971272	-0.806762	0.0740734	0.136281	-2.83135	3.16625e-06	1.659e-05
tRF-24-J0DPZOIPED	-0.175665	0.412913	0.855745	-0.0233153	0.912225	0.971616	0.822548	0.025734	0.0802731	1.00016	0.00567572	0.022884	-1.45225	9.18182e-06	4.03079e-05	-0.454042	0.142901	0.232901	-0.42878	0.141546	0.227634
hsa-miR-1307-3p	0.121835	0.303976	0.773399	-0.111709	0.358679	0.699436	-0.283195	0.05245	0.139011	-0.419545	0.00572245	0.0230316	0.196598	0.107711	0.165832	-0.208432	0.142977	0.232901	-0.111237	0.442316	0.561287
tRF-26-V470VR3196D	-0.309098	0.38946	0.842155	-1.18087	0.00818815	0.113566	-1.0144	0.0563339	0.145407	-1.57288	0.00574242	0.0230711	-0.118059	0.745906	0.80282	-0.823357	0.114718	0.195554	-0.51007	0.381227	0.498798
tRF-25-R3VJ4ZZ526	0.608163	0.276542	0.758467	0.807636	0.14435	0.4799	2.16658	0.000577579	0.00378505	1.75751	0.00578376	0.0231962	-0.0832942	0.892755	0.921109	1.47512	0.00587524	0.0154812	0.86658	0.105767	0.182901
tRF-30-I363U0EZY9X1	-0.201852	0.671128	0.918874	0.322632	0.47256	0.775483	1.43243	0.0101058	0.0387532	1.5181	0.00586006	0.0234609	-0.405306	0.421796	0.511946	1.22897	0.0192528	0.043832	0.790165	0.0976927	0.171415
hsa-miR-96-5p	-0.127543	0.0797335	0.515097	-0.140974	0.0559594	0.316547	-0.403333	0.000277208	0.00202692	-0.286603	0.00592373	0.0236741	-0.886576	4.84525e-13	6.71836e-12	-1.16237	3.54555e-14	5.92837e-13	-1.03221	5.91551e-13	8.73498e-12
tRF-16-I6D3880	0.110985	0.818839	0.959132	0.369576	0.435564	0.752102	-1.49274	0.00849746	0.0343219	-1.5677	0.00596062	0.0237798	1.35506	0.00301332	0.00728968	-0.248667	0.671002	0.770246	-0.582218	0.314374	0.428846
tRF-20-Z3M8ZLSS	0.391334	0.288455	0.761231	0.227542	0.550913	0.817205	0.576956	0.192895	0.359249	1.14797	0.00597869	0.0238101	0.235303	0.548896	0.633277	0.420926	0.313489	0.43681	1.15574	0.00457417	0.0121799
tRF-30-J0DPZOIPD7VI	0.158359	0.547932	0.881186	0.304804	0.247264	0.610851	0.879211	0.0136837	0.0486199	0.964523	0.00604247	0.024022	-0.304798	0.30942	0.397751	0.416053	0.18623	0.289662	0.35492	0.240359	0.347916
hsa-miR-549a	-0.330772	0.475297	0.866129	-0.286734	0.538796	0.8095	0.311886	0.301674	0.480397	0.793914	0.00611827	0.0242809	2.05187	1.47276e-06	7.34444e-06	2.69453	2.2814e-07	1.49939e-06	3.13252	5.14638e-09	4.16472e-08
ts-65	-0.0937053	0.619013	0.909621	-0.332267	0.0948501	0.399424	-0.158354	0.407471	0.584231	-0.579377	0.00613975	0.0243237	0.969122	2.94968e-06	1.40916e-05	0.904473	7.74623e-05	0.000322028	0.722012	0.00203628	0.00595947
hsa-miR-140-3p	-0.089056	0.137291	0.611542	-0.128604	0.0369242	0.248419	-0.216708	0.00780669	0.032102	-0.22232	0.00615476	0.0243407	-0.507218	2.0878e-09	1.6315e-08	-0.634869	4.04945e-10	4.14795e-09	-0.600934	1.4475e-09	1.29083e-08
hsa-miR-324-3p	0.217595	0.0465388	0.445106	-0.160246	0.152704	0.491158	0.156464	0.269689	0.447317	0.392312	0.00617284	0.0243699	-0.540919	4.91376e-05	0.000183781	-0.60205	5.39526e-05	0.000234138	0.0116388	0.928344	0.952212
tRF-26-M0IBB7Z92KB	0.127776	0.84818	0.959132	0.781726	0.226486	0.588983	1.88517	0.00353566	0.0171797	1.76708	0.00619846	0.0244167	0.634527	0.33798	0.426061	2.39192	0.000419253	0.00145012	1.61988	0.00911635	0.0224844
tRF-22-7PP9ZZ052	0.219199	0.750514	0.941154	0.368612	0.591147	0.832923	2.37358	0.00108545	0.00640425	1.98306	0.00620618	0.0244167	-0.0964477	0.891608	0.920761	2.05793	0.00304228	0.00860467	1.518	0.0268333	0.0576739
tRF-22-8EKSP1852	0.561605	0.0180881	0.342769	0.217296	0.367455	0.706582	-1.19302	0.00474517	0.021581	-1.11593	0.00625552	0.0245683	0.194718	0.432795	0.523219	-1.55991	0.000264184	0.00095814	-1.13851	0.0048883	0.0129256
hsa-let-7g-3p	0.0949677	0.620814	0.909621	-0.135268	0.496716	0.792211	-1.06567	0.00296261	0.0151053	-0.912273	0.00628186	0.0246262	-0.253592	0.225786	0.306529	-1.41423	0.000111183	0.00044434	-1.0306	0.00198398	0.00582892
tRF-35-E6YBY4HEJQY1B6	0.361694	0.231075	0.710812	0.530889	0.0790788	0.376203	1.56547	0.00342078	0.0168373	1.46263	0.00629191	0.0246262	-1.40392	0.0026595	0.00653432	-0.200139	0.606073	0.721199	-0.472172	0.232141	0.338391
hsa-miR-629-5p	0.0894281	0.371506	0.823921	0.0157568	0.875685	0.951952	-0.350329	0.00469036	0.0213745	-0.33303	0.00632427	0.0247103	0.268128	0.0109781	0.0229874	-0.17163	0.14468	0.23517	-0.0806586	0.486648	0.607032
tRF-43-96L85DMKYUYRLHR0D2	0.640259	0.286959	0.761231	-0.612832	0.34726	0.692538	1.29474	0.00603938	0.0261318	1.27368	0.00646705	0.0252248	1.91613	0.00119055	0.00312983	2.57061	1.22961e-05	6.07853e-05	3.80264	8.25373e-08	5.472e-07
tRF-33-MIF91SS2P4FIDQ	0.329147	0.0644312	0.489721	0.0231981	0.897818	0.963946	-0.610966	0.00199007	0.0108264	-0.513663	0.0065661	0.0255673	1.2741	3.91135e-09	2.92579e-08	0.333986	0.0899225	0.161138	0.737237	0.000547996	0.00184341
tRF-20-0N2BD0U6	0.0781755	0.666296	0.918745	0.176093	0.333105	0.682416	0.361456	0.333308	0.511433	0.941939	0.00670581	0.0260667	-1.90738	1.83538e-08	1.25713e-07	-1.6241	1.15438e-05	5.73159e-05	-1.14153	0.000137785	0.000525711
tRF-22-8FLUD3KSN	-0.0255181	0.879078	0.961069	0.0110616	0.947665	0.984292	-1.46987	0.000715172	0.00458113	-1.02406	0.0068029	0.026399	-1.24413	7.07306e-07	3.74921e-06	-2.68848	3.02447e-08	2.30022e-07	-2.27926	8.11875e-08	5.39825e-07
tRF-21-XOUZDZN1B	-1.40184	0.019712	0.343662	-0.306434	0.562016	0.820917	1.17243	0.0490147	0.132375	1.5821	0.0070655	0.0273713	-0.409683	0.452474	0.544117	2.16458	0.00108587	0.0034153	1.47885	0.00932061	0.0229136
tRF-22-ZFHIUNWV2	0.801653	0.125726	0.607009	0.706918	0.184469	0.536651	1.98961	0.00284386	0.0146828	1.78195	0.00710482	0.0274768	-0.59793	0.33378	0.421676	0.590025	0.265124	0.382651	0.477104	0.379519	0.497422
tRF-18-EY0VWUD2	-0.0222674	0.898767	0.967706	0.416192	0.017976	0.179683	0.226076	0.360782	0.538809	0.643545	0.00718775	0.0277503	-0.615956	0.00317082	0.00762203	-0.367612	0.116709	0.198354	-0.388604	0.0634564	0.119453
tRF-35-L85DMKYUYRLHR0	0.324579	0.505122	0.869915	-1.10607	0.0656113	0.342989	1.82157	0.0119524	0.0445568	1.93783	0.00721304	0.0278008	-1.56152	0.0164054	0.032782	-0.0645279	0.909856	0.93918	1.48237	0.0276422	0.058801
tRF-32-R9JP9P9NH5SY3	-0.409806	0.487491	0.866735	-0.816398	0.187916	0.539826	0.389224	0.492635	0.654235	1.40934	0.00734754	0.0282713	0.702897	0.201119	0.27955	1.50193	0.0180192	0.0414313	2.92863	1.08775e-05	5.15322e-05
tRF-22-LEKPMK3WP	0.239549	0.621773	0.90987	-0.160572	0.755159	0.912183	-0.287512	0.492581	0.654235	-1.37076	0.0073776	0.028339	1.79481	0.000126149	0.000423727	1.26775	0.0125679	0.0302749	0.584621	0.308806	0.422518
hsa-miR-126-5p	-0.276513	0.000349704	0.0469583	-0.22557	0.00272826	0.0534832	-0.152975	0.142014	0.288855	-0.291488	0.00742228	0.0284625	-1.40606	1.46083e-18	4.25889e-17	-1.28252	2.33243e-15	5.09994e-14	-1.47198	5.23147e-17	1.56531e-15
tRF-42-5ZLIJXDXXLHQIXKD2	0.361646	0.211685	0.693215	0.270479	0.358569	0.699436	1.40365	0.00220797	0.0118979	1.22471	0.00743719	0.0284717	-0.922911	0.0195451	0.0383481	0.119092	0.731544	0.814259	0.0313226	0.93067	0.953169
tRF-44-9XEO7N987X1RJYSXI2	-0.18008	0.771092	0.951417	0.587137	0.307428	0.664464	1.15009	0.0636837	0.158097	1.59238	0.00751059	0.0287043	0.347873	0.564677	0.649507	1.67804	0.0100953	0.0250072	1.35312	0.0146899	0.0344736
tRF-16-3QHMY1B	-0.552662	0.0552648	0.473109	0.327515	0.197418	0.550832	0.965053	0.00983478	0.038295	0.98626	0.00752959	0.0287287	-0.712817	0.0244508	0.0466451	0.804898	0.0208794	0.0469631	-0.0540729	0.858674	0.905251
tRF-38-31QJ3KYUYRR6RBD2	0.704444	0.157066	0.632016	0.245157	0.641152	0.861047	1.01236	0.0131116	0.0474184	1.0748	0.00759821	0.0289419	1.43514	0.00396857	0.00926542	1.74305	0.000175048	0.000673535	2.26478	1.41235e-05	6.5014e-05
tRF-22-8BWS7K092	-0.136202	0.669918	0.918874	0.10865	0.727796	0.902896	-0.654998	0.114131	0.245305	-1.27976	0.00767239	0.0291756	0.570062	0.0638031	0.106526	0.0512668	0.903173	0.937387	-0.818343	0.0838639	0.151475
hsa-miR-339-5p	0.129528	0.141327	0.611542	-0.0510608	0.56516	0.822775	-0.271179	0.00569089	0.0249347	-0.257876	0.00774078	0.0293865	0.752888	1.73509e-10	1.6039e-09	0.352182	0.000660755	0.00219081	0.546074	1.8245e-06	9.92564e-06
tRF-26-MI7O3B1NR8E	-0.180666	0.308647	0.775927	-0.400173	0.0340505	0.242234	0.646017	0.00107523	0.00638399	0.515731	0.00775391	0.0293873	0.342253	0.0526894	0.0905637	1.16894	3.31615e-07	2.1242e-06	1.25816	1.74078e-07	1.09136e-06
tRF-27-32VIJMRPFQ2	0.385021	0.483595	0.866129	0.633802	0.243184	0.606274	0.319401	0.63324	0.765543	1.74256	0.00777285	0.0294101	-0.564711	0.358031	0.446606	-0.630331	0.306247	0.428822	0.544048	0.324877	0.440006
tRF-16-ML5HMVE	0.305135	0.573459	0.89288	0.522416	0.331928	0.681847	-0.573171	0.133972	0.277968	-1.16304	0.00800614	0.0302236	2.85266	1.46859e-07	8.81155e-07	1.97436	0.000304676	0.00109108	1.16721	0.0299622	0.0632496
tRF-20-LEKPV03X	0.114333	0.655572	0.918368	0.0222313	0.932456	0.978714	-0.706813	0.0169202	0.0574276	-0.796845	0.00801444	0.0302236	1.21809	8.59016e-06	3.77834e-05	0.396948	0.193616	0.2987	0.399018	0.201038	0.301396
hsa-miR-181c-5p	-0.235167	0.0898551	0.544881	-0.256896	0.0680214	0.34838	-0.292482	0.0787087	0.18471	-0.459071	0.0080863	0.0304441	0.160743	0.236104	0.318068	0.103429	0.528723	0.652037	-0.0414327	0.803931	0.86938
tRF-19-WIZKXUHY	0.546434	0.422528	0.855745	0.168231	0.810003	0.926825	0.717092	0.284779	0.462893	1.70765	0.00817339	0.0307211	0.946761	0.165645	0.236904	1.11742	0.101956	0.178208	2.48617	0.000424392	0.00146222
tRF-17-H5KQBFJ	-0.148072	0.690112	0.925142	0.13012	0.717861	0.897425	-1.06263	0.030967	0.0924134	-1.3501	0.00843908	0.0316674	0.613767	0.0825602	0.132586	-0.300789	0.54388	0.666011	-0.866454	0.0877109	0.157547
tRF-24-V6Z3M8ZL2J	0.460665	0.179881	0.651779	0.300794	0.392312	0.723266	2.02869	9.77019e-05	0.000835241	1.37692	0.00860774	0.0322471	-0.905003	0.0480367	0.0842216	0.66302	0.0742822	0.136554	0.171123	0.680321	0.773524
hsa-miR-7974	-0.0781269	0.629299	0.910729	0.0337416	0.834166	0.935477	-0.622472	0.0124079	0.0457301	-0.651528	0.00864931	0.0323495	-0.308656	0.0791516	0.128107	-0.853002	0.000692612	0.0022793	-0.993926	0.000103713	0.00040733
tRF-29-P4R8YP9LONHK	0.163073	0.732467	0.934192	0.180751	0.707571	0.893402	0.58362	0.041081	0.11576	0.733637	0.0086909	0.0324517	2.51005	1.62456e-07	9.59548e-07	2.9306	1.13329e-08	9.17115e-08	3.06294	3.82915e-09	3.1435e-08
tRF-16-3VMKNRB	0.094636	0.883344	0.961112	0.269248	0.672835	0.877601	1.5935	0.0485277	0.131528	2.07255	0.00873448	0.032561	-0.917746	0.213985	0.294196	0.58112	0.412672	0.542751	0.885558	0.185248	0.281573
tRF-32-D890YBOZZ7ND2	0.218017	0.312793	0.781178	0.192437	0.37689	0.710876	0.391552	0.117038	0.2499	0.644086	0.00882104	0.0328299	0.294464	0.18583	0.261064	0.467999	0.0582241	0.111262	0.746112	0.00253317	0.00716471
tRF-26-PSQP4PW3FJB	0.527788	0.344469	0.80646	0.219659	0.701166	0.891022	-0.0887901	0.861534	0.928937	-1.52841	0.00887771	0.0329868	1.64307	0.00272743	0.00667618	1.0265	0.0696031	0.128576	-0.104991	0.863417	0.907637
tRF-26-ZDBQ8BB2S1B	-0.00374912	0.987545	0.996652	-0.0367899	0.880031	0.954766	0.913991	0.0320053	0.0947657	1.08786	0.0088978	0.0330075	-1.39591	0.000147287	0.000487528	-0.478166	0.171591	0.271348	-0.271255	0.409425	0.527963
hsa-miR-181a-3p	-0.0679568	0.433321	0.855745	0.0216972	0.801548	0.926825	-0.163313	0.203286	0.373705	-0.352939	0.00914951	0.033886	-1.28815	8.03678e-15	1.37411e-13	-1.38351	1.25117e-13	1.9224e-12	-1.66279	1.08312e-15	2.6484e-14
tRF-33-PY5P4PW3FJHPW	-0.0191146	0.967232	0.990485	0.441933	0.318848	0.672597	1.04607	0.00713871	0.0298409	0.995447	0.00922308	0.0341029	1.14534	0.00856695	0.0185183	2.21052	8.65279e-06	4.46178e-05	1.69885	0.000117617	0.000457199
tRF-22-7OFIZ9WUJ	0.335619	0.528253	0.878074	1.72838	0.000549241	0.0164339	1.45386	0.0243816	0.0771124	1.65021	0.00933169	0.0344485	-0.407154	0.494121	0.580775	0.711087	0.211031	0.318649	-0.48533	0.304233	0.418274
hsa-miR-148b-3p	-0.149	0.02391	0.364908	-0.165346	0.0137309	0.156905	-0.172603	0.0135077	0.0483723	-0.18044	0.00958565	0.0353286	0.705644	1.55257e-13	2.26316e-12	0.682041	1.72038e-11	2.06992e-10	0.690549	1.28087e-11	1.52497e-10
hsa-miR-378a-5p	0.0927539	0.513644	0.869915	-0.0386007	0.789824	0.923973	-0.575771	0.0054109	0.0239852	-0.519081	0.00960618	0.035347	-0.107589	0.472716	0.561715	-0.776114	0.000224332	0.000834911	-0.58807	0.0032415	0.00892393
tRF-35-WOFFR3VJ4ZZ526	-0.212794	0.692875	0.925168	-0.142448	0.791459	0.924484	1.48468	0.0524334	0.139011	2.00552	0.00968409	0.0355761	-2.50299	0.000398253	0.00118228	-0.805513	0.225193	0.337567	-0.355021	0.585135	0.693741
tRF-27-9N1EWJQ72SJ	-0.0063311	0.97906	0.993697	-0.332513	0.198866	0.552163	0.390188	0.350472	0.529199	1.01021	0.00973732	0.0356826	-1.1608	0.000651087	0.00183694	-0.76428	0.0426758	0.0861854	0.181923	0.577864	0.689073
tRF-22-79MP9PMNI	-0.203518	0.404653	0.855531	-0.270502	0.281293	0.638265	-0.935936	0.00433626	0.020165	-0.794353	0.00976462	0.0356826	0.768041	0.00145226	0.00373157	0.0356227	0.912176	0.939549	0.24419	0.436308	0.554836
tRF-18-WKXU53DJ	0.4504	0.00611947	0.210505	0.969533	1.82632e-07	6.92177e-05	0.399013	0.243496	0.418842	0.838489	0.0097685	0.0356826	-2.32789	2.44458e-11	2.62216e-10	-2.37927	7.77158e-10	7.45679e-09	-2.45893	8.21879e-12	1.00481e-10
tRF-20-LNK88KO1	0.76582	0.264273	0.743758	0.0561101	0.936697	0.980026	-0.506464	0.404775	0.581097	-1.67708	0.00977584	0.0356826	2.37105	0.000455582	0.0013299	1.09876	0.107836	0.186114	0.637857	0.370479	0.488105
tRF-16-ZDL9X1B	0.255805	0.10485	0.578142	0.317526	0.0467108	0.287082	-0.104479	0.597221	0.736996	-0.568947	0.00993734	0.0362139	0.0459547	0.77847	0.82799	-0.314329	0.105242	0.183106	-0.840518	0.000204097	0.000749786
ts-97	-0.0652584	0.904352	0.968437	0.443973	0.387932	0.722488	-0.689572	0.200077	0.369899	-1.57813	0.00997485	0.0362925	1.42786	0.00389341	0.00911804	0.803551	0.187424	0.290724	-0.594237	0.341579	0.45799
tRF-37-L85DMKYUYRLHR0J	0.461839	0.440239	0.855755	1.3119	0.0224135	0.197141	1.12706	0.0394012	0.111719	1.37741	0.0101523	0.036879	1.19007	0.0437474	0.0775988	1.85529	0.00190544	0.00567887	1.25558	0.0138108	0.0326123
tRF-33-ZPEK45H5KQBFD2	-0.0802615	0.476577	0.866129	-0.228239	0.052724	0.306635	0.560536	0.0133678	0.0480986	0.579205	0.0101835	0.0369334	-2.79964	2.53032e-18	7.28349e-17	-2.15884	8.80018e-14	1.3897e-12	-1.9922	6.82752e-13	9.88903e-12
tRF-39-2NBX7ZOOJ9BBF3E2	0.0387457	0.896306	0.967466	-0.11733	0.70443	0.892075	0.43072	0.30233	0.481105	0.994889	0.0102132	0.036982	-0.314941	0.346727	0.435371	0.077034	0.84209	0.894819	0.797278	0.0269579	0.0578324
tRF-22-WB86S2P92	0.160997	0.626897	0.910483	0.315493	0.337486	0.683866	-0.326838	0.476069	0.639708	-1.39632	0.01024	0.0370201	0.156627	0.65164	0.725675	-0.331208	0.458606	0.588859	-1.55519	0.00381287	0.0102975
hsa-miR-34c-5p	-0.209548	0.00367642	0.163675	-0.174744	0.0140121	0.158525	-0.191864	0.382618	0.559892	-0.634637	0.0103124	0.0372228	-5.36494	8.82583e-30	2.12534e-27	-5.34725	9.87381e-26	1.60379e-23	-5.82483	1.78646e-25	2.70828e-23
tRF-34-K84J83ML5F92H3	-0.210521	0.410736	0.855745	-0.157387	0.539276	0.8095	-0.877403	0.00417237	0.0196438	-0.735316	0.0103419	0.0372702	1.12788	1.63213e-05	6.84771e-05	0.460999	0.143941	0.234304	0.549952	0.0713428	0.13222
tRF-26-OB1690PQR3E	-0.673399	0.136842	0.611542	-0.737838	0.112489	0.425884	1.58656	0.00958635	0.0376944	1.55407	0.0105091	0.0378129	-1.40416	0.0088842	0.0190771	0.855802	0.11092	0.189934	0.887747	0.101678	0.176636
hsa-miR-136-3p	-0.222202	0.0934779	0.549676	-0.100316	0.439419	0.754944	-0.301936	0.0513244	0.136825	-0.40504	0.01062	0.0381039	0.297679	0.0239915	0.0459619	0.217945	0.160286	0.257227	-0.00704422	0.963226	0.979158
tRF-22-WB86N7O52	0.0849001	0.645948	0.914624	-0.205223	0.289966	0.648352	-1.29935	0.000300276	0.00217461	-0.760429	0.0106235	0.0381039	-0.177253	0.370624	0.460043	-1.5615	2.00256e-05	9.52682e-05	-0.732459	0.0126328	0.0300492
5P_tRNA-His-GTG-1-7	0.0867139	0.445349	0.856409	-0.591309	2.25785e-05	0.00171145	0.399805	0.00182431	0.00999632	0.319997	0.0106407	0.0381055	0.464294	0.000204622	0.000654444	0.777386	1.76666e-07	1.17468e-06	1.3756	1.44538e-12	1.992e-11
tRF-19-L61MQKKK	1.33167	0.0521372	0.468616	0.355777	0.618404	0.848386	0.316913	0.633012	0.765543	1.58901	0.0108992	0.0389699	1.54495	0.0263329	0.0497764	0.530195	0.423296	0.55416	2.77818	0.000115505	0.000449758
tRF-31-Y2MJ8F81KLB5D	0.305713	0.289198	0.761368	0.157638	0.59575	0.83574	0.87767	0.126648	0.267407	1.41973	0.0109833	0.0392089	-1.84991	0.000179592	0.000581757	-1.27795	0.00742766	0.0191048	-0.587812	0.165013	0.257543
hsa-miR-99b-5p	0.0829152	0.178582	0.651779	-0.101986	0.108951	0.417096	0.153932	0.059663	0.15176	0.20962	0.0110822	0.039447	-0.586913	2.68552e-10	2.41378e-09	-0.515896	4.85998e-08	3.58818e-07	-0.275306	0.000736261	0.00240554
tRF-29-897PVP941Q1J	0.28205	0.518915	0.873397	-0.13365	0.776805	0.919549	0.415652	0.13924	0.285768	0.697104	0.0110847	0.039447	2.35088	1.8903e-07	1.10787e-06	2.48448	7.62105e-08	5.43268e-07	3.18164	2.23291e-09	1.92334e-08
tRF-16-VL3NBZD	-0.703674	0.158301	0.632648	-0.0749617	0.869068	0.951369	-0.482849	0.392884	0.569782	-1.58526	0.0111554	0.0396367	0.173285	0.701225	0.766996	0.394109	0.508985	0.633516	-1.33702	0.030764	0.0647154
tRF-17-73V6M7M	0.268157	0.241811	0.72639	0.610319	0.00870742	0.117861	-0.964207	0.0165567	0.0565313	-1.008	0.0111907	0.0397	-0.00572245	0.981254	0.985588	-1.23809	0.00212018	0.0062371	-1.62404	7.80176e-05	0.000312896
hsa-miR-21-3p	0.055302	0.43661	0.855755	0.176421	0.0166041	0.173976	-0.298979	0.00664096	0.0280177	-0.274352	0.0112307	0.0397796	-1.14931	9.48379e-16	1.85915e-14	-1.50359	3.18609e-17	9.28869e-16	-1.60008	3.14475e-18	1.06734e-16
hsa-miR-22-5p	-0.0285295	0.744734	0.938761	-0.0739679	0.405606	0.731125	-0.24585	0.0436073	0.121078	-0.313911	0.011274	0.0398677	-0.769756	1.98769e-09	1.58042e-08	-0.987077	2.15006e-10	2.2531e-09	-1.0097	1.401e-10	1.43507e-09
tRF-22-8B8SOUPR2	0.285609	0.416199	0.855745	-0.381171	0.336946	0.683866	-1.13942	0.0621188	0.155571	-1.58526	0.0112906	0.0398677	-0.488775	0.247008	0.330604	-1.91381	0.00128542	0.00400417	-1.69287	0.00583557	0.0150968
hsa-miR-424-3p	0.282634	0.0557223	0.473109	-0.043005	0.774121	0.918764	-0.587654	0.00120375	0.00693318	-0.431037	0.0114264	0.0402848	0.746703	6.76533e-06	3.03316e-05	-0.123585	0.467233	0.597514	0.358672	0.0404535	0.0819156
tRF-29-XN4VZ87HFKJJ	-0.228034	0.437301	0.855755	-0.295801	0.326525	0.679646	-0.134754	0.803274	0.890612	-1.56213	0.011584	0.0407771	-1.30686	0.00155241	0.00396203	-1.21358	0.0158097	0.036911	-2.57319	3.08848e-05	0.000134287
tRF-33-R9J89O9NF5W8W	0.50099	0.393796	0.84426	-0.821665	0.227467	0.589454	-0.716593	0.184388	0.349721	-1.55384	0.0117095	0.0411151	1.99125	0.000389362	0.00115987	0.773664	0.206205	0.314283	1.25908	0.0931389	0.164695
tRF-37-IO43ZU2FYOB0152	0.404224	0.0932049	0.549676	0.11322	0.646164	0.863234	0.840529	0.0284188	0.086628	0.954444	0.0117162	0.0411151	-0.938031	0.00379491	0.00891915	-0.501726	0.119205	0.201992	-0.0968075	0.757809	0.831287
tRF-18-W3FJHPW	-0.235976	0.500204	0.869583	-0.195424	0.579249	0.82874	-1.30103	0.000497337	0.00331656	-0.776607	0.0117519	0.041177	1.94182	4.37663e-08	2.83546e-07	0.876765	0.0339854	0.0714259	1.36064	0.000625705	0.00207413
tRF-16-2KWHR90	0.0975387	0.892202	0.966127	0.763905	0.277282	0.63458	2.08237	0.00421194	0.0197247	1.83285	0.0118151	0.0413348	0.266939	0.710972	0.775048	2.25177	0.00217225	0.0063656	1.33588	0.0526724	0.10241
hsa-let-7a-5p	-0.11766	0.0904673	0.546017	-0.314051	7.02455e-05	0.00396818	-0.115647	0.104237	0.230802	-0.184153	0.0118466	0.0413813	0.818848	1.39567e-14	2.29982e-13	0.820861	5.32304e-13	7.80941e-12	0.948746	1.83695e-14	3.51028e-13
hsa-miR-579-3p	0.00210176	0.992466	0.997731	-0.120648	0.597606	0.836281	-0.0162946	0.968021	0.987375	-1.30959	0.0119409	0.0416008	-1.12455	0.000291916	0.00089705	-1.14295	0.00366804	0.0101227	-2.3135	1.8973e-05	8.54347e-05
tRF-25-J0DPZOIPD7	0.17754	0.434487	0.855745	0.322883	0.156562	0.497238	1.51194	0.000274962	0.00201698	1.04873	0.0119488	0.0416008	-1.48815	5.22296e-05	0.000194386	-0.153751	0.603	0.718294	-0.762302	0.0228014	0.0505365
tRF-21-RNLNK88K0	-1.12836	0.0957149	0.554797	-0.346398	0.580591	0.82874	0.907635	0.173776	0.336598	1.62685	0.0119643	0.0416008	-0.0500661	0.935652	0.952617	1.98592	0.00716261	0.018551	1.92318	0.00375726	0.0102079
hsa-miR-3613-5p	-0.29545	0.00522936	0.198193	-0.446358	9.50402e-05	0.0048027	-0.52017	0.00386255	0.0184915	-0.43471	0.0120875	0.041965	-1.7725	1.82867e-16	3.99845e-15	-1.99722	1.18859e-14	2.23377e-13	-1.76086	2.34865e-13	3.68333e-12
hsa-miR-15b-5p	-0.0460417	0.321853	0.790952	-0.218808	4.96225e-05	0.00322995	-0.182915	0.0184975	0.0617668	-0.194401	0.0121906	0.0422583	-1.43726	8.62419e-24	5.60326e-22	-1.57414	1.29995e-22	8.95785e-21	-1.41285	4.72391e-21	2.68554e-19
tRF-18-S3M83004	-0.0976396	0.707467	0.92993	0.283747	0.259579	0.620698	-0.631949	0.0538468	0.141069	-0.87772	0.0124051	0.0428932	0.701255	0.00652353	0.0145436	0.166946	0.614977	0.727943	-0.460211	0.180287	0.275334
tRF-25-R81XDDZZ4Y	-0.482983	0.481268	0.866129	0.350817	0.587575	0.832737	0.873484	0.232689	0.407968	1.82348	0.0124115	0.0428932	-0.558346	0.420983	0.511547	0.798121	0.27016	0.387355	0.914321	0.166105	0.258892
tRF-21-UUK7VZ0RB	0.297539	0.499046	0.869583	0.313991	0.479373	0.776234	2.37856	7.70393e-05	0.000689714	1.51586	0.0125506	0.043308	-0.860622	0.114333	0.174142	1.2204	0.00799546	0.020383	0.341249	0.492015	0.611389
tRF-22-WLBP5E38N	0.345135	0.140138	0.611542	0.0414123	0.86369	0.948807	-0.156659	0.568941	0.720363	-0.806984	0.0127233	0.0437971	0.662569	0.00638673	0.0142807	0.160776	0.559577	0.677571	-0.185827	0.559613	0.672956
tRF-16-K7VZ0RB	0.380043	0.453894	0.860128	-0.250249	0.650324	0.866844	1.09489	0.113994	0.245243	1.6859	0.0127308	0.0437971	-1.02875	0.0962386	0.151242	-0.313907	0.5968	0.712775	0.907396	0.133579	0.218532
tRF-25-SP58309MUK	-0.198688	0.500565	0.869583	-1.22191	0.00173971	0.0376772	-1.40932	0.00107304	0.00638399	-0.921839	0.012873	0.0442192	0.940308	0.00099654	0.00271393	-0.270324	0.519289	0.641561	1.24038	0.00668135	0.016967
tRF-49-BUIEYU4QUEVUUMHNU6E2	-0.00916083	0.974888	0.993697	-0.6979	0.0416636	0.26604	0.322589	0.540191	0.695186	1.22656	0.01293	0.0443482	-1.34448	0.00166688	0.00424465	-1.01273	0.030201	0.0646677	0.579986	0.171326	0.264491
hsa-miR-550a-3p	0.0754158	0.872407	0.961069	0.368516	0.41869	0.742536	0.69471	0.311876	0.491573	1.65122	0.013151	0.0450381	-1.39796	0.0197371	0.0385918	-0.778664	0.196222	0.301288	-0.115255	0.827148	0.882654
tRF-38-U0IO5BKD09Z51UD2	0.378571	0.164105	0.640094	-0.186183	0.528953	0.80678	-0.611737	0.14077	0.287325	-1.15321	0.0133129	0.0454734	0.214183	0.454547	0.545598	-0.776125	0.057064	0.109505	-0.752848	0.10181	0.17673
hsa-let-7e-5p	0.0648229	0.179214	0.651779	-0.0816016	0.101067	0.406533	-0.0858194	0.177315	0.33948	-0.162785	0.0133216	0.0454734	-0.381837	1.22527e-08	8.59959e-08	-0.532479	1.63325e-10	1.73551e-09	-0.463021	5.9236e-09	4.75981e-08
hsa-miR-132-5p	-0.118925	0.479026	0.866129	-0.150829	0.376532	0.710876	-1.29474	8.44863e-05	0.000744658	-0.641381	0.013342	0.0454734	-0.352619	0.0541574	0.0925273	-1.52843	5.43613e-06	2.90865e-05	-0.843171	0.00125848	0.00387774
tRF-22-W0K672052	0.156586	0.484427	0.866129	-0.103689	0.657221	0.869982	-0.549804	0.0894086	0.205785	-0.864076	0.0133581	0.0454734	0.196263	0.396306	0.486346	-0.510127	0.108443	0.186901	-0.564124	0.0995658	0.173739
tRF-16-R29P4PE	0.0648017	0.876243	0.961069	0.553204	0.164135	0.507815	-2.3553	0.000104834	0.000882932	-1.21488	0.0133973	0.045539	1.26765	0.00144451	0.00372006	-1.15245	0.0510647	0.100241	-0.500425	0.308716	0.422518
hsa-miR-301a-5p	0.00629885	0.967156	0.990485	-0.0432225	0.78078	0.920422	-0.224934	0.223324	0.397438	-0.486822	0.0134621	0.0456908	0.288134	0.0666969	0.110546	0.0569011	0.75535	0.833009	-0.155465	0.414843	0.532873
tRF-18-739P8WD8	-0.283317	0.485644	0.866129	0.502719	0.171188	0.519002	0.615502	0.0885787	0.204495	0.865357	0.0135009	0.0457541	0.921874	0.0127561	0.0262509	1.82069	7.08026e-05	0.000300383	1.28451	0.000641992	0.00211885
tRF-33-V29K9UV36562DE	0.0307619	0.953951	0.988735	-1.07823	0.076738	0.374468	1.61245	0.00985859	0.038297	1.53668	0.0135212	0.0457547	-0.502666	0.385862	0.475095	1.07902	0.0569945	0.109464	2.11224	0.00141436	0.00430555
tRF-34-MUWLV47PU9XWK0	-1.00004	0.0782008	0.513122	-0.404825	0.439554	0.754944	1.50728	0.0029083	0.0148952	1.24888	0.0136319	0.046061	0.29921	0.541924	0.626824	2.80654	8.73273e-06	4.48267e-05	1.95292	0.000554399	0.00186219
tRF-40-2HI3Z9HMI8W47W1R	-0.378539	0.433861	0.855745	-0.365975	0.454762	0.765576	1.20992	0.0627854	0.157067	1.58226	0.0137154	0.0462741	-1.33137	0.0206452	0.0401602	0.257093	0.653996	0.757046	0.61686	0.271035	0.382579
tRF-36-9LVPZO0BEBXNWDE	0.472021	0.0586154	0.476496	-0.0868341	0.742835	0.910882	0.434087	0.396442	0.572634	1.17876	0.0137838	0.0464362	-1.6182	0.000116725	0.000395983	-1.65614	0.00037268	0.00130582	-0.352603	0.346996	0.464431
tRF-20-9DH48V7K	-0.0726504	0.739144	0.935865	-0.236519	0.298279	0.656678	0.47465	0.213504	0.386357	-1.23528	0.0139274	0.0468504	-1.23241	0.000107318	0.000369836	-0.685106	0.0446636	0.0897218	-2.23117	1.66035e-05	7.5664e-05
tRF-40-I6D3987SDR265M5Z	0.0822468	0.901206	0.968224	0.251035	0.702969	0.892049	-1.84904	0.00305021	0.0154825	-1.49603	0.0139768	0.0469473	2.39979	0.000119585	0.000404066	0.468502	0.495927	0.622646	0.652721	0.339752	0.456077
tRF-18-J6K6UDV	-0.050021	0.862594	0.959132	0.943812	0.000819784	0.0204251	1.34995	0.00653619	0.02773	1.21172	0.0140011	0.0469593	-1.39334	0.00121439	0.00318515	0.00663256	0.986137	0.990492	-1.12543	0.00355734	0.00969952
tRF-25-M0IBB7Z92K	0.000401979	0.999244	0.999554	0.130176	0.756988	0.912832	0.502705	0.236176	0.411114	0.985804	0.0140433	0.0470317	0.713378	0.0802548	0.129777	1.21568	0.00935451	0.0234275	1.56901	0.000442586	0.00151572
tRF-35-PSQP4PW3FJI0E7	0.411244	0.0464119	0.445106	0.36242	0.0806924	0.377801	0.248574	0.203784	0.373814	0.479929	0.0140987	0.0471476	1.19077	4.48317e-07	2.46249e-06	1.0281	1.09544e-05	5.51111e-05	1.30828	1.1543e-07	7.49965e-07
tRF-34-K84J83ML5FX2H3	0.633093	0.030663	0.383119	0.133107	0.662578	0.872143	-0.519786	0.110065	0.23951	-0.868696	0.0144421	0.0481549	1.25729	5.23603e-05	0.000194555	0.10441	0.749611	0.827712	0.255487	0.485267	0.605984
tRF-33-E7ZPVOH30WUI0J	-0.290176	0.139841	0.611542	-0.385385	0.0577373	0.318676	0.723347	0.0157346	0.0540491	0.724635	0.0144422	0.0481549	-1.13428	2.03259e-05	8.31316e-05	-0.120762	0.639242	0.74622	-0.0242639	0.924676	0.94986
tRF-33-NYRKYUY78ZZYD2	-0.146587	0.851583	0.959132	1.8495	0.0128117	0.153068	1.696	0.0270295	0.0832862	1.85129	0.0144664	0.0481648	0.756731	0.332761	0.420622	2.59931	0.00130653	0.00405881	0.758523	0.248805	0.356702
hsa-let-7i-3p	-0.129728	0.161468	0.639684	-0.15493	0.0993844	0.405934	-0.344973	0.0100146	0.0386642	-0.321484	0.0145357	0.0483247	-0.946946	4.81365e-11	4.93074e-10	-1.16219	2.33e-11	2.77404e-10	-1.1135	5.38091e-11	5.79914e-10
tRF-27-EK45H5KQBFJ	0.023364	0.932226	0.980519	0.541356	0.0446743	0.279092	2.23346	0.00204369	0.0110915	1.78429	0.0145872	0.0484251	-3.48711	3.47511e-07	1.96089e-06	-1.27701	0.00953897	0.0238108	-2.24417	6.44522e-05	0.00026219
tRF-20-79MP9P9M	0.483533	0.424908	0.855745	-0.0592963	0.926757	0.977684	-1.57868	0.0147437	0.0515804	-1.57943	0.0147083	0.0487327	1.80318	0.00182818	0.00461919	-0.259036	0.702275	0.79119	0.283044	0.692362	0.780786
tRF-29-O8Q6J6K6UDE2	-0.0644437	0.574177	0.89288	0.04335	0.704559	0.892075	0.556338	0.0581494	0.149077	0.702992	0.0147227	0.0487327	-3.82724	1.23531e-19	4.13103e-18	-3.20646	1.37755e-15	3.19648e-14	-3.1676	3.66904e-16	1.01749e-14
hsa-miR-27a-3p	0.0103858	0.851232	0.959132	-0.020123	0.719772	0.897959	-0.218608	0.000952862	0.00577816	-0.15161	0.0152153	0.0502903	0.640733	8.00655e-14	1.19782e-12	0.41174	1.35109e-07	9.19875e-07	0.509246	1.25608e-09	1.12898e-08
hsa-miR-335-3p	-0.169053	0.0846174	0.526499	-0.23759	0.0189749	0.183613	0.206419	0.00606633	0.0261761	0.179217	0.0153208	0.0505652	2.43313	3.57889e-26	4.0692e-24	2.8086	6.16803e-27	1.07893e-24	2.84993	5.78056e-27	1.09542e-24
hsa-miR-215-5p	-0.272252	0.34559	0.80685	-0.287244	0.328236	0.679646	-0.709283	0.146816	0.296501	-1.28709	0.0155013	0.0510868	-0.617113	0.0625054	0.104667	-1.05414	0.0265327	0.0581827	-1.61696	0.00212064	0.0061588
tRF-33-D3IPBBKN8LEZ0D	-0.660318	0.0802298	0.516835	-0.56414	0.130085	0.460644	-0.782609	0.175543	0.33818	-1.45766	0.0157371	0.0517891	-0.789239	0.0551792	0.0939203	-0.91153	0.103115	0.179957	-1.68276	0.0043379	0.0116052
tRF-18-MI7O3BY	-0.994392	0.145558	0.616246	-0.477076	0.468536	0.772626	0.853501	0.194356	0.360788	1.53479	0.0159238	0.0523277	0.275116	0.661829	0.735941	2.12301	0.00399725	0.0109121	2.28699	0.000968156	0.00306201
tRF-26-4PW3FJIKE7E	-1.1369	0.0712839	0.502785	-0.45212	0.441209	0.755407	-0.707126	0.246515	0.421802	-1.52145	0.0160919	0.0528038	0.736215	0.172779	0.245562	1.16599	0.0922698	0.164695	-0.333115	0.609635	0.713489
5P_tRNA-His-GTG-1-1	-0.160479	0.251388	0.734139	-1.06961	5.6682e-08	2.5779e-05	-0.503105	0.0269567	0.0831745	-0.544895	0.0161189	0.0528161	-0.940551	8.07836e-07	4.23276e-06	-1.28318	3.93594e-07	2.49313e-06	-0.415837	0.060285	0.11424
tRF-16-RPM830E	-1.54431	0.0175794	0.342769	-0.0790021	0.886369	0.958442	-1.23622	0.014068	0.0495978	-1.18525	0.0162546	0.053184	2.16666	2.23055e-05	9.00935e-05	2.47476	0.000520397	0.00176099	1.06041	0.0721679	0.133423
tRF-32-B2JK7PP9ZZ052	0.504217	0.0583615	0.476496	0.178159	0.515448	0.803632	0.897517	0.0602876	0.152764	1.11714	0.0162834	0.0532019	-1.25317	0.00180034	0.00456295	-0.859875	0.0292487	0.0630441	-0.314196	0.392963	0.511527
tRF-34-8K587SI7JP8XI2	0.715364	0.292365	0.765813	0.185895	0.791473	0.924484	1.48406	0.0442282	0.122354	1.75958	0.0169212	0.0552064	-0.205544	0.772243	0.822521	0.563156	0.409815	0.53993	1.36814	0.0566857	0.108702
tRF-28-9Y7Q078SUXD2	-0.330739	0.593055	0.898603	0.5275	0.358945	0.699436	-0.178335	0.80164	0.890537	1.58308	0.0171651	0.0559218	-0.25633	0.68446	0.75337	-0.103926	0.881746	0.922371	0.799252	0.172928	0.266206
tRF-37-U37Y93Y086Z34J2	0.231707	0.332039	0.800696	0.04826	0.843981	0.937524	0.695151	0.118156	0.251815	1.00616	0.0172772	0.0562066	-1.37998	0.000193628	0.000621907	-0.916541	0.0174538	0.0402944	-0.422081	0.215377	0.318031
tRF-28-R9JP9P9NH50D	0.52064	0.344714	0.80646	0.500414	0.367734	0.706582	-0.953961	0.0967404	0.219111	-1.3998	0.0173139	0.0562454	1.4056	0.00963843	0.0204839	-0.0690053	0.907123	0.938244	-0.494621	0.409554	0.527963
tRF-29-ZY7FERBLB3E2	-0.485492	0.259771	0.736556	-0.105397	0.794152	0.925154	1.27484	0.00858332	0.0344926	1.1481	0.0173533	0.0562931	-0.232654	0.589279	0.672337	1.52768	0.00190965	0.00568396	1.02085	0.0248538	0.0541356
tRF-39-70K8HJ83ML5F82HQ	0.332856	0.229635	0.710812	-0.242724	0.423696	0.746203	-0.747179	0.0150531	0.0525013	-0.705445	0.0175082	0.0567146	1.49364	9.27489e-07	4.77174e-06	0.413605	0.192518	0.297408	1.03092	0.00341962	0.00938024
ts-109	-0.289915	0.0213226	0.346654	-0.566829	6.29646e-05	0.00376794	0.35938	0.00100159	0.00599374	0.249882	0.0175771	0.0567999	1.77612	5.22054e-18	1.41327e-16	2.42542	4.88617e-21	2.52526e-19	2.59283	2.00026e-21	1.16631e-19
hsa-miR-16-5p_1	-0.0767756	0.253912	0.734139	-0.273422	0.000302746	0.0109073	-0.165498	0.0947176	0.215604	-0.240315	0.0175845	0.0567999	-1.23417	1.79605e-17	4.43936e-16	-1.32289	1.72353e-16	4.50496e-15	-1.20106	4.42537e-15	9.40495e-14
hsa-miR-152-5p	-0.0540877	0.842507	0.959132	0.112975	0.675025	0.878181	-0.887894	0.0209808	0.0685492	-0.904918	0.0181149	0.0584303	0.582802	0.0304203	0.0562863	-0.251005	0.508242	0.632936	-0.435091	0.248938	0.356702
tRF-41-EKFR6LQ6S8V0J6OZE	1.80198	0.00159569	0.107857	0.567576	0.344171	0.691383	-1.87611	0.00161027	0.00899692	-1.33882	0.0181566	0.0584818	2.30004	8.38309e-05	0.000297397	-1.37805	0.0184824	0.0423679	0.393654	0.525091	0.644391
hsa-miR-942-5p	-0.0777849	0.571637	0.89288	0.0713889	0.601236	0.838779	-0.208866	0.316509	0.49569	-0.528903	0.0182638	0.0587438	-0.880604	2.22883e-06	1.07381e-05	-1.01169	7.63942e-06	3.95718e-05	-1.4809	1.35354e-08	1.01583e-07
tRF-20-U0EZY9X1	-0.109483	0.835042	0.959132	0.840281	0.077295	0.376203	1.12117	0.0539974	0.1413	1.32396	0.0187372	0.0601813	0.00795127	0.988238	0.991277	1.23861	0.0305322	0.065254	0.491632	0.294852	0.409837
tRF-18-96L85DD4	0.556428	0.319945	0.789106	0.31225	0.586806	0.832737	1.71328	0.0153755	0.0531835	1.65349	0.0190051	0.0609556	-1.16428	0.0723293	0.118414	-0.00743389	0.990193	0.992015	0.176958	0.77593	0.846271
tRF-23-EZOMJFHSZ	0.409166	0.497565	0.869583	0.0316462	0.959751	0.986896	-0.665178	0.20231	0.372814	-1.35515	0.0190813	0.0610417	2.21132	0.000119989	0.000404573	1.13697	0.0662441	0.124187	0.824527	0.218018	0.321305
hsa-miR-301a-3p	-0.210619	0.00324748	0.156352	-0.274139	0.00026935	0.00991768	-0.240845	0.00829225	0.0336124	-0.209057	0.0190856	0.0610417	-0.474425	9.45743e-08	5.82824e-07	-0.504651	6.64992e-07	4.02179e-06	-0.409343	1.97912e-05	8.8593e-05
hsa-miR-7-5p_1	-0.195411	0.624359	0.910483	-0.331825	0.423168	0.745956	-1.01011	0.0980612	0.221002	-1.45657	0.0194668	0.0621733	-0.668306	0.145634	0.211882	-1.48301	0.0114505	0.0279216	-1.79305	0.00317784	0.00878058
tRF-46-2IU5YKFN8DYDZDL9X1B	0.00767242	0.987132	0.996652	0.49762	0.271067	0.630916	0.934912	0.2179	0.391703	1.7411	0.0195441	0.0623327	-1.99782	0.0028188	0.00687026	-1.07058	0.0967883	0.170571	-0.75434	0.189621	0.286701
hsa-miR-651-3p	-0.393468	0.50557	0.869915	-0.35504	0.550049	0.816456	-0.571877	0.386303	0.563274	-1.61291	0.0196462	0.0625213	0.400438	0.472492	0.561715	0.222029	0.746122	0.824833	-0.857428	0.222353	0.326213
tRF-29-ROWFUBNOBZ2U	0.131168	0.684654	0.921648	0.280374	0.383358	0.717773	1.13278	0.0495863	0.133443	1.31575	0.0196582	0.0625213	-1.51997	0.00202585	0.00507355	-0.518353	0.260755	0.378317	-0.484594	0.265091	0.376291
tRF-31-MIF91SS2P4FID	-0.0962103	0.580788	0.893982	0.122803	0.474865	0.776234	-0.929946	4.21362e-05	0.000409478	-0.439355	0.01991	0.0632336	0.960205	8.45955e-07	4.39201e-06	0.12647	0.547793	0.669721	0.398047	0.0426303	0.0857888
tRF-21-ZB8PLML3E	0.037199	0.939121	0.98413	-0.0390551	0.937791	0.980026	0.00787022	0.987021	0.993575	-1.37202	0.0203084	0.064409	0.984458	0.0325995	0.0601228	0.955129	0.07443	0.136715	-0.34851	0.569948	0.682497
tRF-19-WJ9X0U0Y	0.990288	0.116017	0.587791	0.812716	0.202615	0.55673	0.0153166	0.978183	0.991106	1.18025	0.020514	0.0649088	1.94952	0.00197297	0.00496806	0.974552	0.107871	0.186114	2.31706	0.000133543	0.000513542
tRF-43-QO4QPRJW4DBQ6ZW6D2	0.87876	0.0761599	0.50492	0.401799	0.440995	0.755407	1.3117	0.0635277	0.157882	1.61762	0.020523	0.0649088	-1.21371	0.0577204	0.0975157	-0.780768	0.174299	0.274675	0.00211085	0.997075	0.997953
tRF-33-XRK4WO2F9IY9V	-0.127062	0.54534	0.880224	-0.415319	0.0664363	0.343475	-0.319486	0.534367	0.690355	1.03914	0.0206624	0.0652587	-2.20836	1.52224e-07	9.0145e-07	-2.40078	3.81344e-06	2.0598e-05	-0.753903	0.0357837	0.07364
tRF-20-L3K5J0WB	0.996167	0.0541015	0.470935	0.51644	0.33838	0.683979	-1.56763	0.000614059	0.00400106	-0.870647	0.0207943	0.065548	3.22062	9.20765e-09	6.62601e-08	0.656819	0.188824	0.292298	1.83353	0.000539568	0.00181774
tRF-22-KL0653L4L	-0.192963	0.668656	0.918745	0.198555	0.644254	0.863234	-0.571583	0.276947	0.455196	-1.34781	0.0208116	0.065548	0.561576	0.1871	0.26247	0.182956	0.737604	0.819627	-0.984786	0.0891658	0.159405
tRF-34-3JVIJMRPFQ5DJQ	-0.0247154	0.921576	0.975635	-0.107298	0.676631	0.878604	-0.972901	0.00307274	0.0155276	-0.674407	0.0209793	0.0659846	1.00086	0.000115084	0.000392356	0.0526734	0.870281	0.915266	0.433749	0.157259	0.247136
tRF-17-96L85DK	1.06949	0.119716	0.595017	0.180467	0.799514	0.926825	1.16372	0.0820457	0.191356	1.52003	0.0211254	0.0663523	1.18118	0.0907237	0.143968	1.27541	0.0545988	0.105576	2.52074	0.00052042	0.00175781
hsa-miR-340-3p	-0.0896106	0.622787	0.90987	-0.291558	0.127138	0.456012	-0.563227	0.108558	0.237138	-0.870018	0.0211744	0.0663661	-1.07622	1.90963e-05	7.86683e-05	-1.54984	2.77444e-05	0.000126943	-1.65468	2.88069e-05	0.000126461
tRF-33-EH623K7SIR3DDY	0.184821	0.545785	0.880224	-0.334932	0.323669	0.677786	0.428737	0.215141	0.388278	0.768476	0.0211881	0.0663661	0.421604	0.17641	0.249786	0.665521	0.0566119	0.108913	1.52501	9.99096e-05	0.000395121
tRF-36-EH623K7SIR3DR20	-0.587803	0.0924287	0.549195	-1.2267	0.00361997	0.0638125	0.885922	0.150425	0.301645	1.37899	0.0221546	0.0692093	-2.06121	0.000104205	0.000361223	-0.587484	0.255226	0.372519	0.544481	0.297295	0.412224
tRF-20-RZDMKNR7	1.27208	0.0782997	0.513122	1.31565	0.0693581	0.35049	0.505001	0.496959	0.658174	1.70784	0.0221567	0.0692093	0.63401	0.394696	0.484632	-0.133066	0.850504	0.901233	1.02619	0.13892	0.224364
hsa-miR-597-3p	-0.135578	0.723098	0.932686	-0.305096	0.447192	0.760045	-0.661114	0.175271	0.33818	-1.20171	0.022677	0.0706718	0.458475	0.215088	0.294823	-0.0670609	0.892003	0.930039	-0.43814	0.412607	0.530695
hsa-miR-449a	-0.64862	0.00219188	0.138454	-0.387965	0.05006	0.297341	-0.613965	0.00799788	0.0326696	-0.502387	0.0226871	0.0706718	0.61966	0.00116666	0.00309206	0.654315	0.00870114	0.0219605	0.505239	0.0307146	0.0646714
tRF-16-INVDRID	0.0538167	0.698723	0.927916	0.22787	0.104654	0.411025	-0.241941	0.421734	0.595826	-0.782214	0.0227396	0.0706855	-2.1161	1.03594e-12	1.3696e-11	-2.41186	1.33915e-10	1.45011e-09	-3.12619	3.70874e-12	4.79186e-11
tRF-17-6XQ6S8O	-0.650836	0.314326	0.781178	0.00145419	0.998113	0.998992	1.24135	0.0784527	0.18449	1.59857	0.0227536	0.0706855	-0.726199	0.267515	0.35245	1.16599	0.0944051	0.167848	0.870914	0.180902	0.275903
tRF-21-S334L2H1B	0.239921	0.369271	0.822082	0.273287	0.308924	0.664464	-1.0198	0.00348735	0.0170177	-0.709008	0.0230034	0.0713639	1.15654	4.4404e-05	0.0001669	-0.103185	0.761734	0.837613	0.174241	0.580775	0.691457
hsa-miR-181a-5p	0.0418224	0.71712	0.931339	-0.132369	0.266566	0.626858	-0.439838	0.015355	0.0531835	-0.403123	0.0230905	0.071474	-0.804025	4.37274e-07	2.4135e-06	-1.28569	3.00964e-09	2.61219e-08	-1.07478	1.12581e-07	7.35658e-07
tRF-21-YBOZZ7NDD	1.26029	0.062894	0.484817	1.56943	0.0195259	0.186401	1.27149	0.0393813	0.111719	1.3705	0.0231017	0.071474	1.30776	0.0603865	0.10173	1.31896	0.027629	0.0602381	1.10884	0.0466296	0.0923656
tRF-19-2LNOZ7I2	-0.124604	0.690116	0.925142	0.162572	0.591264	0.832923	1.23108	0.00464626	0.0212764	0.987195	0.0234183	0.072272	-0.665381	0.0738408	0.120801	0.690302	0.0648671	0.122109	0.159243	0.664843	0.762137
hsa-miR-410-3p	-0.923028	0.0982402	0.557426	0.0344343	0.945385	0.983442	-0.469033	0.277469	0.455196	-1.08696	0.0234232	0.072272	1.81531	0.000107666	0.000369836	2.26931	0.000232146	0.000858138	0.693917	0.204021	0.304625
tRF-23-OB9ZFH69U	0.104502	0.769542	0.951053	-0.0750621	0.83971	0.935477	1.39769	0.00546949	0.0241977	1.15249	0.0234661	0.0723062	-0.704492	0.109381	0.167834	0.588697	0.154482	0.248967	0.523065	0.235936	0.343372
tRF-19-9LVPZOEF	-0.762081	0.204569	0.683942	-0.652666	0.273808	0.632386	0.692199	0.348893	0.527865	1.65156	0.0244081	0.075107	-1.40209	0.0351008	0.0639505	0.0521905	0.939776	0.95961	0.902139	0.176826	0.271141
tRF-24-JOBZBDZ5FD	0.326455	0.321763	0.790952	0.702366	0.0308884	0.229543	1.56962	0.00258233	0.0135617	1.18445	0.0246665	0.0757996	-1.04745	0.0213679	0.0414242	0.195718	0.616222	0.727943	-0.565366	0.169993	0.263506
tRF-17-9JKL06L	-0.416836	0.518525	0.873397	0.3843	0.528154	0.80678	1.93617	0.00316568	0.0158623	1.47208	0.0247239	0.0758733	0.0574027	0.927919	0.947928	2.4104	0.000438166	0.00151197	1.14518	0.0644963	0.12111
tRF-22-NYDRFU8UN	-0.150534	0.354982	0.810789	-0.339079	0.0482567	0.291851	-0.455926	0.02259	0.0725561	-0.44156	0.024816	0.0760534	0.392128	0.0170744	0.0339694	0.0867362	0.658096	0.758879	0.289647	0.148064	0.235618
tRF-23-7OFIZ9WUD2	0.398419	0.306988	0.774796	0.800783	0.0358193	0.248131	0.830396	0.0469533	0.128486	0.91991	0.0250314	0.0765127	0.523076	0.192136	0.268707	0.955053	0.0208517	0.0469631	0.642204	0.0879396	0.157833
hsa-miR-140-5p	-0.156291	0.057408	0.476444	-0.134631	0.101105	0.406533	-0.195855	0.0551961	0.143283	-0.230287	0.0250332	0.0765127	-0.350906	0.000169649	0.000554285	-0.39047	0.000256762	0.000934203	-0.446562	4.58227e-05	0.000191637
hsa-miR-501-5p	0.00233051	0.994647	0.998599	0.200174	0.557976	0.820135	-0.818188	0.0225052	0.0724883	-0.772142	0.025301	0.0772275	1.62032	3.63834e-06	1.70942e-05	0.799797	0.0466072	0.0928877	0.647999	0.0893339	0.15958
tRF-19-9NS3341S	0.329385	0.494803	0.869583	0.598372	0.206183	0.560838	1.09381	0.0591323	0.150917	1.27521	0.0254267	0.0774658	-0.165219	0.755276	0.808234	0.599207	0.252565	0.370059	0.511617	0.300256	0.415317
tRF-37-VFYDNZDNB2Y0FD2	0.40874	0.363847	0.818386	0.0704694	0.882253	0.956496	1.73561	0.011538	0.0434394	1.53233	0.0254738	0.0774658	-1.47213	0.0162562	0.032541	-0.14526	0.7856	0.852316	-0.0102686	0.985487	0.99247
tRF-28-MEF91SS2PMX	-0.111802	0.629581	0.910729	-0.32627	0.182628	0.534703	-0.558596	0.18816	0.353324	-1.02849	0.0254813	0.0774658	-0.715457	0.0114756	0.0238751	-1.16225	0.00557386	0.0147555	-1.41768	0.00201754	0.00591222
hsa-miR-19a-5p	-0.220384	0.681845	0.921648	0.342266	0.497399	0.792211	-1.3667	0.0293902	0.0889926	-1.39809	0.025805	0.0783453	0.799385	0.107498	0.165617	-0.346935	0.59209	0.709385	-0.940968	0.13354	0.218532
tRF-20-1OHE10NO	-0.293616	0.468416	0.86418	-0.104496	0.79195	0.924484	-1.66326	0.00565387	0.0248203	-1.25954	0.0261377	0.0791692	0.211092	0.587945	0.671515	-1.15856	0.051097	0.100241	-0.943949	0.0932858	0.164827
tRF-16-PORSM3E	-0.437222	0.510061	0.869915	0.316273	0.618963	0.848386	0.925994	0.167665	0.327832	1.46282	0.026146	0.0791692	0.276749	0.668913	0.74195	1.63997	0.0199889	0.0452737	1.42329	0.027377	0.058346
hsa-miR-15b-3p	-0.0705438	0.503323	0.869915	-0.0675399	0.524114	0.806448	-0.43867	0.00644037	0.0274773	-0.344047	0.0261881	0.079191	-1.08522	8.61864e-11	8.33991e-10	-1.45334	5.82704e-12	7.48627e-11	-1.36172	1.84296e-11	2.12736e-10
tRF-16-L7S5QKB	-0.0937525	0.862811	0.959132	-0.108379	0.843107	0.937217	2.5958	6.01961e-05	0.000554194	1.43848	0.0262833	0.0793734	-0.737566	0.215399	0.295071	1.95199	0.000646781	0.00215026	0.809298	0.172496	0.265756
tRF-35-P4R8YP9LON4VN1	0.0883049	0.71299	0.931339	-0.346298	0.185874	0.53795	0.212109	0.250887	0.426076	0.405744	0.026828	0.080911	2.121	4.39452e-12	5.3094e-11	2.2448	6.78803e-12	8.57554e-11	2.87304	5.41048e-14	9.68774e-13
tRF-42-UOL47Z8L8NRS9NS3J	-0.187282	0.716583	0.931339	-0.534355	0.333945	0.682906	1.77549	0.0180332	0.0608246	1.65437	0.0268795	0.0809589	-1.64826	0.0136456	0.0277799	0.314507	0.60883	0.723344	0.540465	0.402944	0.521808
tRF-22-RPM830MMO	0.496476	0.338743	0.805011	0.699793	0.175481	0.523216	1.88856	0.00431529	0.0201085	1.46473	0.0272209	0.0818788	-0.783756	0.198442	0.276336	0.608325	0.263107	0.38036	-0.0188183	0.972855	0.984077
tRF-16-K7VZ41B	-0.521049	0.172039	0.645197	-0.180914	0.616096	0.848065	1.76946	0.0135444	0.0483841	1.57844	0.0272604	0.0818892	-2.62959	3.8721e-05	0.000147986	-0.339084	0.534337	0.656801	-0.870237	0.113315	0.192614
hsa-miR-624-3p	-0.191452	0.464745	0.863596	-0.2241	0.40043	0.72925	-0.214105	0.698008	0.819447	-1.32913	0.0273389	0.0820168	-1.78292	4.22604e-05	0.000159635	-1.80557	0.000532032	0.00179731	-2.88795	2.20259e-06	1.17851e-05
tRF-30-5BF900BY4D84	0.419457	0.222291	0.705337	0.493826	0.153698	0.492961	0.378892	0.460394	0.630246	1.06099	0.0273962	0.0820799	-0.4684	0.26233	0.347632	-0.508965	0.265919	0.383207	0.0987628	0.804935	0.86938
tRF-19-LNK88KHS	0.0804179	0.900901	0.968224	0.417354	0.510232	0.800108	-0.532364	0.364556	0.54138	-1.43015	0.0274321	0.0820799	1.73056	0.00390427	0.00913407	1.11778	0.0990541	0.173937	-0.116944	0.865029	0.908324
tRF-31-DD1KYK37ZXK1B	0.196623	0.585943	0.896671	0.202492	0.579598	0.82874	0.616643	0.317272	0.49586	1.30784	0.0276853	0.0827285	-1.43407	0.00569503	0.0128861	-1.01405	0.0552756	0.106704	-0.328724	0.486405	0.607032
tRF-23-EZOMJHHSZ	0.369338	0.118205	0.592069	-0.185084	0.463294	0.766761	-1.08964	0.0127833	0.0465853	-0.915104	0.0279765	0.0834889	-0.135878	0.599144	0.680206	-1.59485	0.000329408	0.00117226	-0.865898	0.0350472	0.0724522
tRF-16-08P2F5D	0.378486	0.0202416	0.343662	0.301138	0.0647711	0.339804	-0.528435	0.0633305	0.157737	-0.634062	0.0280603	0.0836291	-0.825703	8.81542e-05	0.000310314	-1.73262	8.94836e-08	6.28042e-07	-1.7609	7.91837e-08	5.28046e-07
tRF-23-Z5EFOK8YDZ	0.0197093	0.92773	0.978212	-0.0774588	0.727362	0.902896	-1.26943	0.00559222	0.0246448	-0.907277	0.0282182	0.0839897	-0.558662	0.0293054	0.0545339	-1.8478	8.13421e-05	0.000336312	-1.38848	0.000882217	0.00282956
tRF-21-UDK7VZ41B	0.160342	0.631317	0.911502	0.0651705	0.848802	0.940631	2.4345	0.000130762	0.00106578	1.39664	0.0283943	0.0843017	-2.2836	6.58907e-05	0.00023887	-0.00944429	0.982167	0.987377	-0.952129	0.0578846	0.11052
tRF-19-MH490V18	1.40117	0.0414823	0.430734	1.34815	0.0510712	0.29932	1.76234	0.00271995	0.0141214	1.29899	0.0283971	0.0843017	2.07232	0.00285659	0.00694747	2.43348	0.000133104	0.000520963	2.02316	0.0016731	0.0049995
tRF-16-PSSELQB	0.708432	0.0156563	0.331524	1.5744	6.79964e-07	0.000133819	1.11152	0.00251375	0.0132937	0.806462	0.0285152	0.0845418	0.0148964	0.963359	0.973202	0.417982	0.172221	0.272026	-0.753044	0.0156729	0.0362735
tRF-18-B689XXD2	0.522036	0.273862	0.753949	0.494264	0.306913	0.664464	1.49256	0.00738193	0.0306323	1.21978	0.0290375	0.0859783	0.0397987	0.939572	0.95554	1.01033	0.0396512	0.0813046	0.765314	0.128842	0.213081
hsa-miR-29c-5p	-0.0686954	0.543088	0.879663	-0.171402	0.140774	0.474218	-0.339032	0.0180996	0.0608855	-0.305599	0.0293659	0.086793	0.0512232	0.654691	0.728716	-0.219113	0.114038	0.194593	-0.0829737	0.541249	0.657127
tRF-32-Y2MJ8F81KLB52	-0.330085	0.00404426	0.169179	-0.275419	0.0148398	0.161074	0.438926	0.0580625	0.149023	0.500811	0.029389	0.086793	-3.34387	1.2701e-20	4.97966e-19	-2.57486	1.84029e-15	4.06292e-14	-2.56764	1.04151e-15	2.57434e-14
tRF-16-RUSMKVD	0.270693	0.647919	0.915019	0.615751	0.286551	0.642919	2.60359	0.000574513	0.00378505	1.65349	0.029434	0.086813	-1.38704	0.0454982	0.0803283	0.945851	0.128436	0.213809	-0.349301	0.587161	0.694096
tRF-21-7X9PN547D	0.426339	0.08474	0.526499	0.297137	0.236654	0.601543	0.828021	0.0241577	0.0768318	0.793667	0.0295503	0.0870432	-0.585716	0.0560224	0.0950672	-0.184034	0.550369	0.669999	-0.0891852	0.774336	0.846151
tRF-20-JYSWRYVM	-0.147631	0.668127	0.918745	0.526976	0.101379	0.406533	0.745306	0.0546896	0.142131	0.829431	0.0295901	0.0870478	0.182034	0.59555	0.676802	1.07497	0.00722309	0.0186651	0.484489	0.163769	0.256129
hsa-miR-101-3p_1	-0.154963	0.163108	0.640094	-0.246841	0.0320557	0.234388	-0.305618	0.028981	0.0881055	-0.300572	0.0297161	0.0871905	-0.0607075	0.586915	0.670676	-0.211362	0.119613	0.202382	-0.114439	0.392772	0.511527
tRF-18-IKMM4W0H	0.00957862	0.988856	0.996713	-0.41384	0.56476	0.822775	-1.83666	0.00908063	0.0361003	-1.50018	0.0297244	0.0871905	1.75204	0.00517649	0.0118186	-0.0941963	0.900598	0.935568	0.665708	0.396129	0.515035
tRF-16-QR535ZE	-0.0394614	0.935739	0.982397	-0.500008	0.341237	0.687564	1.60177	0.0152336	0.0529681	1.42897	0.0297676	0.0871905	-1.23606	0.036621	0.0662499	0.405174	0.468895	0.598691	0.692924	0.244538	0.352395
tRF-29-J0DPZOIPD729	0.253677	0.545674	0.880224	0.0753915	0.862497	0.948361	1.87967	0.000958269	0.00579549	1.25413	0.0298073	0.0871905	-0.672104	0.188407	0.264141	0.953885	0.0365551	0.075707	0.506632	0.31	0.423642
tRF-39-86J8WPMN1E8Y7ZFV	-1.07608	0.121687	0.597657	-0.0584069	0.926951	0.977684	0.325504	0.571052	0.720758	1.15435	0.0298303	0.0871905	1.2005	0.0430864	0.0766056	2.60208	0.000500406	0.00170348	2.41325	0.00019184	0.000710494
tRF-27-DXXLHQIXKD2	0.153537	0.802116	0.957706	-0.213452	0.737151	0.907569	1.44073	0.0350525	0.101975	1.47044	0.0299594	0.0874552	-0.211314	0.744365	0.801841	1.07588	0.0927636	0.165447	1.47257	0.0270136	0.0578972
tRF-22-JMRPFQJDQ	0.264632	0.67769	0.920589	0.350169	0.58165	0.828742	0.806974	0.277574	0.455196	1.57301	0.0300269	0.08754	-0.418674	0.54303	0.627784	0.123669	0.857755	0.906383	0.804168	0.220037	0.32386
tRF-36-D4ZWRNU3KQ9MV1B	0.346105	0.0673026	0.495005	0.0239736	0.900808	0.965744	0.450274	0.140761	0.287325	0.645094	0.0300783	0.0875775	-1.06776	5.31343e-05	0.000196787	-0.963589	0.000851022	0.00273723	-0.446637	0.087129	0.156626
hsa-miR-449c-5p	0.0757834	0.885028	0.962483	0.163401	0.753509	0.911911	-1.00032	0.0439434	0.121714	-1.09763	0.0301836	0.0876105	1.97435	5.50593e-05	0.000202925	0.898245	0.11919	0.201992	0.713314	0.214801	0.317689
hsa-miR-29c-3p	-0.171814	0.00322026	0.156352	-0.154592	0.00767454	0.10976	-0.132869	0.0512738	0.136825	-0.147731	0.030185	0.0876105	-0.0960331	0.0921363	0.146006	-0.0570891	0.383983	0.512428	-0.0891716	0.176178	0.270329
hsa-miR-452-5p	-0.103875	0.127086	0.608406	-0.084047	0.216896	0.576867	-0.181151	0.224667	0.399135	-0.334223	0.0302052	0.0876105	-3.58958	1.9878e-28	3.01351e-26	-3.66686	1.35656e-25	2.05654e-23	-3.83976	4.64764e-26	7.54909e-24
tRF-36-Q99P9P9NH57S36D	-0.22997	0.185948	0.660695	-0.513656	0.00675362	0.100377	-0.720544	0.000757506	0.00478491	-0.41562	0.0302523	0.0876352	0.720428	6.99642e-05	0.000251738	0.229854	0.267697	0.385037	0.818463	0.00025578	0.000923244
tRF-43-HFEERZYQHQ9M739P0J	-0.072598	0.798737	0.957474	-0.0245535	0.931599	0.978714	1.1196	0.00825502	0.0335213	0.91595	0.030389	0.0879194	-0.820089	0.0222775	0.0430044	0.372109	0.293847	0.415811	0.120415	0.738237	0.818503
hsa-miR-181b-5p	-0.0342781	0.753991	0.943111	-0.171534	0.130119	0.460644	-0.100879	0.468065	0.634866	-0.315602	0.030507	0.0881486	-0.30727	0.0110049	0.0230193	-0.37387	0.00804419	0.0204843	-0.451337	0.00228986	0.00659207
tRF-17-WS72092	0.0666121	0.591889	0.897928	0.0923416	0.460485	0.766576	0.374659	0.00658958	0.0279045	0.291915	0.0306746	0.0885203	0.499914	0.000237588	0.000745207	0.807961	5.14678e-07	3.18904e-06	0.699487	6.58245e-06	3.27538e-05
hsa-miR-671-5p	0.0656174	0.468953	0.86418	-0.16035	0.0899685	0.386746	-0.210984	0.088566	0.204495	-0.270788	0.0307856	0.0886634	-0.696684	3.29391e-08	2.16484e-07	-0.973285	5.47672e-10	5.46231e-09	-0.807122	4.54129e-08	3.11051e-07
tRF-50-BHDUZSE6YBY4HEJQY1B6	-0.169973	0.473457	0.866129	-0.624587	0.0193838	0.185987	1.30692	0.0102671	0.0391078	1.10772	0.0308022	0.0886634	-2.30403	9.45651e-07	4.84326e-06	-0.827135	0.0323758	0.0685498	-0.571725	0.158992	0.249688
hsa-miR-29b-3p	-0.0660136	0.716316	0.931339	-0.302111	0.114662	0.426047	-0.222726	0.260325	0.438502	-0.447145	0.0309141	0.0888732	0.708344	0.000222312	0.000704091	0.551631	0.0100641	0.0249572	0.56331	0.0118602	0.0283895
tRF-26-Q6S8V0J6OZE	0.482707	0.35688	0.811544	0.346696	0.5162	0.804	1.48009	0.00380422	0.0182506	1.10811	0.0315557	0.0906032	0.74644	0.158855	0.228485	1.74382	0.000821842	0.00266601	1.50786	0.00521312	0.0137116
tRF-28-897PVP941QDJ	-0.339541	0.431055	0.855745	0.82002	0.0307139	0.229543	0.254801	0.267054	0.444895	0.482713	0.0316904	0.0908751	2.82298	1.6929e-10	1.57129e-09	3.41732	6.96626e-11	7.84221e-10	2.48567	3.07502e-10	3.02709e-09
tRF-21-V5393L41B	0.177423	0.709728	0.931339	0.219908	0.646635	0.863234	1.55569	0.0126182	0.0464289	1.33868	0.0317856	0.0910332	-0.809685	0.148868	0.215621	0.568586	0.283051	0.403548	0.309091	0.564942	0.678647
tRF-32-87R8WP9N1EWJM	0.225974	0.434806	0.855745	-0.357243	0.269715	0.628486	0.0304946	0.908715	0.961124	0.540259	0.031912	0.0912805	1.40329	5.50297e-06	2.50777e-05	1.20781	0.000194498	0.000738379	2.30079	8.21588e-09	6.48712e-08
tRF-22-PD8OHB152	0.150848	0.716274	0.931339	-0.0640529	0.882466	0.956496	0.686939	0.211539	0.38391	1.14054	0.0320746	0.0916301	-0.432968	0.362999	0.451812	0.103123	0.834516	0.889979	0.771621	0.112815	0.192549
tRF-34-R9JP9P9NH5SYHQ	-0.345146	0.383609	0.835275	-0.957876	0.0355318	0.247851	-0.62422	0.070702	0.171039	-0.756426	0.0321648	0.0917727	1.76041	2.06362e-06	1.00057e-05	1.48134	0.00102163	0.00323113	1.96186	0.000149086	0.000564095
tRF-28-R008R959KUD4	0.0702203	0.912115	0.971044	0.942448	0.122683	0.446597	1.55137	0.0247016	0.0779078	1.4728	0.0323705	0.0922436	-0.196966	0.764892	0.817371	1.28418	0.0522545	0.102029	0.333385	0.583708	0.692411
hsa-miR-28-5p	0.102995	0.39879	0.849906	0.0498638	0.6854	0.88306	-0.431444	0.0445408	0.123069	-0.454929	0.0326253	0.0928534	-1.28959	2.83583e-10	2.53885e-09	-1.82403	3.1523e-11	3.69501e-10	-1.79438	3.7073e-11	4.07266e-10
tRF-41-UOL47Z8L8NRS9NS3D	0.0965719	0.852794	0.959132	0.409818	0.419485	0.742641	1.07152	0.060452	0.152764	1.20495	0.0327431	0.0930721	0.0936316	0.861868	0.893294	1.06858	0.053744	0.1041	0.888763	0.0898908	0.160197
tRF-46-ZUV0UEDP5IUDK7VZ41B	0.286092	0.246403	0.729076	-0.508092	0.0761791	0.373331	-0.00545536	0.990592	0.996092	-1.15599	0.0328122	0.0931523	-1.07789	0.00218258	0.0054421	-1.36944	0.00184018	0.00551326	-1.72578	0.00127973	0.00393256
tRF-36-W6RERNLN4Q1RV1B	0.368737	0.544158	0.879663	-0.828057	0.22923	0.591007	0.318515	0.634529	0.766695	1.32104	0.0328592	0.0931694	0.416975	0.504244	0.588933	0.366753	0.575857	0.694326	2.56608	0.000408157	0.00141418
tRF-17-86S2P92	0.81973	0.0924985	0.549195	0.562339	0.263251	0.624753	0.74583	0.0604493	0.152764	0.837495	0.0329154	0.0932126	1.58485	0.0012183	0.00319172	1.51095	0.000844458	0.00272383	1.86001	0.000126044	0.000485802
hsa-miR-3934-5p	0.0135263	0.977507	0.993697	-0.213489	0.669021	0.874544	0.0646263	0.899129	0.956559	-1.25992	0.0330244	0.0934049	0.627665	0.178354	0.251911	0.678765	0.203728	0.311133	-0.41877	0.488669	0.608561
tRF-24-941QKS3WF8	0.423012	0.356817	0.811544	0.186949	0.695739	0.890326	1.28677	0.077185	0.182262	1.52655	0.0336139	0.0949542	-1.80647	0.00520296	0.0118671	-0.942713	0.114069	0.194593	-0.466871	0.424903	0.542826
tRF-28-I3VF4YO9XED2	0.345531	0.484562	0.866129	0.658737	0.174158	0.523165	-0.682556	0.278359	0.455658	-1.37173	0.0336632	0.0949753	0.155821	0.765963	0.818131	-0.872266	0.151414	0.245238	-1.87464	0.00284353	0.00795349
hsa-miR-3618	-0.355818	0.0467747	0.445106	-0.70319	0.00047768	0.0150867	-1.70528	0.00224704	0.0120607	-1.0475	0.0340278	0.095885	-2.48688	8.17937e-11	7.98279e-10	-3.83635	1.9344e-09	1.73182e-08	-2.83119	1.63949e-07	1.0385e-06
tRF-36-YDVNZDBQ8BB2S1B	-0.354053	0.251464	0.734139	-0.272622	0.375627	0.710876	0.800376	0.11321	0.244715	1.04213	0.0342312	0.0962633	-1.3139	0.00191785	0.00484038	-0.159467	0.710792	0.798194	0.000851722	0.998328	0.998328
hsa-miR-143-3p	0.437445	0.00277111	0.150036	0.541942	0.000319315	0.0110018	-0.656489	0.289443	0.467467	-1.34566	0.0342756	0.0962633	-4.84385	3.19165e-14	4.90393e-13	-5.93778	7.35366e-14	1.17762e-12	-6.73145	2.10979e-15	4.75015e-14
tRF-30-QR535Z8LZBZF	1.19587	0.0054206	0.198814	0.724582	0.100165	0.40608	0.246596	0.550926	0.705409	-1.06638	0.034289	0.0962633	1.28352	0.00369348	0.00872168	0.334251	0.409505	0.539835	-0.507443	0.315583	0.429987
hsa-miR-381-3p	0.0457276	0.540656	0.878179	0.0330009	0.661054	0.871773	-0.225441	0.0225571	0.0725529	-0.205958	0.0344571	0.0966159	-0.385758	2.45201e-05	9.76036e-05	-0.656927	2.01008e-08	1.57076e-07	-0.624717	5.2002e-08	3.51942e-07
hsa-miR-889-3p	0.0422374	0.729204	0.934192	-0.00590336	0.961863	0.98793	-0.0984292	0.529766	0.687649	-0.349475	0.0345728	0.0968208	-0.193276	0.139283	0.204209	-0.333943	0.0323336	0.0685243	-0.536848	0.00143265	0.0043496
hsa-miR-3167	0.582586	0.368226	0.822082	0.851034	0.186253	0.53795	-0.59505	0.136053	0.280748	-0.892759	0.0350249	0.0979663	4.06263	2.24746e-09	1.75024e-08	2.885	9.04124e-06	4.62017e-05	2.31884	0.000198046	0.000729914
tRF-17-YR66EFJ	0.185217	0.659685	0.918745	-0.211105	0.641977	0.861272	0.474039	0.26113	0.438532	0.837393	0.0351962	0.0981156	0.825018	0.0452082	0.0798784	1.11384	0.0149064	0.0352361	1.87352	0.000141254	0.000537144
tRF-17-RMK8VIK	-0.836199	0.168797	0.644032	0.420974	0.436754	0.753146	1.08413	0.0688445	0.167975	1.23972	0.0352057	0.0981156	0.155678	0.782879	0.830736	2.07601	0.00173252	0.00521132	0.974427	0.0799156	0.14532
tRF-18-SSXUOLD2	0.513494	0.0571538	0.476073	0.43907	0.107392	0.415323	0.582442	0.0794503	0.186258	0.686957	0.0352077	0.0981156	0.16324	0.570711	0.655745	0.232189	0.445463	0.577198	0.411127	0.173022	0.266206
hsa-miR-570-3p	0.0308006	0.872587	0.961069	-0.295829	0.148461	0.485481	-0.191091	0.571472	0.720758	-0.834109	0.0353297	0.0983349	-0.991485	0.000135646	0.000452951	-1.21338	0.000392016	0.00136833	-1.52977	0.000175132	0.000657178
hsa-miR-134-5p	0.0959552	0.376472	0.829551	0.0411597	0.706315	0.892702	0.432927	0.00403954	0.0192174	0.309232	0.0355003	0.098689	-0.723275	7.36338e-07	3.885e-06	-0.386304	0.00542937	0.0144233	-0.455203	0.0015238	0.00458349
tRF-47-LE5ZLIJXDXXLHQIXKD2	0.341656	0.463357	0.863596	-0.187396	0.712896	0.89664	1.7828	0.0220231	0.0713397	1.62935	0.0358668	0.0994947	-2.21061	0.00147585	0.00378791	-0.769472	0.205797	0.313871	-0.393867	0.539059	0.65529
tRF-27-2YU04DYJIOJ	0.319392	0.279977	0.758467	0.244023	0.418942	0.742536	1.58907	0.00287248	0.0147783	1.13457	0.0358776	0.0994947	-1.44963	0.0018019	0.00456295	-0.179947	0.640635	0.747462	-0.559082	0.190762	0.288234
tRF-18-8R6Q46D2	0.227299	0.0193191	0.343662	0.0516215	0.588746	0.832737	-0.313958	0.0133353	0.0480577	-0.259127	0.0359873	0.0996773	-0.380976	0.000558451	0.00159939	-0.922234	2.07736e-09	1.84528e-08	-0.691725	7.31031e-07	4.18732e-06
tRF-19-V47P59I8	0.151877	0.617676	0.909051	-0.386265	0.254762	0.616911	1.03938	0.11716	0.249927	1.36234	0.0361525	0.100013	-2.39436	3.40655e-05	0.000132126	-1.50686	0.00542321	0.0144233	-0.645752	0.204738	0.305113
tRF-38-DXEPZY0DI6BB5LD2	0.128549	0.448593	0.856409	-0.104326	0.551662	0.817765	0.762855	0.0013721	0.00781996	0.488608	0.0362383	0.100129	-0.639717	0.00192015	0.00484083	-0.00541066	0.978523	0.98502	-0.0467829	0.825133	0.880916
tRF-20-NB8PLML3	0.22465	0.181424	0.654854	-0.214692	0.22634	0.588983	0.138728	0.56991	0.720758	0.49401	0.0363102	0.100206	-0.716209	0.000640001	0.00181015	-0.802132	0.000974046	0.00308923	-0.00750685	0.972122	0.984077
tRF-36-79MP9PMNH5IS36D	-0.390032	0.368594	0.822082	-0.58519	0.199724	0.552522	-0.665219	0.208383	0.380003	-1.18078	0.0365259	0.100679	0.328097	0.416488	0.50728	0.0529105	0.922728	0.947734	-0.267495	0.647026	0.746493
tRF-17-ML5F823	-0.492387	0.356069	0.811324	-0.92179	0.107675	0.415711	-1.47395	0.0177658	0.0600287	-1.26255	0.0368432	0.10143	0.800446	0.0887903	0.141096	-0.181122	0.781095	0.849508	0.459689	0.492993	0.61227
tRF-27-M3WE8SSP6D2	-0.551147	0.301645	0.773399	0.494485	0.291122	0.649371	0.284236	0.445816	0.616657	0.733443	0.0370335	0.101831	1.74525	0.000156899	0.000517083	2.58063	8.756e-06	4.48449e-05	1.9842	1.81203e-05	8.1757e-05
tRF-26-LJK578QI7NE	-0.0433681	0.859118	0.959132	0.00942527	0.96929	0.988367	0.261456	0.459733	0.629779	0.690091	0.0377815	0.103762	-0.439927	0.114691	0.174456	-0.135103	0.682493	0.776383	0.240738	0.420424	0.537707
hsa-miR-4326	0.155579	0.280921	0.758467	-0.044271	0.763601	0.917464	-0.751526	0.0246756	0.0779078	-0.674439	0.0384818	0.105558	-1.89857	1.6542e-11	1.83496e-10	-2.80568	3.45764e-11	4.03214e-10	-2.52874	2.8577e-10	2.8254e-09
tRF-21-W3FJHPEZE	0.632689	0.2026	0.683942	0.705525	0.156105	0.497173	-1.29607	0.00516296	0.0230207	-0.831437	0.0386041	0.105658	2.6099	3.69841e-07	2.07659e-06	0.681141	0.184467	0.287707	1.07294	0.0264364	0.0569823
tRF-20-LMKWEKKK	0.114874	0.826854	0.959132	0.105487	0.84213	0.93689	-2.06612	0.00109305	0.0064227	-1.09001	0.0386111	0.105658	1.72079	0.000442956	0.00129804	-0.460209	0.477783	0.605281	0.525295	0.372141	0.488879
tRF-20-LIK898OH	0.519367	0.182407	0.65632	0.106519	0.796667	0.926083	-0.828392	0.0260971	0.0812728	-0.738247	0.0390176	0.106642	2.04596	6.61551e-07	3.53138e-06	0.698197	0.0896033	0.160692	1.20119	0.00681977	0.0172504
tRF-27-YONONU3IND2	0.493477	0.0252288	0.36931	0.329805	0.136677	0.469492	0.569658	0.04947	0.133288	0.588194	0.039175	0.106944	-0.21743	0.370067	0.459603	-0.141249	0.584033	0.70195	0.0409595	0.873005	0.913138
tRF-19-1RJYSXI2	0.467981	0.170409	0.644891	0.762763	0.0248712	0.205378	0.0489175	0.916304	0.963327	0.848798	0.0397529	0.108391	0.0951802	0.798082	0.842008	-0.323884	0.461218	0.591212	0.181216	0.6141	0.717607
hsa-miR-331-5p	0.13851	0.662952	0.918745	0.509308	0.102001	0.406697	-0.0562486	0.900086	0.956559	-1.09777	0.0399361	0.108637	-0.0431999	0.899927	0.927667	-0.237959	0.579314	0.698124	-1.65028	0.00188053	0.0055609
hsa-let-7d-5p	-0.00198363	0.9674	0.990485	-0.228859	5.70586e-05	0.00350679	-0.181991	0.0230324	0.0737685	-0.161735	0.0399388	0.108637	-1.43354	3.92258e-23	2.28716e-21	-1.61355	1.74904e-22	1.1698e-20	-1.36642	3.84831e-20	1.82314e-18
tRF-29-9N1EWJQ72S1M	0.106251	0.58464	0.896474	0.0047921	0.980667	0.993778	-0.695773	0.175931	0.33818	-1.11198	0.0401253	0.108979	-2.17529	3.99126e-08	2.60061e-07	-2.97731	9.82536e-08	6.83268e-07	-3.29206	3.37635e-08	2.38441e-07
tRF-16-8SQ2SVD	0.665118	0.327635	0.792953	1.3779	0.0375516	0.251895	0.25113	0.710023	0.826956	1.29829	0.0401602	0.108979	1.13444	0.0951884	0.149809	0.720456	0.29576	0.417998	1.05483	0.0787032	0.14374
tRF-20-S3M8309N	0.0773795	0.903533	0.968437	-0.660378	0.325528	0.67862	-2.57135	5.02203e-05	0.000469963	-1.0933	0.0402711	0.109035	2.6268	1.46805e-05	6.20512e-05	-0.0219275	0.973779	0.982285	2.19388	0.00204193	0.00596066
ts-17	0.819158	0.139837	0.611542	0.0697364	0.906844	0.967742	-1.69548	0.000394024	0.00270698	-0.728065	0.0402769	0.109035	3.47615	5.50461e-09	4.05097e-08	0.961509	0.0768031	0.14038	2.67834	9.36482e-06	4.48329e-05
tRF-22-YO0Y3KQ92	-0.24897	0.639509	0.914624	-0.858713	0.139663	0.473315	0.863147	0.228814	0.40335	1.43848	0.0404231	0.109301	-1.33127	0.0351255	0.0639505	-0.21915	0.732907	0.815377	0.965931	0.140713	0.226776
hsa-miR-597-5p	-0.162663	0.562321	0.887382	-0.509955	0.0969095	0.404353	-0.718302	0.0655932	0.161602	-0.799307	0.0405625	0.109548	0.378148	0.168655	0.240603	-0.17749	0.646927	0.751718	0.0887966	0.824469	0.880916
hsa-miR-579-5p	-0.294447	0.38237	0.835263	-0.584843	0.108791	0.417096	-1.68429	0.00407509	0.0192934	-1.147	0.0406827	0.109733	-0.517566	0.166351	0.237609	-1.90741	0.000916229	0.00293451	-1.07972	0.0501825	0.0983298
tRF-44-BL2HI3Z9HMI8W47WFD	0.21113	0.697958	0.927916	0.550902	0.302578	0.659063	1.48468	0.0313675	0.0932414	1.40671	0.0407275	0.109733	-1.71042	0.00790318	0.0171988	-0.436873	0.472214	0.600232	-0.854618	0.156063	0.245687
tRF-47-RZYQHQ9M739P8WQ0D52	-0.675209	0.0747871	0.504646	-0.285977	0.416066	0.741484	0.463318	0.309166	0.489244	0.880288	0.0410944	0.11059	-0.345636	0.350683	0.439126	0.792892	0.0873735	0.157065	0.820628	0.0474025	0.0936767
tRF-29-XSXMSL73VLH3	-0.321217	0.601457	0.900199	-0.577473	0.361852	0.703292	0.976523	0.133566	0.277632	1.30677	0.0412552	0.110892	-0.0255859	0.966747	0.975325	1.27215	0.0533034	0.103511	1.85866	0.00581125	0.015051
tRF-40-JK38HJ839LOF82NZ	0.603142	0.35343	0.810789	-0.558488	0.435584	0.752102	-0.791494	0.0962423	0.2182	-1.0066	0.0424045	0.113846	3.1369	8.98098e-07	4.63101e-06	1.74226	0.0058597	0.0154582	2.68878	0.000337762	0.00119637
tRF-21-U9XW983F0	0.669284	0.253815	0.734139	0.19983	0.742993	0.910882	-0.797981	0.0955495	0.217279	-0.994351	0.042642	0.114218	2.70674	3.23552e-06	1.53283e-05	1.23947	0.0333553	0.0702556	1.51256	0.0154176	0.0358118
tRF-16-RZKSLP0	0.0465236	0.946488	0.985492	-0.665612	0.351215	0.694168	1.28775	0.0719672	0.173092	1.43965	0.0426435	0.114218	0.222307	0.750405	0.805683	1.46353	0.040815	0.083166	2.32757	0.00198857	0.00583486
tRF-20-ML5F82NZ	-1.30933	0.0674	0.495005	-0.730387	0.280894	0.638265	-1.74606	0.00723558	0.030135	-1.2088	0.0433846	0.116066	1.83684	0.00136609	0.00353323	1.40012	0.0738597	0.135998	1.35843	0.0628954	0.118594
tRF-27-Q6S8V0J6OZQ	0.579443	0.120983	0.595486	0.853611	0.0215887	0.19604	0.462523	0.152308	0.304348	0.637269	0.0434718	0.116163	1.41958	0.00020499	0.000654701	1.30267	0.000537992	0.00181243	1.20324	0.000612769	0.00203719
tRF-22-Y086Z34J2	0.402977	0.103989	0.575354	0.531688	0.0336326	0.241264	0.5671	0.113591	0.245182	0.701605	0.0438348	0.116961	-0.476944	0.104883	0.162138	-0.31282	0.325101	0.449684	-0.307026	0.307989	0.422426
tRF-37-Y91293WEW6VM4J2	0.531187	0.482396	0.866129	1.13057	0.126347	0.45389	1.55374	0.0204843	0.0672168	1.35302	0.0438733	0.116961	1.44173	0.052545	0.0903838	2.46428	0.000846023	0.00272501	1.66418	0.0151674	0.0353026
hsa-miR-580-3p	0.528744	0.0596254	0.478349	0.25467	0.37776	0.711703	-0.207953	0.626691	0.761269	-0.982206	0.0439619	0.11706	-0.110846	0.725304	0.786524	-0.847543	0.038675	0.0795899	-1.34772	0.00521573	0.0137116
tRF-17-4O77R7J	-0.247129	0.57174	0.89288	-0.111383	0.796985	0.926083	0.540485	0.310161	0.48985	1.02799	0.044095	0.117277	-0.215772	0.635864	0.712875	0.571842	0.268642	0.386152	0.9236	0.0583814	0.11121
hsa-miR-502-3p	0.0586822	0.798199	0.957474	-0.39294	0.118436	0.435094	-0.518943	0.053695	0.140891	-0.539307	0.0442134	0.117455	0.909373	0.000165944	0.000543741	0.331749	0.228349	0.341622	0.763006	0.0110893	0.0268267
tRF-23-7VD5YEYYD2	-0.53595	0.392902	0.84426	-0.925063	0.161687	0.502976	0.83325	0.218118	0.391785	1.3278	0.0444663	0.117989	-0.230417	0.712164	0.775975	1.13878	0.0954883	0.169048	2.02245	0.00440636	0.0117606
tRF-24-9MVH7P59H4	-0.074228	0.88173	0.961112	-0.0853244	0.865376	0.949742	1.24105	0.0350353	0.101975	1.17682	0.0445576	0.118093	-0.440983	0.410158	0.500375	0.874295	0.110702	0.189846	0.821161	0.135291	0.220538
tRF-41-81PV6RRNLNK88KO1B	1.25041	0.0725371	0.502785	0.716038	0.315869	0.667552	0.788094	0.123415	0.261553	0.996345	0.0446195	0.11812	2.81486	5.40001e-05	0.000199344	2.35255	0.000258096	0.000937556	3.09517	8.95388e-06	4.30468e-05
tRF-18-VMMV5B01	0.56146	0.0703808	0.502785	0.134957	0.678391	0.87919	-0.0399589	0.865608	0.931563	-0.527791	0.0447101	0.118153	2.27973	5.7173e-10	4.96227e-09	1.67831	5.36247e-07	3.31366e-06	1.61698	9.8826e-06	4.69165e-05
hsa-miR-99a-3p	-0.193957	0.70582	0.929017	-0.142879	0.782086	0.921154	-0.44542	0.0837132	0.194646	-0.520526	0.044736	0.118153	3.64275	2.21026e-11	2.39339e-10	3.39129	3.23606e-09	2.78742e-08	3.26511	8.84712e-09	6.93563e-08
tRF-26-JQJYSWRYVMD	-0.499129	0.417447	0.855745	0.392255	0.491304	0.787887	0.992912	0.148799	0.299442	1.3566	0.0448467	0.118245	-0.491573	0.436055	0.5266	1.00047	0.137431	0.22697	0.47277	0.431664	0.54961
tRF-19-RKIP4OF4	-0.155411	0.75001	0.941154	-1.20942	0.0376984	0.252135	1.56204	0.0101488	0.0388525	1.23275	0.044924	0.118245	-0.629996	0.24816	0.33195	1.08746	0.046031	0.0919812	1.81217	0.00563026	0.014649
tRF-17-M3701MJ	0.235242	0.691212	0.925142	0.25255	0.6717	0.876834	1.48468	0.034895	0.101975	1.40671	0.0449267	0.118245	-1.32246	0.045025	0.0796166	-0.0730181	0.908474	0.939032	-0.1683	0.79217	0.860676
hsa-miR-26b-3p	-0.0828864	0.741505	0.936768	0.054273	0.827606	0.935376	-0.190378	0.552629	0.706637	-0.729523	0.0450333	0.118388	0.219014	0.3849	0.474397	0.111522	0.727774	0.810857	-0.564783	0.11532	0.194973
tRF-23-9LON4VN18	-0.577675	0.272713	0.753627	-0.557124	0.293011	0.649578	0.794588	0.229153	0.403635	1.28981	0.0452809	0.118902	-0.90722	0.113048	0.172351	0.465044	0.454888	0.585427	0.939711	0.11944	0.201189
tRF-36-QKF1R3WE8RO86JD	0.166289	0.728814	0.934192	0.0246543	0.960185	0.986896	1.01193	0.0670529	0.163994	1.08847	0.0456511	0.119735	-0.0145968	0.97711	0.982293	0.831043	0.110599	0.189813	1.04922	0.0475711	0.0939034
tRF-26-J0DPZOIPD7E	-0.430849	0.363771	0.818386	-0.108612	0.811074	0.926825	0.697498	0.258281	0.435705	1.20006	0.0457847	0.119947	-0.870523	0.0999942	0.156065	0.257824	0.6525	0.755876	0.438145	0.407745	0.526526
hsa-miR-376b-3p	-0.0348943	0.786488	0.955112	0.0270662	0.833774	0.935477	-0.300555	0.0332112	0.0982084	-0.2767	0.0460558	0.120394	0.849732	4.7549e-08	3.06307e-07	0.584071	0.000215887	0.000808775	0.545965	0.000414676	0.00143309
hsa-let-7b-3p	0.321771	0.280408	0.758467	-0.42117	0.215914	0.576277	-0.419622	0.281294	0.459265	-0.876856	0.046061	0.120394	0.52865	0.0835116	0.13383	-0.212744	0.58011	0.698343	0.0729636	0.872296	0.913138
tRF-24-4PW3FJIKE5	1.47803	0.0450068	0.443054	1.96587	0.00731006	0.105879	1.44874	0.039691	0.1124	1.38517	0.0471476	0.123093	1.33197	0.0776863	0.126185	1.30269	0.0542456	0.104983	0.751281	0.237642	0.345081
tRF-22-Y9QZR4L24	-0.321493	0.514108	0.869915	-0.207696	0.670109	0.87526	0.307878	0.0942879	0.21484	0.362192	0.0473511	0.123482	4.36247	1.76276e-14	2.86323e-13	4.99184	1.69698e-14	3.11204e-13	4.93235	1.4678e-14	2.87739e-13
tRF-17-HQIXKD2	0.277192	0.388122	0.841363	0.378341	0.239519	0.605171	0.442675	0.320835	0.499118	0.821483	0.0478638	0.124676	-0.195806	0.58963	0.672337	-0.0303229	0.940803	0.960227	0.247336	0.498489	0.617073
tRF-17-8Z1MQ8Q	0.549544	0.181778	0.655092	0.406361	0.33491	0.683866	1.07152	0.0535375	0.140745	1.08912	0.0480262	0.124956	-0.439396	0.370025	0.459603	0.0825765	0.859878	0.908204	0.243359	0.607662	0.712647
tRF-25-S9HENBRSX3	0.321939	0.535195	0.878074	-0.313733	0.576445	0.82874	-0.254181	0.583358	0.727678	-1.02997	0.0485	0.126045	1.7016	0.000633033	0.00179533	1.12548	0.0376429	0.0777333	0.985363	0.109051	0.187156
tRF-33-9LVPZO0BEBXN0K	0.39983	0.201821	0.683942	-0.273765	0.431678	0.750879	1.69176	0.00349916	0.0170388	1.15219	0.0486597	0.126315	-1.71808	0.000727581	0.0020401	-0.426147	0.310031	0.433546	-0.292126	0.539367	0.65529
tRF-27-INVDRI2Q2R2	0.334138	0.372379	0.824469	-0.257846	0.534746	0.80936	0.769952	0.238302	0.413348	1.25809	0.048721	0.12633	-1.7886	0.0015416	0.00393887	-1.35278	0.0149766	0.0353653	-0.272658	0.60846	0.713017
tRF-41-O2PS5P4PW3FJHPEZE	0.153818	0.614342	0.906936	-0.526938	0.134292	0.464762	-0.870237	0.0754752	0.17953	-0.980563	0.0488317	0.126473	0.0720373	0.824225	0.864879	-0.952017	0.0469133	0.0932525	-0.381587	0.445746	0.56438
tRF-21-PS5P4PW3B	0.152825	0.765586	0.94926	0.362025	0.470803	0.773808	-0.590939	0.287894	0.466543	-1.20048	0.0489529	0.126643	1.07996	0.0270599	0.0508968	0.336194	0.567867	0.685783	-0.482547	0.435231	0.553841
tRF-33-K84J83ML5FX2D5	0.493836	0.222784	0.705337	0.276687	0.509496	0.800108	-0.87059	0.0742448	0.177345	-0.965911	0.0491129	0.126821	1.17535	0.00379672	0.00891915	-0.189076	0.701072	0.79119	-0.0672481	0.894488	0.928798
tRF-19-S998LOJX	-0.877154	0.210417	0.691456	-0.381635	0.568281	0.824503	-0.902358	0.115473	0.247722	-1.17088	0.0491416	0.126821	2.00964	0.000542024	0.00155823	1.98444	0.00868556	0.0219455	1.2204	0.0907312	0.161442
tRF-32-4RPZZ93J685BN	0.0638925	0.691663	0.925168	0.110438	0.49539	0.791105	0.401545	0.0970334	0.219556	0.469083	0.0491892	0.126821	-0.959937	1.28338e-05	5.49607e-05	-0.622284	0.00621071	0.0162522	-0.601293	0.0065907	0.0167643
hsa-miR-6844	0.230275	0.627008	0.910483	-1.27227	0.0278502	0.217634	-0.703984	0.0745319	0.177844	-0.779799	0.0494564	0.127366	2.25945	1.56178e-06	7.73746e-06	1.32519	0.00729732	0.0188355	2.75192	1.67649e-05	7.60946e-05
ts-104	-0.268946	0.162698	0.640094	-0.766814	0.000603572	0.0171565	-0.469035	0.0199008	0.0657766	-0.381018	0.0497644	0.127925	1.0632	3.83117e-07	2.14583e-06	0.863112	0.000224186	0.000834911	1.449	1.27798e-07	8.27959e-07
tRF-48-OIQO4QPRJW4DBQ6ZW6D2	0.139967	0.705955	0.929017	-0.0319144	0.934199	0.978714	0.979301	0.100429	0.223678	1.15031	0.0497863	0.127925	-1.22521	0.0159558	0.0320242	-0.385878	0.434782	0.566263	-0.0429838	0.929667	0.953139
tRF-17-7X9PN53	0.64792	0.0249735	0.368764	0.713485	0.0146681	0.161074	0.760868	0.052969	0.139897	0.760979	0.0499173	0.128117	-0.2308	0.487866	0.57512	-0.117852	0.726834	0.810857	-0.183305	0.581897	0.691746
tRF-23-S3M8309NS	-0.0958842	0.880325	0.961112	-0.715799	0.292748	0.649578	-0.618842	0.297076	0.476748	-1.23679	0.0502976	0.128794	1.59371	0.00683256	0.0151141	1.07076	0.113755	0.19435	1.07272	0.143799	0.230606
tRF-17-8XVQN52	-0.581777	0.067606	0.495005	0.0107944	0.969821	0.988367	1.22294	0.00255196	0.0134333	0.797063	0.0503694	0.128794	-0.694824	0.0445068	0.0788843	1.1099	0.00349499	0.0097277	0.0914441	0.796403	0.864037
tRF-33-U00KRX67NZU6D2	0.129425	0.660543	0.918745	0.0732752	0.807405	0.926825	1.28667	0.0202591	0.0666666	1.08912	0.0504065	0.128794	-1.72281	0.000354444	0.00107181	-0.565569	0.186571	0.289768	-0.70697	0.113065	0.192592
tRF-37-YJIO3ZU3U0IO5BJ	0.0890879	0.677041	0.920258	0.129568	0.547551	0.815411	-0.341879	0.268148	0.446063	-0.64628	0.0505212	0.128794	-0.0581613	0.796926	0.84176	-0.489128	0.106281	0.184632	-0.834009	0.011264	0.0271627
tRF-38-F9LKXNYQIUIVBNDL	-0.693032	0.122188	0.598827	-0.982164	0.0411798	0.264353	-0.0108495	0.985951	0.992937	1.11146	0.0505357	0.128794	-0.96364	0.0506887	0.0875456	-0.281458	0.631898	0.741303	1.12998	0.0428691	0.0861168
hsa-miR-154-5p	0.150651	0.279868	0.758467	0.00984135	0.944511	0.982983	-0.106053	0.502482	0.663012	-0.323011	0.0505532	0.128794	0.477894	0.00134691	0.00349642	0.22119	0.167541	0.265867	0.145041	0.378143	0.495903
tRF-20-ZB8PLML3	-0.0944405	0.644856	0.914624	-0.664118	0.00525733	0.083022	-0.637873	0.0216069	0.0702919	-0.516875	0.0505775	0.128794	0.40322	0.0500497	0.0868263	-0.140213	0.604689	0.719928	0.550462	0.0527359	0.10241
tRF-33-OB9Y7Q078SUXD2	0.573489	0.303903	0.773399	0.445809	0.433247	0.752064	1.28623	0.0758579	0.180064	1.41078	0.0511053	0.129863	-1.14416	0.0847319	0.135503	-0.431419	0.488789	0.615793	-0.179191	0.775229	0.846271
hsa-miR-342-3p	-0.0527937	0.476363	0.866129	-0.219166	0.00615637	0.0945918	-0.245319	0.0274819	0.0842235	-0.212873	0.0511115	0.129863	-1.19928	7.56921e-16	1.50986e-14	-1.39181	8.23073e-16	1.97018e-14	-1.19299	6.56338e-14	1.13932e-12
tRF-18-HR1PF7D2	0.0405565	0.856034	0.959132	-0.260864	0.271736	0.631253	-1.53643	0.000316071	0.00228173	-0.619169	0.0511852	0.129905	0.260481	0.252752	0.336905	-1.31651	0.00153294	0.00464786	-0.0978239	0.756827	0.830828
hsa-miR-26a-1-3p	-0.294439	0.110627	0.5786	-0.426967	0.0268631	0.21359	-0.701715	0.0162823	0.055846	-0.530022	0.0513708	0.130231	-0.36518	0.0603939	0.10173	-0.772456	0.0075805	0.0194122	-0.468236	0.0805628	0.146326
hsa-miR-4517	0.255935	0.61521	0.907255	0.10017	0.848247	0.940475	-1.07513	0.0689641	0.168086	-1.14887	0.0522313	0.132265	0.969644	0.0505329	0.0873854	-0.361421	0.547266	0.669436	-0.279391	0.647703	0.746894
hsa-miR-218-5p	0.052876	0.854263	0.959132	-0.265978	0.391064	0.723005	-0.140522	0.481222	0.643705	-0.40776	0.0528525	0.133554	2.60619	6.31521e-13	8.59927e-12	2.41279	6.41401e-11	7.25645e-10	2.4644	4.16262e-10	4.06258e-09
tRF-16-MI7O3BB	0.262947	0.6785	0.920922	1.26259	0.0367294	0.248339	1.29979	0.0570288	0.146867	1.31164	0.052858	0.133554	0.0524003	0.936573	0.952916	1.08924	0.0955263	0.169048	0.101449	0.862352	0.907132
tRF-22-18Y3E7QNN	0.583659	0.301815	0.773399	0.18949	0.746517	0.911264	1.66551	0.00993135	0.0384734	1.25161	0.0532831	0.134479	-0.153773	0.802328	0.845064	0.928075	0.104801	0.182619	0.908343	0.137874	0.223468
tRF-17-KSPM852	0.323061	0.00755554	0.23218	0.140375	0.234832	0.5994	-0.281731	0.0605993	0.152944	-0.288084	0.0533926	0.134606	-0.146656	0.233275	0.315005	-0.751449	5.32101e-06	2.85377e-05	-0.575115	0.000237608	0.000863132
tRF-20-PS5P4PW3	-0.232025	0.50134	0.869915	-0.345269	0.335294	0.683866	-0.653237	0.107521	0.235552	-0.802368	0.0551392	0.138855	0.826767	0.0103316	0.0218307	0.405555	0.34589	0.472121	0.369667	0.408724	0.527491
tRF-33-MIF91SS2P46IDQ	0.0639159	0.7973	0.957474	-0.186172	0.477413	0.776234	-0.540042	0.0478304	0.130259	-0.508628	0.0554749	0.139546	1.21248	5.38822e-06	2.47033e-05	0.60852	0.0381789	0.0787116	0.890022	0.00386827	0.0104347
tRF-27-LE3VLIEKINQ	0.539933	0.188867	0.663807	-0.0237206	0.95749	0.986896	0.17516	0.708817	0.826166	-1.04353	0.0559889	0.140684	0.59516	0.162033	0.231956	0.230387	0.614253	0.727943	-0.42465	0.443392	0.562025
tRF-16-0PRMQ0E	0.363768	0.389659	0.842155	0.634181	0.127416	0.456145	1.55569	0.010607	0.0402004	1.16391	0.0569068	0.142832	-1.04557	0.0528552	0.09078	0.146352	0.763785	0.839462	-0.515849	0.301506	0.416023
tRF-17-UI1ZXF1	0.066882	0.862469	0.959132	0.609095	0.0981313	0.405934	-0.934004	0.0768829	0.181738	-1.01001	0.0575127	0.144194	0.467189	0.223149	0.304038	-0.533697	0.30907	0.432508	-1.15192	0.0276061	0.0587793
tRF-17-SSXUOLJ	-0.446282	0.520428	0.873397	-0.723622	0.312959	0.664801	1.46306	0.059305	0.151188	1.46379	0.0581902	0.145732	-0.703875	0.33148	0.419702	1.20547	0.105042	0.182898	1.48354	0.0527306	0.10241
tRF-38-0ROB9Y7Q078SUXD2	0.251358	0.467326	0.86418	-0.361974	0.348559	0.692538	-0.932853	0.090672	0.208271	-1.05641	0.058297	0.145839	-0.140383	0.715405	0.777864	-1.32459	0.0134696	0.0321741	-0.834818	0.130254	0.214792
tRF-22-45N2P4Z9Q	0.547537	0.147829	0.619646	0.00273485	0.994629	0.998054	-0.953444	0.0166791	0.0567789	-0.684235	0.0583883	0.145907	1.91141	1.74327e-06	8.58051e-06	0.410425	0.326917	0.451646	1.22444	0.00606493	0.0156191
tRF-20-WJ9X0UD3	-0.420418	0.385901	0.837346	0.410852	0.344811	0.69185	-0.158008	0.71935	0.834592	-0.941334	0.0586047	0.146148	1.14835	0.00720295	0.0158562	1.41076	0.00887239	0.0223431	-0.203831	0.688433	0.779242
tRF-20-MLHVHBEX	0.457921	0.332544	0.801065	0.394488	0.412282	0.737993	2.15325	0.00164981	0.00912814	1.28094	0.0586136	0.146148	-1.81626	0.00340963	0.00813589	-0.120927	0.82085	0.878908	-0.929808	0.110359	0.189115
tRF-32-2YU04DYJIO3ZO	-0.137933	0.65204	0.9166	-0.152694	0.6237	0.850297	0.89256	0.108169	0.236515	1.02407	0.0587172	0.146246	-1.57696	0.000755235	0.00209717	-0.546466	0.233738	0.348082	-0.400194	0.362251	0.47961
hsa-miR-3661	-0.0904494	0.883112	0.961112	0.475734	0.421878	0.744516	-0.364969	0.572916	0.722108	1.08994	0.0592088	0.14731	0.714556	0.228407	0.309718	0.440037	0.513702	0.636599	1.32876	0.0237116	0.0520969
hsa-miR-196a-5p	-0.260099	0.0101812	0.264003	-0.295033	0.00435023	0.0711686	0.262251	0.0253118	0.0790645	0.217592	0.0599236	0.148925	-0.34778	0.00124692	0.00325171	0.17457	0.119457	0.202267	0.164845	0.14267	0.228957
tRF-17-SBKKRSK	0.0899958	0.719187	0.931339	0.00431757	0.986564	0.997522	-1.73709	0.00348287	0.0170177	-1.04176	0.060041	0.149054	-1.29948	0.000552732	0.00158701	-3.12656	4.33482e-07	2.73058e-06	-2.34556	2.84112e-05	0.000124966
tRF-38-409Z7KZOSRI8WPD2	0.199945	0.521509	0.874565	-1.38262	0.00222615	0.0454244	0.0990713	0.846144	0.918503	0.86768	0.0604324	0.149704	-0.653086	0.0940555	0.148426	-0.753959	0.107778	0.186114	1.59722	0.00211848	0.0061588
tRF-24-V470VR31KD	0.586234	0.0855474	0.528627	0.989082	0.0038838	0.0672054	-1.40617	0.00379708	0.0182506	-0.767815	0.0604347	0.149704	1.20796	0.000596284	0.00169494	-0.784448	0.0979392	0.172246	-0.548941	0.174062	0.267444
hsa-miR-548aw	0.0440556	0.9419	0.984844	0.135371	0.822394	0.933196	0.960114	0.140883	0.287325	1.2074	0.0606302	0.149911	0.118444	0.847679	0.882669	1.0345	0.107298	0.185743	1.19047	0.0588185	0.111927
tRF-39-EXPNB7ZO7OFND00V	0.949782	0.14178	0.611542	-0.00977113	0.98876	0.997522	2.15325	0.00526731	0.0234401	1.45268	0.06065	0.149911	-0.796746	0.272772	0.358545	0.406723	0.529078	0.6521	0.665708	0.364055	0.481035
hsa-miR-744-5p	0.348164	0.00379757	0.163675	-0.086953	0.462239	0.766761	-0.341464	0.0233984	0.0747304	-0.273374	0.0610676	0.150484	-0.0190076	0.873479	0.903681	-0.708635	1.23362e-05	6.08516e-05	-0.205429	0.150986	0.239263
tRF-37-PSQP4PW3FJIKE7O	-0.870358	0.0882518	0.537994	-0.718385	0.154166	0.493764	0.698229	0.201742	0.372371	0.98696	0.0610685	0.150484	-0.194247	0.680705	0.750691	1.37434	0.0195813	0.044439	1.5111	0.00760774	0.0190739
hsa-miR-101-5p	-0.248048	0.606529	0.902058	-0.111988	0.814845	0.928249	0.985758	0.0829627	0.193296	1.05382	0.0610803	0.150484	-0.378128	0.456355	0.547048	0.855678	0.115299	0.19625	0.787678	0.13826	0.223775
hsa-miR-27a-5p	0.0693488	0.55426	0.883171	-0.0188229	0.874173	0.951952	-0.271061	0.0249124	0.0782551	-0.219976	0.0617331	0.151928	1.22157	5.72377e-13	7.84088e-12	0.881156	2.62259e-08	2.02849e-07	1.02041	1.09698e-09	9.97809e-09
tRF-40-2S3HPSR95933JKB6	-1.1647	0.0920766	0.549195	0.0558907	0.926776	0.977684	0.39908	0.303426	0.482175	0.689525	0.0618524	0.152057	2.29134	4.07453e-05	0.000154941	3.85512	2.5337e-07	1.66041e-06	2.92498	1.65652e-06	9.05509e-06
tRF-31-IOIQ5O8LZ521B	0.563878	0.15547	0.62877	0.474043	0.239998	0.605171	-0.05286	0.933699	0.972299	1.08912	0.062204	0.152756	-0.782341	0.124833	0.186511	-1.39908	0.0155165	0.0364134	-0.167267	0.728791	0.809609
tRF-17-8SQ2SV2	0.0465406	0.765085	0.949157	-0.207016	0.205423	0.560109	0.729626	0.00482475	0.0218121	0.479475	0.0627583	0.153839	-1.4155	2.23874e-08	1.51065e-07	-0.732417	0.00139	0.00427722	-0.729011	0.00246357	0.00702025
tRF-18-H7HLWXD2	-0.274282	0.179393	0.651779	-0.143409	0.475728	0.776234	-0.271069	0.401818	0.57787	-0.651332	0.0627804	0.153839	-0.667934	0.00478692	0.0110177	-0.664721	0.0363592	0.0754387	-1.17586	0.00093822	0.00297561
tRF-27-LIK8V8OHNRQ	0.552065	0.402443	0.85424	0.201605	0.765885	0.917722	-0.856588	0.134446	0.278697	-1.09016	0.0636728	0.155858	2.541	8.21816e-05	0.000292459	1.13235	0.0872777	0.157017	1.24924	0.0718531	0.133057
tRF-17-9N1EWJM	-0.0928467	0.580762	0.893982	-0.210942	0.223852	0.586926	0.0867836	0.746768	0.85035	0.472301	0.063838	0.156094	-1.15664	1.45332e-06	7.26341e-06	-0.977008	0.000318856	0.00113827	-0.473396	0.042442	0.0854854
tRF-19-LMK1JKE4	-0.114407	0.633861	0.912061	-0.116537	0.631744	0.855013	-0.708293	0.0614021	0.154286	-0.688624	0.0639147	0.156114	-0.0812	0.744222	0.801841	-0.675086	0.069544	0.128572	-0.653287	0.0748936	0.137456
tRF-22-NRDF7UK8N	0.505134	0.0589133	0.476496	0.304535	0.263761	0.624753	-0.417057	0.282015	0.459714	-0.772484	0.0640236	0.156212	0.211672	0.455741	0.546601	-0.710519	0.0602756	0.114771	-0.865346	0.0353845	0.0729505
tRF-34-86J8WPMN1E8Y2Q	-0.615503	0.00137531	0.0977329	-1.09383	1.82258e-06	0.000296038	-0.287944	0.0473397	0.129232	-0.264036	0.0643552	0.156853	1.95785	2.39911e-15	4.43543e-14	2.28541	7.61267e-15	1.49235e-13	2.78765	1.76158e-16	5.1357e-15
tRF-21-8F81KLB5D	0.140958	0.760098	0.946067	1.0244	0.0181907	0.180636	0.785256	0.192188	0.358226	1.08679	0.0644626	0.156874	-0.450502	0.392118	0.481987	0.193796	0.72018	0.806263	-0.388119	0.417495	0.534563
tRF-23-MNH5SYNXD1	0.846928	0.132161	0.611542	0.0471288	0.9374	0.980026	-0.730973	0.242805	0.418454	-1.17681	0.064502	0.156874	1.00166	0.0811242	0.130927	-0.576235	0.349556	0.475413	-0.222277	0.734819	0.815111
tRF-17-8R1546J	1.04569	0.126038	0.607224	-0.348227	0.629505	0.854113	-0.975839	0.0979642	0.221002	-1.09939	0.065295	0.158633	2.80328	3.49274e-05	0.000134847	0.781754	0.239921	0.355659	2.05211	0.00640635	0.016387
tRF-29-3HPSR95933FY	0.0223131	0.961084	0.990485	-0.373239	0.44718	0.760045	-0.279268	0.444519	0.615239	0.574181	0.0660449	0.160284	1.91837	1.23755e-05	5.31982e-05	1.61678	0.000862956	0.0027717	2.86578	1.30968e-07	8.46082e-07
tRF-26-Z3M8ZLSSXU0	-1.35518	0.0408836	0.430734	-1.63932	0.014686	0.161074	1.55137	0.026556	0.0821611	1.28501	0.0663396	0.160827	-0.691525	0.285654	0.371611	2.21502	0.00221545	0.0064755	2.2328	0.00230359	0.00661838
hsa-miR-144-5p	0.694821	0.326871	0.792953	0.696826	0.32867	0.679646	0.0706242	0.922256	0.96492	1.31444	0.0671562	0.162408	0.634237	0.381509	0.470728	0.0100408	0.988664	0.992015	1.25185	0.0753793	0.138236
hsa-miR-627-5p	-0.119265	0.543226	0.879663	-0.275582	0.177233	0.527119	-0.474445	0.214343	0.387452	-0.738985	0.0672615	0.162408	-1.19067	1.73386e-05	7.22126e-05	-1.54585	9.28026e-05	0.000377519	-1.65407	8.00108e-05	0.000319762
tRF-35-Q99P9P9NH57S36	0.173616	0.578048	0.893982	-0.595251	0.103134	0.407799	0.189947	0.425013	0.59881	0.424091	0.0674108	0.162408	1.96896	1.31304e-08	9.14864e-08	1.98529	4.7492e-08	3.51781e-07	2.9883	1.10511e-10	1.1475e-09
hsa-miR-10a-3p	-0.124155	0.213484	0.695068	-0.149863	0.138528	0.47248	-0.113781	0.230766	0.405534	-0.175912	0.0674813	0.162408	1.26455	1.224e-15	2.37895e-14	1.27492	2.1334e-14	3.76074e-13	1.2385	5.87425e-14	1.02754e-12
tRF-26-LEK5YY0FUZE	-0.370804	0.348999	0.809819	-0.468637	0.251535	0.615706	-0.324887	0.575758	0.723756	0.953323	0.067497	0.162408	-0.719479	0.108127	0.166136	-0.673562	0.221892	0.333057	0.702481	0.148767	0.23657
tRF-21-BOJ8N981B	0.450507	0.415534	0.855745	-0.062093	0.916981	0.973944	1.01909	0.187354	0.352101	1.38352	0.0675072	0.162408	-1.08696	0.112831	0.172315	-0.518381	0.432781	0.564303	0.358653	0.59236	0.698304
tRF-32-U4727OFIZ9WUJ	0.199779	0.693672	0.925168	1.19154	0.0117518	0.144452	-0.242694	0.651838	0.781508	0.842122	0.0675212	0.162408	0.973405	0.0462568	0.081541	0.530932	0.35143	0.477106	0.623988	0.147903	0.235526
tRF-19-0M0RHBFV	0.167974	0.70578	0.929017	0.573933	0.181965	0.533921	1.30645	0.0472282	0.129083	1.19813	0.0675628	0.162408	-1.55165	0.00825933	0.0178873	-0.413166	0.449296	0.581171	-0.927449	0.085491	0.154046
tRF-36-R9JP9P9NH5SYNXD	-0.0274465	0.93505	0.982397	-0.341148	0.347237	0.692538	-0.580474	0.10609	0.233541	-0.652301	0.0676504	0.162447	1.25825	0.000146429	0.000485392	0.705227	0.0750675	0.137664	0.947101	0.0241355	0.052875
hsa-miR-361-3p	-0.15752	0.0770887	0.508708	-0.325484	0.000785176	0.0203286	-0.307459	0.0242802	0.0771124	-0.241221	0.0682078	0.163612	-1.38593	1.3337e-15	2.57019e-14	-1.53587	1.95841e-14	3.53447e-13	-1.30167	1.38765e-12	1.9241e-11
hsa-miR-190a-3p	-0.167363	0.656401	0.918368	0.141918	0.695439	0.890326	-0.450655	0.327482	0.505563	-0.898989	0.0683355	0.163746	0.470818	0.19209	0.268707	0.187526	0.691565	0.783567	-0.570088	0.24485	0.352621
tRF-20-6S7P4PWJ	-0.135387	0.812745	0.959061	-0.202566	0.726312	0.902896	0.74546	0.203848	0.373814	1.04989	0.0686777	0.164393	0.386599	0.491746	0.579395	1.26745	0.0376702	0.0777333	1.63905	0.00747306	0.0187776
tRF-37-P4R8YP9LON4VN11	0.734027	0.102706	0.573023	0.288876	0.543088	0.813022	-0.134585	0.750613	0.851318	0.670083	0.0691732	0.165405	1.51711	0.000864765	0.00238072	0.648503	0.151802	0.245692	1.89832	7.15422e-05	0.000288452
tRF-23-QR535Z8L0P	0.211303	0.715263	0.931339	-0.470603	0.450138	0.762055	1.45068	0.0374443	0.10751	1.26328	0.0698608	0.166816	-0.592972	0.35581	0.444323	0.646408	0.300087	0.422538	1.14091	0.0922528	0.163382
tRF-24-2YU04DYJFO	-0.175067	0.734569	0.934192	0.0789542	0.8755	0.951952	1.32496	0.0806818	0.188756	1.36565	0.0699102	0.166816	-1.68926	0.0117105	0.0242751	-0.18923	0.767159	0.841137	-0.402564	0.518522	0.636674
hsa-miR-186-3p	-0.335242	0.194294	0.669684	-1.05592	0.00104683	0.0253244	-0.961045	0.0315762	0.0937394	-0.75932	0.0701839	0.167159	-0.314902	0.243984	0.32752	-0.940705	0.0321416	0.0681809	-0.0183004	0.965951	0.980791
hsa-miR-23a-5p	-0.215338	0.701352	0.929017	0.518006	0.329395	0.679646	0.113467	0.8329	0.911022	-1.08344	0.0702053	0.167159	0.965952	0.0665946	0.110457	1.29476	0.0320069	0.0679586	-0.635489	0.290418	0.404416
tRF-38-EH623K7SIR3DR2DV	0.127219	0.815581	0.959061	-1.22211	0.0556581	0.315941	-1.5932	0.00347045	0.0170082	-0.857376	0.0703099	0.167159	2.14437	3.32851e-05	0.000129385	0.423959	0.477747	0.605281	2.5091	0.000307533	0.00109613
hsa-miR-3129-5p	-0.13019	0.538979	0.878074	-0.0387785	0.854257	0.941883	0.341155	0.510346	0.670437	-1.08094	0.0703479	0.167159	-2.51283	4.89431e-08	3.14397e-07	-2.04148	2.72129e-05	0.000125015	-3.55499	3.17508e-08	2.24926e-07
tRF-28-86V8WPMN1E0J	1.07786	0.109225	0.5786	1.57626	0.0184192	0.180934	0.0272303	0.959075	0.982847	0.888142	0.0704352	0.167192	3.19815	3.02089e-06	1.43714e-05	2.14752	0.00136901	0.00422022	2.51003	6.44004e-05	0.00026219
tRF-19-I2UKJ6I3	-0.166961	0.286763	0.761231	-0.108536	0.487713	0.784343	-0.18088	0.615219	0.751639	-0.726741	0.0710671	0.168516	-2.22138	1.72513e-11	1.89514e-10	-2.2353	3.85394e-08	2.89236e-07	-2.83959	2.47175e-09	2.11306e-08
tRF-38-PSQP4PW3FJIKE70F	-0.676877	0.321849	0.790952	0.351408	0.585719	0.832454	0.322046	0.63614	0.767825	1.1889	0.0718888	0.170287	0.412445	0.527224	0.612625	1.41137	0.0521099	0.10189	1.24994	0.0564326	0.108385
tRF-34-Y6V4V47Q2WNIK1	0.0406554	0.834973	0.959132	-0.150625	0.455373	0.765576	-1.16197	4.92002e-05	0.00046232	-0.39045	0.0721982	0.170841	0.836978	6.56338e-05	0.00023842	-0.365645	0.164276	0.262702	0.597154	0.0117266	0.028129
tRF-19-4S14IZ1B	-0.231873	0.64184	0.914624	0.257937	0.580474	0.82874	-0.48729	0.423073	0.597187	-1.17524	0.0723966	0.171056	0.164878	0.736271	0.795761	-0.0905403	0.882466	0.922611	-1.2683	0.0472722	0.093557
hsa-let-7a-5p_1	-0.1857	0.192855	0.669078	-0.250449	0.0867697	0.380204	0.119469	0.376862	0.554324	0.241849	0.0724391	0.171056	1.04143	1.86664e-09	1.50522e-08	1.3466	7.25843e-11	8.09102e-10	1.53373	2.39256e-12	3.21934e-11
hsa-miR-323b-3p	0.0520345	0.718363	0.931339	-0.0253302	0.862804	0.948361	0.0295047	0.877891	0.939889	-0.371844	0.0727728	0.171665	-0.382332	0.0191351	0.0376411	-0.404861	0.0317289	0.0674492	-0.728845	0.000622078	0.00206512
tRF-23-NNBSBKZ3DZ	0.368404	0.231579	0.710812	0.0654797	0.839062	0.935477	-1.27999	0.0137624	0.0487584	-0.854391	0.0734035	0.172974	0.181133	0.581139	0.664743	-1.46726	0.00419534	0.0114254	-0.738738	0.116626	0.197034
tRF-16-RLXN48E	-0.118817	0.455855	0.860975	0.135056	0.388672	0.722683	-0.269033	0.323097	0.500574	-0.514749	0.0737807	0.173539	-1.14095	6.13939e-07	3.28493e-06	-1.29117	1.00388e-05	5.09426e-05	-1.79076	5.81213e-08	3.89875e-07
tRF-20-01WZ03O6	0.345308	0.323856	0.792574	0.342953	0.332807	0.682416	1.31178	0.00888406	0.035505	0.909173	0.0739117	0.173539	-0.61769	0.156343	0.225157	0.34878	0.390246	0.518353	-0.0514701	0.905023	0.936316
tRF-19-W18FLU0Y	0.213128	0.759135	0.945678	0.936823	0.161612	0.502976	1.26528	0.0428196	0.119621	1.11343	0.073957	0.173539	1.15681	0.0854623	0.13638	2.20895	0.00152971	0.00464428	1.33342	0.0346196	0.0716332
tRF-22-WB0Q37Q52	0.39469	0.193506	0.669078	0.28042	0.366721	0.706582	-0.508303	0.301267	0.480308	-0.932129	0.0740109	0.173539	-0.224551	0.519293	0.604645	-1.12754	0.0175995	0.0405485	-1.4371	0.00514179	0.0135486
tRF-19-Q622EV2R	-0.0187012	0.961972	0.990485	0.165206	0.669176	0.874544	1.23653	0.0302462	0.0910992	1.0201	0.0740248	0.173539	-1.11608	0.0249278	0.0473502	0.139147	0.770694	0.843794	-0.261194	0.587077	0.694096
tRF-22-WKM2736ZQ	0.0922767	0.83929	0.959132	-0.0394287	0.932767	0.978714	-1.40468	0.0100597	0.0387141	-0.891438	0.0741013	0.173539	1.1267	0.0092354	0.0197752	-0.370258	0.505566	0.630641	0.274694	0.60874	0.713017
tRF-16-H8XQR40	0.772394	0.214565	0.695068	1.13546	0.0638247	0.338315	-1.38474	0.0294578	0.0890785	-1.10661	0.0742027	0.173598	1.84729	0.0024198	0.00599414	-0.309843	0.638183	0.746133	-0.394786	0.533837	0.652168
tRF-37-RXPIN2NYDRFU8UN	0.119701	0.810826	0.959061	-0.0267198	0.958443	0.986896	0.409158	0.506964	0.667151	1.06145	0.0742823	0.173605	-0.373943	0.49279	0.580324	-0.0844867	0.883515	0.922881	0.71423	0.201309	0.301566
ts-48	-0.340342	0.0805175	0.517223	-0.295361	0.128856	0.45856	0.105377	0.398585	0.574022	-0.233768	0.0743588	0.173606	2.93008	5.30254e-20	1.88406e-18	3.3758	2.40834e-20	1.14095e-18	2.99167	1.95555e-18	6.84142e-17
tRF-18-1KVUY9DZ	0.0780588	0.667817	0.918745	0.584489	0.00182131	0.0390723	-0.365209	0.253152	0.428644	-0.602029	0.0747294	0.174134	-0.910147	0.0001518	0.000501007	-1.35341	5.29312e-05	0.000230585	-2.09666	5.59319e-08	3.76299e-07
tRF-39-1JN2VIJNRPBQJDKQ	0.128947	0.824997	0.959132	-1.04709	0.113832	0.425884	-1.12308	0.0153315	0.0531835	-0.740001	0.0747943	0.174134	2.84265	4.97334e-07	2.70559e-06	1.59063	0.00790329	0.0201707	3.14974	9.65699e-06	4.59414e-05
ts-30	0.773609	0.0436187	0.43721	0.480771	0.223161	0.586926	-0.603831	0.0656979	0.161685	-0.56881	0.0748147	0.174134	2.34258	3.1577e-08	2.08133e-07	0.965143	0.0110886	0.0271718	1.293	0.0013917	0.00425366
tRF-23-4QD7OKW4Z	-0.298632	0.257469	0.734287	-0.218726	0.404368	0.73032	-0.743434	0.0987838	0.221612	-0.80144	0.074919	0.174198	-0.488087	0.0937629	0.148067	-0.932888	0.0343141	0.0719836	-1.0708	0.0157048	0.0362933
tRF-38-YZQD3KYUYRRHQFD2	-0.742122	0.157624	0.632016	-0.48835	0.336773	0.683866	1.35282	0.0306833	0.0919285	1.11779	0.0751037	0.174449	-0.904442	0.103274	0.160251	1.1905	0.0464439	0.0927248	0.701697	0.230286	0.336117
tRF-20-4VY87HFK	0.507481	0.473815	0.866129	1.38799	0.0393319	0.256903	2.42369	0.000393606	0.00270698	1.256	0.0752557	0.174624	0.60664	0.399799	0.490104	2.52285	0.000194226	0.000738379	0.474648	0.447511	0.5663
tRF-36-PV6RRNLNK88KO1B	0.254819	0.640722	0.914624	-0.129354	0.821395	0.93261	-0.0558444	0.893714	0.953686	0.652122	0.075587	0.175214	2.07376	6.96255e-05	0.000250916	1.7631	0.00136962	0.00422022	2.85524	1.48371e-06	8.18923e-06
tRF-24-7O58J0K827	0.972245	0.0372258	0.412105	0.800285	0.0921855	0.391831	2.08386	0.00363829	0.0176031	1.28331	0.0758108	0.175335	-1.42256	0.0275415	0.0516744	-0.31095	0.549241	0.66977	-0.939544	0.107339	0.185224
hsa-miR-6716-3p	-1.29947	0.0413147	0.430734	-0.575639	0.324879	0.67862	-0.678898	0.301112	0.480308	-1.18884	0.075813	0.175335	0.291934	0.590143	0.672337	0.912501	0.207873	0.315629	-0.321272	0.640594	0.740198
tRF-24-EZOMJHHSFE	0.0145745	0.970658	0.992045	-0.356193	0.407506	0.733704	-0.703003	0.213567	0.386357	-1.02806	0.0758704	0.175335	-0.159559	0.709484	0.774168	-0.877137	0.107758	0.186114	-0.831428	0.147838	0.235526
tRF-17-FRROWFO	0.481978	0.0528929	0.470406	1.05574	5.3745e-05	0.00339489	0.780884	0.0376197	0.107878	0.665727	0.0765915	0.176821	-0.616894	0.0482047	0.084451	-0.317988	0.315394	0.438927	-1.00691	0.0024383	0.00696076
tRF-17-4S14IZ2	0.298181	0.402703	0.85424	0.640696	0.0667597	0.344035	0.412746	0.493791	0.655123	1.02677	0.0768519	0.177243	-1.23803	0.0131457	0.0269067	-1.12347	0.0332188	0.0700738	-0.851961	0.0699592	0.130079
tRF-17-RX6NMH3	-0.154667	0.729183	0.934192	-0.92982	0.0687601	0.349769	0.633177	0.289661	0.467487	1.03387	0.0769838	0.177367	-0.840805	0.102569	0.159427	-0.0529605	0.92246	0.947734	1.12289	0.0534355	0.103591
tRF-35-MBQ4NKKQBRFKWE	-0.869584	0.205054	0.683942	-0.168432	0.793246	0.924573	1.12417	0.15657	0.311223	1.38753	0.0771826	0.177596	-1.12718	0.117433	0.177951	0.866578	0.256065	0.373264	0.428781	0.545784	0.66053
tRF-34-Q1Q89P9L8422KJ	-0.255103	0.712243	0.931339	-0.0449933	0.94808	0.984292	-0.0511024	0.937837	0.972921	1.09467	0.0772396	0.177596	1.20737	0.0688716	0.11316	1.41137	0.0496442	0.0978258	2.34703	0.00092925	0.00295955
tRF-49-UDBDO4I9O9IOIQ5O8LKO	-0.056899	0.907883	0.969508	-0.649619	0.23274	0.596674	1.25392	0.0591257	0.150917	1.17319	0.0774269	0.177847	-1.05081	0.0739117	0.120831	0.260014	0.651632	0.755255	0.772004	0.216744	0.319842
hsa-miR-758-3p	0.115037	0.523725	0.875406	0.286876	0.114252	0.425884	-0.10228	0.668841	0.794719	0.390966	0.0777053	0.178307	-0.0706238	0.710281	0.774666	-0.287941	0.217576	0.327444	0.0334667	0.871172	0.912503
hsa-miR-335-5p	-0.189235	0.000565029	0.0552008	-0.308518	7.06168e-07	0.000133819	0.24048	4.8226e-05	0.000456942	0.0946163	0.0779996	0.178801	0.528374	7.92898e-13	1.06062e-11	0.958089	8.42712e-19	3.19388e-17	0.931508	4.35428e-18	1.43502e-16
tRF-36-F9LKXNYQIUIVBND	-0.00997528	0.975458	0.993697	-0.532326	0.145301	0.481654	1.19383	0.0237961	0.0758939	0.934709	0.0782275	0.179143	-1.26754	0.00515186	0.0117742	-0.0637377	0.880958	0.922371	0.199495	0.668201	0.76433
tRF-42-R9J89O9NF5W8E7OM2	1.18628	0.0373108	0.412105	-0.253277	0.683472	0.881157	0.506821	0.253948	0.429351	0.756194	0.0784271	0.17942	2.24991	9.21474e-05	0.000322871	1.57044	0.00258448	0.00744879	3.25938	8.91399e-07	5.04239e-06
tRF-25-PSQP4PW3FJ	0.0968231	0.866785	0.96056	0.294577	0.606579	0.841703	-1.04026	0.100649	0.22395	-1.11652	0.0791129	0.180807	1.01835	0.064487	0.10751	-0.118741	0.856409	0.905381	-0.392757	0.547372	0.662088
tRF-19-S3M830JZ	0.145453	0.814769	0.959061	-0.751054	0.263996	0.624753	0.494766	0.460906	0.630246	1.13501	0.0797041	0.181899	0.247092	0.695135	0.762168	0.596406	0.368815	0.49597	2.13315	0.00288973	0.00807278
tRF-28-Z8XO46DODLD2	0.738261	0.165385	0.641309	0.803085	0.133545	0.464491	0.349709	0.463878	0.631534	0.785034	0.0797509	0.181899	1.43603	0.00665581	0.014795	1.04748	0.0426539	0.0861854	1.41798	0.00434381	0.0116073
tRF-28-OB1690PQR304	-0.120107	0.786686	0.955112	-0.455148	0.33832	0.683979	-0.0126385	0.984417	0.992711	1.05382	0.080098	0.182508	-0.855911	0.103981	0.160996	-0.748442	0.210632	0.318384	0.653054	0.240149	0.347833
tRF-34-LBINRXURYRSIE2	0.332953	0.110276	0.5786	-0.313105	0.165226	0.509802	-1.02862	0.00891788	0.0355776	-0.589098	0.0804363	0.183095	-0.335727	0.15035	0.217491	-1.6973	3.42923e-05	0.000154417	-0.61172	0.0658412	0.12333
tRF-19-VMMV5B2V	-0.287638	0.482552	0.866129	0.306949	0.417303	0.741945	-1.05521	0.0131162	0.0474184	-0.659421	0.0805559	0.183184	1.59003	2.59801e-05	0.000102036	0.822464	0.0883468	0.158564	0.623665	0.136151	0.221307
tRF-36-2YU04DYJIO3ZU3E	-0.131224	0.651424	0.9166	-0.813594	0.0184594	0.180934	1.03259	0.0348934	0.101975	0.862629	0.0808292	0.183622	-1.30845	0.00169957	0.00432306	-0.144631	0.716756	0.803699	0.367775	0.405283	0.523643
tRF-26-86V8WPMN1EE	-0.503625	0.453228	0.860128	-0.425444	0.525776	0.80678	-0.584101	0.365851	0.542691	1.00452	0.0811881	0.184253	1.12613	0.0682313	0.112447	1.04565	0.144182	0.234528	2.55609	0.000269943	0.000969749
tRF-30-LIK8V8OHNRYN	0.905945	0.133381	0.611542	0.317509	0.617237	0.848386	0.578894	0.416512	0.592338	1.19697	0.0813123	0.184351	0.0565601	0.931856	0.951522	-0.27049	0.67585	0.772691	0.936026	0.152525	0.241533
tRF-33-MEF91SS2PMFI0Q	-0.0353296	0.894882	0.967187	0.0838219	0.752231	0.91179	-0.0601752	0.857389	0.924907	-0.666197	0.0814568	0.184495	0.278608	0.300132	0.387689	0.253763	0.451058	0.582456	-0.47141	0.211275	0.313481
tRF-42-DNB2Y0FD2F37YF7D2	-0.0386486	0.950598	0.986609	0.067476	0.913564	0.972131	1.35891	0.0654467	0.161454	1.28094	0.0816364	0.184689	-1.10595	0.105367	0.162664	0.291613	0.66689	0.767464	0.107515	0.873384	0.913138
hsa-miR-26a-5p	-0.0865839	0.142801	0.611542	-0.241126	0.000256545	0.00972307	-0.156094	0.0465999	0.127672	-0.134202	0.0817706	0.184689	-0.5155	1.10628e-09	9.24881e-09	-0.58501	1.88483e-09	1.69411e-08	-0.408576	2.51781e-06	1.33151e-05
tRF-24-HMI8W47WFD	0.108202	0.784147	0.955049	0.620465	0.101595	0.406533	1.32275	0.00800218	0.0326696	0.882623	0.0817861	0.184689	-0.317002	0.47658	0.564449	0.897544	0.041761	0.0849414	-0.0548431	0.899045	0.932252
tRF-18-EO7N980E	-0.0875964	0.843752	0.959132	0.660875	0.108032	0.416379	0.992474	0.100176	0.223334	1.04022	0.082613	0.186371	-0.930346	0.0775941	0.126125	0.149724	0.778175	0.849122	-0.551004	0.265848	0.37713
hsa-miR-654-3p	0.113494	0.195265	0.67176	0.118161	0.180668	0.532951	-0.0811017	0.418651	0.593205	-0.177328	0.0827681	0.186509	0.149116	0.0983571	0.154039	-0.0454795	0.643654	0.749337	-0.146373	0.144759	0.231818
tRF-22-PS5P4PW3H	0.682362	0.137257	0.611542	0.956015	0.0361176	0.248131	0.610621	0.322521	0.500281	1.0411	0.082838	0.186509	-0.283074	0.601133	0.681444	-0.354814	0.50942	0.63371	-0.197984	0.690747	0.780307
tRF-21-7O58J0K8E	0.418463	0.258801	0.734724	0.124831	0.74718	0.911264	1.3481	0.0124047	0.0457301	0.943907	0.0830696	0.186669	-0.753148	0.110012	0.168576	0.176493	0.682224	0.776383	0.0659288	0.888105	0.924595
tRF-21-I8W47W1R0	0.810973	0.102812	0.573023	0.865691	0.0823231	0.377801	0.46326	0.396694	0.572634	0.900602	0.0830734	0.186669	0.655659	0.209218	0.289052	0.307947	0.55205	0.671397	0.69057	0.155279	0.244871
tRF-20-S8V0J8O9	0.0639367	0.846037	0.959132	-0.414909	0.256161	0.617285	0.708099	0.242482	0.418454	1.02666	0.0835715	0.187603	-1.83566	0.000399786	0.00118528	-1.1915	0.0211194	0.047456	-0.39409	0.428904	0.546709
tRF-19-LJK1JKE4	-0.518379	0.440258	0.855755	-0.191324	0.774923	0.919236	0.157135	0.794347	0.884649	-1.09297	0.0841316	0.188674	1.53951	0.0158903	0.0319491	2.21502	0.001863	0.00556697	0.637857	0.348486	0.465877
tRF-32-3NBZKEUI1ZXF1	0.211968	0.732852	0.934192	0.272116	0.661306	0.871773	0.138251	0.85288	0.922668	1.24782	0.0845453	0.189415	-0.420474	0.533563	0.619042	-0.494192	0.480469	0.608006	0.555232	0.400504	0.51924
tRF-23-F1R3WE8RDR	-0.520788	0.394097	0.84426	-1.2345	0.0625213	0.334159	-0.611694	0.291623	0.469653	-1.04529	0.0851635	0.190612	1.24063	0.0225381	0.0433967	1.14973	0.0852902	0.153929	1.42984	0.0486937	0.0958696
tRF-23-1W18YMEM0M	0.982435	0.0980356	0.557426	1.50204	0.0101633	0.12984	-0.363952	0.587474	0.72907	-1.17828	0.085605	0.191362	0.720622	0.246848	0.330584	-0.625766	0.330071	0.454898	-1.95969	0.00292046	0.00814863
tRF-18-RPM83004	0.460709	0.535964	0.878074	0.969552	0.184133	0.536651	0.875918	0.271233	0.448896	1.34051	0.0857835	0.191362	0.194753	0.800944	0.843998	0.609961	0.424281	0.554764	0.565707	0.428244	0.546479
tRF-27-F9LKXNYQIUI	-0.543873	0.385579	0.837346	-0.540424	0.390694	0.723005	1.54817	0.0392085	0.11159	1.28094	0.0858303	0.191362	-1.46478	0.0328904	0.0606099	0.627262	0.366737	0.494638	0.35658	0.608918	0.713017
5P_tRNA-Ser-GCT-4-3	0.431449	0.463923	0.863596	-0.214294	0.730595	0.904133	0.788088	0.235333	0.41039	1.119	0.0858353	0.191362	-0.0106469	0.986341	0.989823	0.345992	0.580083	0.698343	1.32264	0.0440426	0.0880851
tRF-32-79MP9P9MH57SJ	-0.0817904	0.571963	0.89288	-0.35171	0.0241624	0.204479	0.237327	0.237308	0.412253	0.339252	0.0868929	0.19353	-0.723497	7.28793e-05	0.0002614	-0.40438	0.0347352	0.0726659	-0.0325353	0.86008	0.906064
hsa-miR-1272	-0.272623	0.665982	0.918745	-0.322431	0.612849	0.847361	-0.296567	0.593392	0.733754	-1.04095	0.0871636	0.193848	1.5012	0.00764163	0.0167248	1.47726	0.0281075	0.0610472	0.782683	0.260447	0.370856
hsa-miR-7-5p_2	-0.0434478	0.571897	0.89288	-0.107973	0.170531	0.519002	-0.173805	0.0774236	0.182636	-0.166771	0.0872431	0.193848	-0.358193	8.74324e-05	0.00030825	-0.48855	6.68531e-06	3.51555e-05	-0.41699	6.82971e-05	0.000276392
tRF-16-QZ2S3H0	-0.127595	0.854133	0.959132	0.765581	0.246883	0.610851	0.748832	0.269435	0.447236	1.13501	0.0872913	0.193848	0.70547	0.294557	0.381663	1.5819	0.0288385	0.0622781	1.07489	0.0977997	0.17147
tRF-18-D6VZ0OD2	-0.638767	0.110535	0.5786	-0.0138139	0.969045	0.988367	-0.0533451	0.91523	0.963327	-0.953021	0.0874612	0.194036	-0.264011	0.49548	0.581984	0.32141	0.526776	0.650319	-1.20322	0.0271162	0.0580077
tRF-29-F9LKXNYQIUFP	-0.850243	0.222112	0.705337	0.000801859	0.99902	0.99946	0.943734	0.17714	0.33948	1.17341	0.0896445	0.198686	0.0197708	0.976261	0.981874	1.81375	0.0150251	0.0353696	1.19238	0.0798448	0.14532
hsa-miR-23b-3p	0.00327426	0.955335	0.989719	-0.166757	0.00830271	0.113566	-0.256615	0.0127334	0.0464779	-0.167625	0.0900806	0.199264	-1.90373	6.72622e-24	4.49865e-22	-2.16362	2.13146e-23	1.93878e-21	-1.9046	9.73922e-22	5.98567e-20
tRF-44-Z9HMI8W47W1R7HFEE2	0.0366252	0.949483	0.986609	-0.00740122	0.98991	0.997522	2.43253	0.000964118	0.00581539	1.26297	0.0901421	0.199264	-1.22308	0.0713884	0.116958	1.17282	0.0556626	0.107359	0.0472852	0.94293	0.961916
tRF-19-V47PU9J8	-0.144709	0.60169	0.900199	-0.25822	0.369092	0.70709	1.01081	0.0119048	0.0444525	0.695699	0.0901684	0.199264	-0.796561	0.0195164	0.0383249	0.358963	0.296261	0.418446	0.157359	0.670011	0.766016
tRF-20-JMRPFQRD	0.0615902	0.872961	0.961069	0.462539	0.212545	0.57184	0.918108	0.0887675	0.204516	0.908329	0.0910674	0.201056	-0.647781	0.160543	0.230477	0.208737	0.656775	0.758125	-0.20199	0.655509	0.753985
tRF-17-821IQ4Q	0.16994	0.747293	0.939903	0.446666	0.384453	0.717773	-0.783155	0.241218	0.417767	-1.17252	0.091392	0.201524	0.400367	0.452092	0.543946	-0.552729	0.403959	0.53396	-1.21881	0.0734771	0.135513
hsa-miR-301b	-0.299677	0.0436358	0.43721	-0.358858	0.0186181	0.181706	-0.155118	0.559164	0.710755	-0.482994	0.0914971	0.201524	-1.82172	1.22276e-11	1.39727e-10	-1.67716	3.83997e-08	2.89142e-07	-1.94586	7.70763e-09	6.10702e-08
tRF-18-M91MP3D5	-0.145519	0.682295	0.921648	-0.335763	0.367495	0.706582	0.708376	0.193798	0.360046	0.890262	0.0915452	0.201524	-0.916826	0.0407463	0.0728435	-0.0629309	0.895009	0.932745	0.309199	0.506648	0.625472
tRF-26-9DZUH6QE30E	0.00300169	0.996088	0.999164	0.232001	0.700995	0.891022	0.731414	0.243214	0.418674	1.03331	0.0918768	0.202058	0.445583	0.462265	0.553153	1.17399	0.0685898	0.127118	1.24689	0.0438354	0.0878253
hsa-miR-769-3p	0.195561	0.430107	0.855745	0.0874747	0.72983	0.904133	0.200279	0.524467	0.683852	0.502936	0.0920728	0.202065	0.122025	0.63858	0.714983	0.126743	0.676457	0.772803	0.537486	0.0675009	0.126024
hsa-miR-450b-5p	-0.163733	0.0479692	0.447036	-0.155958	0.0604812	0.326815	-0.106643	0.373483	0.551374	-0.205432	0.0921055	0.202065	-1.48356	2.35667e-17	5.70112e-16	-1.42647	7.37675e-15	1.45867e-13	-1.53303	1.10783e-15	2.68e-14
ts-46	0.806668	0.142733	0.611542	-0.39086	0.531051	0.807226	0.25244	0.688163	0.81205	1.00381	0.0921659	0.202065	0.48738	0.405644	0.495933	-0.0668479	0.909784	0.93918	1.88205	0.00447563	0.0119315
tRF-19-LEKPM415	0.425019	0.449606	0.856409	0.399244	0.481496	0.777091	0.875918	0.202529	0.372915	1.15143	0.0922356	0.202065	-0.624569	0.32241	0.410209	-0.17367	0.778775	0.849369	0.127618	0.834937	0.887601
tRF-28-PS5P4PW3FJDD	0.129154	0.433921	0.855745	-0.237265	0.175174	0.523216	0.401555	0.118639	0.252371	0.426139	0.0936463	0.204958	-1.0552	6.05934e-06	2.73935e-05	-0.782801	0.00140624	0.00432135	-0.391798	0.0934562	0.165
tRF-18-VKS4I7D4	-0.308617	0.342675	0.805829	-0.772558	0.0360079	0.248131	-0.879831	0.165386	0.325335	0.975609	0.0942502	0.206082	-1.92067	0.000161948	0.000532183	-2.49188	4.43133e-05	0.000195288	-0.172499	0.727633	0.808718
hsa-miR-548n	-0.210741	0.447276	0.856409	0.0107123	0.968444	0.988367	-0.392201	0.315359	0.49457	-0.687637	0.0949025	0.207309	0.0299929	0.914323	0.937408	-0.151467	0.694932	0.786206	-0.668357	0.0996495	0.173739
tRF-21-V47PU9XWE	-0.103324	0.711855	0.931339	0.00334632	0.990417	0.997522	0.332387	0.43565	0.607343	0.67497	0.0953216	0.208024	-0.644425	0.0542746	0.0926579	-0.208714	0.593482	0.709931	0.0271981	0.939557	0.959916
tRF-29-7O58J0K8UMII	1.25843	0.0205797	0.343662	0.113404	0.85063	0.940663	0.482771	0.501918	0.663012	1.16037	0.0955914	0.208413	-0.470431	0.467218	0.557105	-1.24609	0.0468705	0.0932489	0.576534	0.371903	0.488849
tRF-23-V6Z3M8ZL0D	-0.176442	0.66243	0.918745	0.458164	0.222762	0.586926	0.968131	0.106234	0.233632	0.992053	0.0960946	0.209309	-1.3166	0.0111242	0.023229	-0.172028	0.738169	0.819627	-0.782713	0.113201	0.192614
tRF-21-NB8PLML3E	0.458406	0.193288	0.669078	0.197831	0.589464	0.832737	-0.379419	0.402404	0.578058	-0.80662	0.0966294	0.210273	0.540896	0.13726	0.202418	-0.296929	0.503926	0.629554	-0.463554	0.338934	0.455249
tRF-30-JMRPFQRDWXHR	0.146844	0.741048	0.936768	-0.663094	0.197375	0.550832	-1.38381	0.0226881	0.0727683	-0.931995	0.0975504	0.212074	0.601316	0.171803	0.244634	-0.929343	0.122699	0.205916	0.332415	0.587265	0.694096
hsa-miR-130a-5p	-0.25514	0.304394	0.773399	-0.271429	0.280686	0.638265	-0.0819731	0.768755	0.866278	-0.508715	0.0978145	0.212445	0.487265	0.0421087	0.0749444	0.660432	0.0283573	0.061531	0.249979	0.428648	0.546689
tRF-25-6IZB8PLML3	-0.44059	0.258787	0.734724	0.223674	0.524563	0.80653	-0.248237	0.432356	0.60466	-0.552132	0.0989321	0.214668	1.63387	4.89912e-06	2.25518e-05	1.82622	4.8546e-05	0.000212705	0.858063	0.026189	0.0565025
tRF-36-INVDRI2Q2RJO01B	-0.146665	0.316771	0.783828	-0.353762	0.0233641	0.20049	0.36852	0.331742	0.510044	0.598931	0.0990661	0.214753	-3.16901	3.01408e-14	4.7269e-13	-2.65383	6.00256e-10	5.88354e-09	-2.21632	6.05839e-09	4.85097e-08
hsa-miR-561-3p	0.213684	0.415161	0.855745	-0.353319	0.223787	0.586926	-0.256813	0.579234	0.726117	-0.833544	0.099515	0.215521	-0.699343	0.034611	0.0632172	-1.16984	0.00872585	0.0219984	-1.17957	0.0174277	0.0398697
hsa-miR-573	-0.168967	0.664716	0.918745	-0.48784	0.248105	0.610851	-0.884344	0.0461248	0.126983	-0.690957	0.0996979	0.215712	1.16216	0.00136773	0.00353323	0.44678	0.348484	0.474239	0.95904	0.0526114	0.10241
tRF-16-W3FJHPB	0.098547	0.478443	0.866129	0.449636	0.0019835	0.0417638	-0.0648418	0.755048	0.853793	-0.360333	0.100184	0.21642	-0.859261	5.11267e-06	2.34873e-05	-1.02265	5.64491e-06	3.00621e-05	-1.66923	5.88048e-10	5.48041e-09
tRF-19-M8ZLSSJ8	1.11774	0.0656791	0.492918	-0.292555	0.662894	0.872143	0.235709	0.695744	0.818057	0.940867	0.100215	0.21642	1.24472	0.04486	0.0793865	0.362692	0.54127	0.66353	2.47814	0.000385954	0.00134817
tRF-20-LE2WMK8B	0.308738	0.37511	0.828156	-0.409118	0.303493	0.659793	-1.50222	0.00387858	0.0185292	-0.726141	0.100586	0.217014	0.809924	0.020617	0.0401396	-1.00104	0.0495492	0.0977232	0.492901	0.308364	0.422426
tRF-31-M0IBB7Z92K01B	0.152636	0.551052	0.882847	-0.000681626	0.997932	0.998992	0.259114	0.320447	0.499118	0.416606	0.100738	0.217136	0.857649	0.00114481	0.00304836	0.964126	0.0010278	0.003242	1.27494	3.24247e-05	0.000140445
tRF-41-12PS5P4PW3FJHPEZE	0.427282	0.461779	0.863596	0.194643	0.7444	0.911069	-0.483827	0.323386	0.500599	-0.848974	0.100934	0.217352	2.11718	0.000143721	0.000478509	1.20607	0.0398405	0.0815457	1.07356	0.0824451	0.149506
tRF-38-79MP9P9NH57S36D1	0.860462	0.0909698	0.547178	0.536635	0.307485	0.664464	0.12566	0.820022	0.901732	0.839548	0.101574	0.218312	0.814073	0.124303	0.185842	0.0792702	0.881416	0.922371	1.11699	0.0322961	0.0674392
tRF-33-PYRP4PW3FJHPW	0.784253	0.290421	0.76349	0.856357	0.249031	0.612212	0.390528	0.470808	0.635759	0.83123	0.101599	0.218312	2.90469	5.85556e-05	0.000215114	2.51096	0.000462692	0.00158937	2.87956	4.33043e-05	0.000182022
tRF-34-J0DPZOIPD7VIK4	-0.362647	0.19275	0.669078	-1.11966	0.00128653	0.0288674	-0.869125	0.0249079	0.0782551	-0.576761	0.101668	0.218312	0.408996	0.116746	0.177106	-0.0974818	0.800851	0.86228	0.951897	0.0210123	0.0470294
tRF-21-B2JK7PP9E	-0.0134248	0.978317	0.993697	0.244776	0.613602	0.847361	1.06639	0.0933769	0.21319	1.03433	0.101783	0.218354	-0.962797	0.0906506	0.143952	0.117018	0.836427	0.890276	-0.173241	0.755001	0.829407
tRF-34-5YXENDBP1IUU1J	1.42079	0.00620222	0.210505	0.943055	0.0777834	0.376203	1.07486	0.112898	0.244272	1.10159	0.10209	0.218804	-0.286469	0.644377	0.720009	-0.632397	0.252225	0.3698	-0.127936	0.822504	0.879762
ts-113	-0.379934	0.50815	0.869915	0.31635	0.561454	0.820917	-0.295897	0.405497	0.581767	-0.616241	0.102499	0.219436	2.91505	8.95673e-08	5.53467e-07	2.99908	1.28067e-06	7.31722e-06	1.98246	0.000288183	0.00103201
tRF-17-PORSM35	1.3296	0.059741	0.478349	1.24555	0.0805899	0.377801	1.34662	0.0218357	0.0709347	0.971859	0.102733	0.219436	1.98891	0.00500083	0.0114636	2.00593	0.00158213	0.00478427	1.71522	0.00838667	0.0208429
tRF-18-HR0P1SD2	0.313905	0.157865	0.632016	-0.143687	0.5382	0.8095	-0.780671	0.0360079	0.104154	-0.555865	0.102737	0.219436	-0.110036	0.644867	0.720009	-1.20461	0.00135881	0.00420972	-0.522214	0.12012	0.202036
tRF-30-QKF1R3WE8RO8	0.394009	0.211252	0.6932	0.0192568	0.954052	0.986896	0.873484	0.241909	0.418454	1.22649	0.102794	0.219436	-3.35318	1.11572e-06	5.65067e-06	-2.87371	1.14322e-05	5.68857e-05	-2.14595	0.000627514	0.0020771
tRF-24-8O9KZR3FFY	0.707662	0.152554	0.625452	0.800934	0.105959	0.41337	0.500941	0.212442	0.385141	0.633711	0.102902	0.219436	1.72277	0.000481338	0.00139791	1.51605	0.00141911	0.004355	1.55555	0.000757577	0.00246456
tRF-35-K8HJ83ML5F82NZ	0.0441899	0.877538	0.961069	-0.124684	0.676142	0.878598	-0.363829	0.330121	0.508601	-0.642286	0.102963	0.219436	0.421161	0.143055	0.208798	0.0131424	0.971954	0.981449	-0.0964409	0.80828	0.870691
tRF-17-8773434	0.223015	0.699279	0.927916	-0.0957289	0.873247	0.951952	0.938092	0.0455289	0.125494	0.765295	0.10341	0.219817	1.39199	0.0107477	0.022588	2.10707	0.000254992	0.000929251	2.25302	0.000225699	0.000823819
hsa-miR-3934-3p	-0.309068	0.533701	0.878074	-1.02634	0.0662101	0.343475	-0.552851	0.341109	0.520942	-0.991721	0.103412	0.219817	0.321028	0.497683	0.583969	0.0772452	0.896907	0.933594	0.355649	0.588568	0.694553
tRF-22-3638FQ7Z3	0.0210513	0.961622	0.990485	-0.336565	0.474624	0.776234	-0.0428253	0.914605	0.963322	-0.749475	0.103432	0.219817	1.2939	0.001736	0.00441081	1.23003	0.00965301	0.0240588	0.880993	0.100688	0.175049
tRF-21-9P9NH5SYD	-0.8956	0.15612	0.629463	-0.32847	0.587246	0.832737	-0.564822	0.356713	0.534717	-1.01128	0.103549	0.219861	0.712107	0.213659	0.293926	1.04288	0.121435	0.204495	0.0292985	0.963724	0.979227
hsa-miR-887-3p	0.101846	0.43751	0.855755	-0.024063	0.856838	0.943103	-0.202589	0.227984	0.403137	-0.275782	0.103778	0.220142	-0.0298718	0.826752	0.866774	-0.334307	0.0445973	0.0896677	-0.28159	0.0921424	0.163314
hsa-miR-29b-2-5p	0.260031	0.220928	0.705337	-0.341901	0.142303	0.475685	-0.358283	0.120328	0.255725	-0.371138	0.103958	0.220317	1.05854	6.45861e-06	2.90829e-05	0.440226	0.0681999	0.126718	1.0293	0.000215787	0.000788905
tRF-20-FI23W8WR	-0.312533	0.527285	0.878074	-0.433508	0.39259	0.723266	0.0835987	0.897764	0.956559	1.02973	0.105563	0.223511	-1.07145	0.0581874	0.0981589	-0.675314	0.266855	0.384312	0.391787	0.503325	0.621707
hsa-miR-449b-5p	-0.287648	0.575165	0.893392	-0.556419	0.296758	0.65581	-0.19357	0.722292	0.835449	-0.940465	0.107191	0.226747	0.530564	0.274649	0.360388	0.624643	0.278598	0.397882	0.146518	0.811186	0.872202
hsa-miR-196b-3p	0.0349507	0.897268	0.967466	-0.010811	0.968697	0.988367	1.15831	0.0187438	0.0624975	0.80907	0.10742	0.227019	-1.51137	0.00039645	0.00117847	-0.388005	0.314507	0.437959	-0.691485	0.0991566	0.173314
tRF-31-QP4PW3FJIKE7E	0.462398	0.460988	0.863596	-0.289462	0.666039	0.873146	-0.774403	0.251078	0.426083	-1.09509	0.10793	0.227886	1.02737	0.098561	0.154252	-0.209433	0.758989	0.835402	0.22174	0.75945	0.832284
tRF-24-Z3M8ZLSSJ8	-0.119788	0.702841	0.929017	-0.00289688	0.992606	0.997522	0.675783	0.080603	0.188756	0.618615	0.108198	0.22814	-0.116628	0.723765	0.786019	0.678943	0.0689431	0.127668	0.504884	0.170131	0.263541
tRF-28-MUWLV47PU90M	-0.0927406	0.815272	0.959061	-0.328932	0.434069	0.752102	-0.119485	0.805429	0.892566	-0.850629	0.108251	0.22814	0.24326	0.53813	0.623387	0.216516	0.65716	0.758185	-0.278437	0.605702	0.710716
tRF-19-9N15WV2P	0.42385	0.514145	0.869915	0.851537	0.181112	0.532951	0.725714	0.210661	0.382622	0.91295	0.108538	0.228422	1.34733	0.0331842	0.0610031	1.64919	0.0103197	0.0254523	1.40874	0.0190864	0.0431007
tRF-37-QR535Z8LZBZFD9L	-0.351936	0.539561	0.878074	-1.44355	0.022024	0.19604	0.103869	0.86245	0.929484	0.911811	0.108586	0.228422	0.39483	0.475676	0.563966	0.850635	0.174893	0.27523	2.75019	6.92875e-05	0.000279858
tRF-27-MIF91SS2P4H	0.195918	0.655972	0.918368	-0.730286	0.156372	0.497238	-0.0863264	0.882278	0.94355	-1.00171	0.109924	0.231024	-0.0795982	0.868054	0.898887	-0.361843	0.512386	0.636007	-0.351023	0.582539	0.691746
tRF-31-KRIMUF04QZ45D	0.0245151	0.945751	0.985492	0.564617	0.0999732	0.40608	0.139567	0.829724	0.908422	1.04535	0.110372	0.231751	-2.28549	9.25305e-05	0.000323714	-2.17044	0.000228109	0.00084482	-1.80476	0.00102687	0.00322975
tRF-19-UMHNU6E2	-0.336895	0.406251	0.855531	-0.0485946	0.901192	0.965744	0.586823	0.289262	0.467467	0.847714	0.111683	0.234155	-0.616285	0.174925	0.248147	0.307433	0.550377	0.669999	0.280023	0.556678	0.670135
tRF-38-3L7L73V6M9P90HDL	-0.832783	0.101123	0.56639	-0.875464	0.0893347	0.385478	-0.531335	0.38015	0.557479	-0.977176	0.111723	0.234155	-0.268727	0.577703	0.661812	0.0327207	0.95757	0.973421	-0.370439	0.551916	0.66652
tRF-25-MIF91SS2P4	-0.942153	0.145796	0.616246	1.00947	0.0570317	0.318676	-0.675141	0.29138	0.469594	-1.04876	0.112049	0.234622	0.80723	0.144225	0.210235	1.07424	0.140135	0.23025	-1.25101	0.0515124	0.100635
tRF-23-EXEY0VWUD2	0.353284	0.136528	0.611542	0.478048	0.0458531	0.284114	0.772049	0.0406595	0.114857	0.596651	0.112675	0.235557	-0.863625	0.0061469	0.0137987	-0.44486	0.164255	0.262702	-0.745022	0.0244614	0.0534857
tRF-18-02K0F702	0.54428	0.0109819	0.277477	0.672661	0.00203612	0.0424783	0.517565	0.0519313	0.138119	0.419546	0.112703	0.235557	0.00282349	0.989999	0.991743	-0.0238919	0.92081	0.947047	-0.250292	0.301401	0.416023
tRF-16-8R6546D	-0.137857	0.51233	0.869915	-0.234702	0.27897	0.637565	-0.827111	0.00649778	0.0276186	-0.418037	0.113072	0.236112	0.371197	0.0761434	0.123944	-0.318056	0.278727	0.397882	0.187862	0.483692	0.604807
tRF-22-8LHYD3MUN	-0.732806	0.0179829	0.342769	-0.579232	0.0546296	0.3145	-1.96844	0.00176433	0.00973653	-0.850124	0.113278	0.236289	-0.991306	0.004935	0.0113241	-2.22694	0.000352673	0.00124531	-1.2622	0.0163465	0.0376052
tRF-26-2YU04DYJIOD	-0.0276697	0.942765	0.984844	0.242813	0.51685	0.804259	0.865354	0.170308	0.33227	0.988262	0.113365	0.236289	-1.42336	0.00770173	0.0168239	-0.530335	0.319514	0.443303	-0.677909	0.188209	0.285134
tRF-18-8S68BFD2	0.324147	0.415473	0.855745	-0.358666	0.427486	0.748348	1.13057	0.0760286	0.180093	1.00311	0.114036	0.237355	-1.28226	0.0196517	0.0384909	-0.475833	0.359205	0.48679	0.0795225	0.886855	0.923824
tRF-17-83ML5F5	0.13909	0.797413	0.957474	0.490936	0.351968	0.694168	-0.626621	0.284684	0.462893	-0.959693	0.114085	0.237355	0.927716	0.0752244	0.122536	0.162005	0.790443	0.855122	-0.522912	0.392981	0.511527
hsa-miR-6747-3p	0.0883132	0.802509	0.957706	-0.350139	0.36576	0.706582	-0.186735	0.653265	0.782679	-0.72264	0.114558	0.238121	0.596851	0.0880761	0.140256	0.321803	0.44964	0.581286	0.22435	0.642508	0.741657
tRF-21-LEKPV03XB	0.700971	0.254042	0.734139	-0.00914245	0.988675	0.997522	-0.932853	0.0857439	0.198758	-0.835366	0.11567	0.240107	2.4843	4.42232e-05	0.000166496	0.850471	0.166398	0.264947	1.65807	0.0125357	0.0298494
tRF-19-9M739PJK	0.76755	0.105929	0.578142	0.839755	0.0787624	0.376203	1.14539	0.0138731	0.049063	0.74665	0.115726	0.240107	0.882177	0.070975	0.116364	1.26002	0.00596168	0.0156908	0.789072	0.0901562	0.160544
tRF-20-DXEPZY0D	-0.129124	0.727984	0.934192	-0.135459	0.719117	0.897959	-0.0610739	0.885791	0.946565	-0.749631	0.11583	0.240107	0.49503	0.166451	0.237609	0.56308	0.206487	0.314502	-0.119143	0.806419	0.869521
hsa-miR-3657	-0.941456	0.0609012	0.483395	-0.218684	0.616085	0.848065	-1.82448	0.00692389	0.0291573	-0.97949	0.116641	0.24154	-0.0612947	0.888826	0.918305	-0.944317	0.167826	0.266134	-0.8221	0.183964	0.279822
hsa-miR-3176	0.42373	0.0790711	0.513258	0.0992478	0.68982	0.885324	-1.16538	0.0202697	0.0666666	-0.717954	0.116734	0.24154	-0.644645	0.0330202	0.0607999	-2.23376	1.73298e-05	8.29642e-05	-1.46185	0.00136839	0.00418805
tRF-35-34HWH3RXSINHZ4	-0.0429827	0.893714	0.966636	-0.422307	0.227897	0.589577	0.661407	0.0264996	0.0820982	0.467743	0.116904	0.241673	0.929217	0.0029195	0.00708531	1.63361	1.00586e-05	5.09426e-05	1.81927	7.61213e-06	3.72258e-05
ts-47	-0.0542064	0.464054	0.863596	-0.280569	0.00070691	0.0189119	-0.114381	0.173213	0.335793	-0.131408	0.11722	0.242105	0.30518	0.000186557	0.000603459	0.245006	0.0054901	0.0145677	0.454341	5.11796e-06	2.61534e-05
hsa-miR-497-5p	-0.140639	0.0949108	0.553403	-0.191637	0.0268316	0.21359	0.106766	0.642846	0.773865	0.347597	0.117682	0.24284	-4.55266	5.03708e-26	5.20651e-24	-4.30525	4.63404e-22	2.92717e-20	-4.01342	3.91942e-22	2.70084e-20
tRF-17-KRYNW52	0.541396	0.126474	0.608038	-0.0780102	0.839554	0.935477	1.12155	0.0362003	0.104334	0.84245	0.118207	0.243681	-0.773426	0.0929502	0.146988	-0.193271	0.654842	0.757046	0.147034	0.757025	0.830828
tRF-29-2E489B3VI8KQ	0.709593	0.253065	0.734139	-0.138262	0.834995	0.935477	-1.26422	0.0224675	0.0724883	-0.788625	0.118304	0.243681	2.69042	1.03036e-05	4.48856e-05	0.716608	0.254115	0.371135	2.04005	0.00296162	0.00825335
hsa-miR-323a-3p	0.170479	0.109934	0.5786	0.0642222	0.546538	0.815411	-0.0699419	0.607212	0.745171	-0.217819	0.118634	0.243974	-0.349648	0.00358637	0.00852185	-0.590069	5.74e-05	0.000248151	-0.63169	2.93294e-05	0.00012826
hsa-miR-151a-3p	0.0208555	0.746415	0.939318	-0.0889829	0.180738	0.532951	-0.117706	0.139197	0.285768	-0.123601	0.118661	0.243974	-0.0862035	0.203171	0.282058	-0.224765	0.00541761	0.0144233	-0.120822	0.121508	0.203618
tRF-34-Y6V4V47Q2QNIK1	-0.243472	0.704026	0.929017	-0.241467	0.708433	0.893497	-1.29663	0.0132773	0.0479248	-0.724306	0.119394	0.245141	2.78108	3.01378e-06	1.43676e-05	1.72793	0.0101126	0.0250229	2.29824	0.000591104	0.00197382
tRF-18-YR66EFD2	-0.0154166	0.926063	0.9772	0.086022	0.604622	0.841122	0.365597	0.0402104	0.11373	0.274569	0.119444	0.245141	0.555312	0.00145087	0.00373157	0.936325	6.56145e-06	3.46994e-05	0.743858	0.000169721	0.000638984
tRF-16-NYDRFUE	-0.459498	0.251722	0.734139	-0.13697	0.719868	0.897959	-1.01385	0.027292	0.083841	-0.655662	0.119593	0.245226	0.966602	0.00617957	0.0138447	0.412252	0.404829	0.5346	0.447911	0.326622	0.441843
tRF-33-K84J83ML5F92D5	0.159609	0.715943	0.931339	0.136056	0.75997	0.914377	-1.00048	0.0898643	0.206624	-0.890284	0.120486	0.246218	0.391892	0.37824	0.467964	-0.768194	0.186667	0.289768	-0.634448	0.266149	0.377321
tRF-17-07QSNHJ	0.135431	0.616394	0.907823	0.00429671	0.987644	0.997522	0.0477534	0.910484	0.961207	0.59793	0.120502	0.246218	-0.486987	0.128839	0.191616	-0.574664	0.149223	0.241862	0.106646	0.759009	0.832202
tRF-35-K84J83ML5FX24Z	-0.0722628	0.875329	0.961069	-0.117945	0.800902	0.926825	-0.599444	0.231463	0.406446	-0.789475	0.120608	0.246218	0.992252	0.0207989	0.0404245	0.46507	0.388607	0.516691	0.320722	0.557929	0.671286
tRF-19-J0DPZOFO	0.0664478	0.838975	0.959132	0.37108	0.244441	0.607671	1.49444	0.00116983	0.00680356	0.736588	0.120693	0.246218	-0.630636	0.113081	0.172351	0.797361	0.0355737	0.0740794	-0.265127	0.514433	0.633362
hsa-miR-532-5p	-0.129753	0.202443	0.683942	-0.174451	0.0929063	0.393425	-0.284167	0.0116492	0.0437134	-0.166048	0.120755	0.246218	0.673869	4.35934e-08	2.83233e-07	0.519455	3.95192e-05	0.000176555	0.682272	3.93173e-07	2.3344e-06
tRF-30-Z3M8ZLSSXUOL	-0.245874	0.659458	0.918745	-0.686947	0.251205	0.615706	0.650745	0.247509	0.423184	-1.02668	0.120792	0.246218	0.457272	0.390059	0.479716	1.35389	0.0255465	0.0561825	0.117537	0.867194	0.909594
hsa-miR-1185-1-3p	0.398571	0.0237138	0.364359	0.0472452	0.789887	0.923973	-0.0575761	0.752391	0.852263	-0.293475	0.120835	0.246218	0.860715	9.6401e-06	4.21569e-05	0.404568	0.0343516	0.0719958	0.519995	0.0111767	0.0270094
hsa-miR-487b-5p	0.0961244	0.84611	0.959132	-0.233595	0.655455	0.869789	-0.575487	0.308413	0.488393	-0.911043	0.121082	0.246286	0.767523	0.107886	0.16599	0.0959111	0.869424	0.915266	0.0900742	0.884917	0.922227
tRF-20-WRD81H93	0.401089	0.297315	0.773399	0.419639	0.279794	0.638099	-0.758703	0.174068	0.336876	-0.870781	0.121085	0.246286	0.197532	0.631358	0.708992	-0.962261	0.0756909	0.138695	-1.09289	0.0463917	0.0921351
tRF-37-NP5EYONONU3IND2	0.355992	0.138455	0.611542	0.131563	0.59102	0.832923	1.12499	0.0635059	0.157882	0.941019	0.121832	0.247466	-2.73821	6.83166e-07	3.63822e-06	-1.96921	8.98053e-05	0.000365981	-1.92875	0.000167757	0.000632636
tRF-29-79MP9P9MH525	-0.132453	0.820509	0.959132	0.274015	0.628591	0.853752	0.557952	0.4291	0.601957	1.09525	0.121883	0.247466	-0.906536	0.16143	0.231603	-0.216131	0.740986	0.820715	-0.0853042	0.892239	0.927683
tRF-17-EH623KN	0.470735	0.279708	0.758467	0.220714	0.626989	0.852735	0.515286	0.447523	0.618642	1.0201	0.122053	0.247591	-1.04739	0.0677825	0.112018	-1.00284	0.0876349	0.157411	-0.248005	0.657875	0.755941
tRF-29-3JVIJMRPFQIX	-0.232295	0.626262	0.910483	0.161335	0.722407	0.899645	-0.112938	0.842125	0.917715	0.803399	0.123321	0.24994	0.0665916	0.888682	0.918305	0.185948	0.743259	0.822468	0.708656	0.155815	0.245546
tRF-19-27NXJ4E2	0.101496	0.648239	0.915019	-0.116323	0.613697	0.847361	-0.37713	0.193651	0.360046	-0.452805	0.123809	0.250704	0.272708	0.230479	0.311969	-0.205918	0.470522	0.599758	-0.0637735	0.827725	0.882855
hsa-miR-30b-3p	0.0721166	0.860085	0.959132	-0.243393	0.578809	0.82874	-0.456277	0.440782	0.612081	-0.952189	0.124782	0.252451	-0.236205	0.602795	0.682308	-0.764599	0.175151	0.275255	-0.945001	0.120658	0.202641
tRF-25-I8W47W1R7H	0.564511	0.178057	0.651779	0.729144	0.0816737	0.377801	0.762623	0.163898	0.32409	0.833079	0.124995	0.252645	-0.251079	0.60439	0.683432	-0.0529675	0.911789	0.939549	-0.147144	0.75297	0.828376
hsa-miR-433-3p	0.240171	0.620272	0.909621	-0.0391412	0.938628	0.98045	-0.450324	0.308278	0.488393	-0.707736	0.1251	0.252645	1.71446	0.000227708	0.000720178	1.02397	0.0473038	0.0939466	1.04587	0.0581209	0.110878
hsa-miR-3140-3p	0.198325	0.667465	0.918745	0.0307975	0.948365	0.984292	0.841188	0.146474	0.296337	-0.954671	0.125956	0.254147	-0.40844	0.428764	0.518818	0.234423	0.654562	0.757046	-1.39391	0.0212635	0.0474982
tRF-17-86K2SV2	-0.0432614	0.888779	0.964718	-0.11391	0.719631	0.897959	0.759134	0.00176833	0.00973653	0.367723	0.126112	0.254236	1.70861	1.83227e-07	1.07664e-06	2.511	1.21413e-10	1.32737e-09	2.19024	1.11359e-08	8.46921e-08
tRF-43-N5EX62Z6EXEY0VWUD2	0.723527	0.221979	0.705337	-0.000399593	0.999488	0.999488	1.27891	0.0604607	0.152764	1.04535	0.126268	0.254325	-0.208736	0.74598	0.80282	0.34665	0.568992	0.686777	0.837008	0.20475	0.305113
tRF-18-S8V0J6DR	0.136953	0.588818	0.896671	-0.411659	0.148088	0.485481	-0.134338	0.727986	0.838159	-0.64918	0.126961	0.255496	-0.257963	0.363529	0.451976	-0.529254	0.153301	0.247414	-0.495484	0.239232	0.346727
tRF-29-J0QXL13XZ512	0.164429	0.731915	0.934192	-0.537507	0.31212	0.664801	0.934619	0.164661	0.324753	1.01473	0.127585	0.256524	-1.21725	0.040094	0.0720171	-0.447055	0.444917	0.57682	0.334991	0.586107	0.694096
tRF-33-DXEPZY0DI6BBDS	-0.106066	0.856001	0.959132	-0.149097	0.800566	0.926825	1.73141	0.0128167	0.0466322	1.03822	0.127957	0.257045	-1.10595	0.0832412	0.133527	0.731535	0.247588	0.364412	0.0813747	0.898596	0.932211
tRF-16-9NH5SYD	-0.0253204	0.924722	0.977145	0.346762	0.184661	0.536651	-0.820461	0.0593934	0.151244	-0.610499	0.12849	0.257888	0.0595215	0.829552	0.868469	-0.735619	0.0854087	0.15402	-0.897739	0.0237775	0.0521911
tRF-25-RYVMMV5BU6	-0.359981	0.37606	0.829447	-0.137675	0.727049	0.902896	0.0819158	0.843118	0.917715	-0.724757	0.128758	0.258198	0.66874	0.0699671	0.114877	1.11064	0.0186803	0.0427785	0.0816573	0.869139	0.911032
hsa-miR-376a-5p	-0.0162426	0.958196	0.990426	0.0747192	0.808457	0.926825	-0.565602	0.128656	0.270641	-0.556239	0.128925	0.258304	0.83552	0.0060448	0.0136233	0.28616	0.457735	0.588406	0.204561	0.588026	0.694274
tRF-30-K8HJ83ML5F82	-0.412865	0.503947	0.869915	0.175691	0.766258	0.917722	1.61791	0.021495	0.0700493	1.07508	0.129703	0.259634	-0.722431	0.268707	0.353612	1.30834	0.0491842	0.0972565	0.176958	0.78399	0.85342
hsa-miR-30c-5p_1	-0.0681662	0.499643	0.869583	-0.240618	0.0241824	0.204479	-0.0844106	0.388834	0.566075	-0.14997	0.129872	0.259743	1.16306	3.15391e-14	4.8789e-13	1.14681	7.93093e-13	1.14872e-11	1.25371	1.16291e-13	1.97347e-12
ts-11	0.64989	0.326512	0.792953	1.2918	0.0473769	0.289398	0.00794005	0.98592	0.992937	-0.755572	0.13076	0.260919	3.36259	4.4502e-07	2.45031e-06	2.72064	4.14428e-05	0.000184064	1.31522	0.030814	0.0647606
tRF-17-YOB0152	-0.0440333	0.753044	0.942445	0.234978	0.0933368	0.394513	-0.0348348	0.845811	0.918503	-0.281533	0.130864	0.260919	-0.214357	0.151594	0.218873	-0.205159	0.240762	0.356441	-0.730868	0.000181449	0.000678641
tRF-38-EO7N987X1RJYSXDV	-0.0997722	0.878069	0.961069	0.701353	0.253645	0.616845	1.39355	0.0631401	0.157502	1.13444	0.130892	0.260919	-0.613613	0.379662	0.469213	0.879704	0.206941	0.314562	-0.180531	0.783902	0.85342
hsa-miR-574-3p	0.244242	0.0400437	0.427509	-0.138353	0.253602	0.616845	0.153977	0.198595	0.367757	0.17981	0.130918	0.260919	0.842969	9.50604e-09	6.79772e-08	0.752704	3.87323e-07	2.46026e-06	1.16113	5.56363e-11	5.96778e-10
tRF-19-2VO0SR1Z	0.19171	0.588133	0.896671	-0.326704	0.404663	0.73032	0.842522	0.136568	0.281556	0.848289	0.131204	0.26126	-1.05303	0.0267588	0.0504974	-0.402223	0.398704	0.528352	0.121959	0.806429	0.869521
tRF-48-NPNYRVU4727OFIZ9WUD2	-0.236836	0.693472	0.925168	-0.733388	0.248209	0.610851	0.169303	0.808125	0.894246	1.05862	0.131489	0.261597	-0.722431	0.263721	0.34889	-0.316292	0.632422	0.741303	1.06958	0.121976	0.204252
hsa-miR-296-3p	0.0986398	0.558471	0.884375	-0.07065	0.683304	0.881157	-0.415711	0.0572709	0.147323	-0.316744	0.131802	0.26199	0.242755	0.161645	0.231766	-0.271596	0.202565	0.309564	-0.00333903	0.987211	0.992824
tRF-16-XIW282B	-0.149896	0.816628	0.959061	0.733641	0.237684	0.602589	0.0213527	0.968271	0.987375	-0.876292	0.132034	0.262224	2.05944	0.000817197	0.00225796	2.23069	0.000972126	0.00308745	0.449507	0.471355	0.591535
tRF-35-QKF1R3WE8RO86J	0.136941	0.726433	0.934192	-0.26099	0.539433	0.8095	0.615515	0.156238	0.311108	0.644887	0.132332	0.262377	0.37931	0.340058	0.427832	0.857883	0.0494343	0.0975813	1.28519	0.00676482	0.0171496
hsa-miR-545-5p	-0.480317	0.133052	0.611542	-0.0884044	0.766582	0.917722	-0.548147	0.168	0.328207	-0.593076	0.132343	0.262377	0.415368	0.150075	0.217231	0.347538	0.40411	0.53396	-0.0893037	0.822272	0.879762
tRF-40-D3IPBBKN8LEZSO1X	-1.27183	0.00161264	0.107857	-1.03697	0.00681125	0.100577	-1.60055	0.00935436	0.0369302	-0.842721	0.132568	0.262596	-0.872997	0.0217076	0.0419397	-1.20171	0.0480677	0.0952973	-0.678747	0.221394	0.325647
tRF-25-MQ18Y3E7QN	0.409563	0.502813	0.869915	0.690482	0.255077	0.616911	1.48468	0.0347746	0.101904	1.03822	0.133324	0.263855	-1.06075	0.111025	0.1699	0.0143721	0.982028	0.987377	-0.713003	0.26227	0.373218
tRF-28-VIJMRPFQRD03	-0.285216	0.641146	0.914624	-0.819587	0.207935	0.564253	-0.982196	0.135635	0.280256	0.86427	0.133436	0.263855	0.711352	0.219349	0.29976	0.0143721	0.983172	0.987951	2.39521	0.000599608	0.00199635
tRF-26-YONONU3INDD	0.361054	0.537952	0.878074	0.564591	0.330995	0.68116	1.5072	0.0249494	0.0782551	1.01473	0.133757	0.26426	-0.30915	0.625334	0.702922	0.837001	0.169624	0.268797	0.140989	0.818197	0.878046
tRF-20-1SS2P46I	0.0878553	0.838092	0.959132	-0.363866	0.435364	0.752102	-0.232116	0.637502	0.768653	-0.786084	0.134516	0.26553	0.56557	0.182613	0.257022	0.245599	0.624785	0.735207	0.143352	0.795965	0.863973
tRF-18-Y9PYKHD4	-1.14454	0.0423614	0.433918	-0.164014	0.743446	0.910882	0.372287	0.463399	0.631377	0.730473	0.135025	0.266303	0.552209	0.246615	0.330467	2.06903	0.000955721	0.00304418	1.4467	0.00714707	0.0179983
tRF-21-9NH5SYNXD	0.105564	0.851334	0.959132	-0.375414	0.52708	0.80678	1.1162	0.109761	0.239306	1.03822	0.13588	0.267752	-1.34578	0.0376173	0.0678903	-0.335147	0.593845	0.709991	0.0678571	0.917244	0.945947
hsa-miR-152-3p	-0.0856348	0.131252	0.611542	-0.102419	0.075763	0.372106	-0.127863	0.0668204	0.163739	-0.102007	0.135996	0.267752	-0.107428	0.0686776	0.112923	-0.149656	0.0299369	0.0642838	-0.107017	0.112871	0.192549
hsa-miR-664a-5p	0.0634891	0.834543	0.959132	-0.0451549	0.885453	0.958362	0.32141	0.534606	0.690355	0.735376	0.136247	0.268015	-1.01568	0.0135979	0.0277573	-0.757764	0.100373	0.176117	-0.235154	0.57962	0.690443
tRF-32-XENDBP1IUUK7O	-0.977075	0.0323282	0.391179	-2.74125	3.73043e-05	0.00273645	-0.755633	0.132715	0.276621	-0.72528	0.136448	0.26818	0.544689	0.13156	0.194771	0.766131	0.176445	0.277097	2.56066	0.000460739	0.00156844
tRF-20-LNK88KO4	0.747779	0.172008	0.645197	-0.168518	0.776563	0.919549	-2.64883	3.38206e-05	0.000334383	-0.741993	0.136567	0.26818	2.05461	0.000144553	0.000480575	-1.342	0.0330248	0.0697292	1.48113	0.0177977	0.0405938
tRF-37-EH623K7SIR3DR2M	-1.43871	0.00369301	0.163675	-1.71663	0.00108162	0.0253567	-0.0379118	0.922703	0.96492	-0.65104	0.136813	0.268432	0.827974	0.0196147	0.0384516	2.22877	8.40914e-05	0.00034642	1.89356	0.00146806	0.00444169
tRF-18-9N15WV0E	-0.112282	0.55426	0.883171	0.0861818	0.645192	0.863234	0.257908	0.295551	0.474971	0.358128	0.137606	0.269756	-0.268819	0.185868	0.261064	0.101371	0.667248	0.767487	0.00312716	0.98895	0.993318
hsa-miR-3611	0.0962179	0.631055	0.911502	-0.199892	0.341732	0.687698	-1.11284	0.0128745	0.0467677	-0.577	0.138127	0.270543	-0.981217	0.00028069	0.000868788	-2.19028	4.27318e-06	2.29721e-05	-1.35832	0.000597337	0.00199171
hsa-miR-455-3p	0.0665548	0.732248	0.934192	-0.0585361	0.768653	0.917722	-0.230508	0.222398	0.396965	-0.280785	0.138435	0.270913	1.32699	9.65726e-09	6.8842e-08	1.02992	1.25498e-05	6.16375e-05	1.10474	5.66827e-06	2.85801e-05
tRF-22-OB9ZFH691	-0.165048	0.734798	0.934192	0.636215	0.152594	0.491158	-0.597364	0.340284	0.520031	0.825516	0.13863	0.270977	-0.0908817	0.856409	0.889258	-0.523197	0.393539	0.522117	0.0984188	0.840939	0.891098
tRF-30-K697BOJ8N981	0.368887	0.555693	0.883388	0.780904	0.19956	0.552522	1.06007	0.174307	0.337054	1.15073	0.138753	0.270977	-0.876845	0.221271	0.301661	-0.185666	0.788745	0.854912	-0.507023	0.448462	0.567188
tRF-29-V29K9UV365IS	-0.540988	0.341541	0.805011	-0.321541	0.564944	0.822775	2.00572	0.0041844	0.0196597	1.04521	0.138825	0.270977	-1.3062	0.0405447	0.0726546	1.2405	0.0477716	0.0947928	0.0605428	0.924798	0.94986
tRF-34-4QUEVUUMHNU6E2	-0.473631	0.39381	0.84426	0.460036	0.354888	0.695783	0.85445	0.216004	0.389528	1.0008	0.141297	0.275565	-0.948642	0.117985	0.178427	0.379439	0.557509	0.676508	-0.407879	0.484059	0.604807
hsa-miR-130b-3p	-0.0264386	0.717442	0.931339	-0.145257	0.0571453	0.318676	-0.128704	0.289946	0.467614	-0.179665	0.141458	0.275644	-2.0286	6.76249e-22	3.01528e-20	-2.13087	2.76571e-20	1.23318e-18	-2.06301	8.68757e-20	3.79914e-18
tRF-19-FEWS3VF8	0.0727499	0.842021	0.959132	0.178121	0.625451	0.851152	0.235287	0.458397	0.628706	-0.54457	0.142951	0.278218	1.34998	0.000163183	0.000535467	1.51252	0.000170882	0.000659738	0.62729	0.1275	0.211478
tRF-16-HR0VX6D	-0.0871362	0.87774	0.961069	0.339004	0.535579	0.80936	1.1162	0.116233	0.2487	1.03822	0.143024	0.278218	-1.28146	0.0485515	0.0847973	-0.0781243	0.90282	0.937387	-0.582238	0.351998	0.469468
tRF-39-PSQP4PW3FJI0E727	-0.931549	0.11218	0.58076	0.0277706	0.958328	0.986896	0.453099	0.436646	0.60767	0.830476	0.143167	0.278259	0.150933	0.778415	0.82799	1.53558	0.0170363	0.0395311	0.953639	0.0918488	0.162921
hsa-miR-545-3p	-0.147978	0.738903	0.935865	-0.365756	0.432078	0.750879	0.406142	0.517722	0.678168	0.889533	0.143443	0.278542	-0.852054	0.104003	0.160996	-0.297933	0.601749	0.718088	0.403234	0.469738	0.589831
tRF-28-8URUZ9HNONDU	-0.271317	0.341279	0.805011	-0.189009	0.506469	0.797429	-1.28857	0.00986898	0.038297	-0.638066	0.143558	0.278542	-0.191816	0.515406	0.600735	-1.20907	0.0136521	0.0325078	-0.640873	0.135528	0.220767
tRF-16-08Q2B5D	0.21608	0.085194	0.527878	0.190635	0.130721	0.460866	0.162115	0.39822	0.57386	0.276297	0.144032	0.279224	-1.19739	2.01559e-09	1.59148e-08	-1.25135	1.59268e-08	1.26194e-07	-1.11173	1.05062e-07	6.88504e-07
tRF-16-51MLHVB	0.570441	0.0982972	0.557426	1.17376	0.00071687	0.0189554	0.697911	0.13241	0.276238	0.667779	0.14465	0.280177	-0.155964	0.693573	0.761557	-0.0284939	0.944226	0.963288	-0.661943	0.091704	0.162881
tRF-39-2YU04DYJIO3ZU326	-0.532715	0.337585	0.805011	0.0711153	0.892087	0.961881	-0.736866	0.242902	0.418454	0.866429	0.144771	0.280177	-0.162499	0.766934	0.818399	-0.366651	0.560274	0.677968	0.632815	0.265049	0.376291
tRF-27-LNK88KO3NWQ	0.347899	0.403883	0.855149	0.0800893	0.855244	0.94226	0.113526	0.822986	0.903289	-0.842945	0.145312	0.280907	0.444022	0.302854	0.390414	0.20965	0.673221	0.772014	-0.479012	0.40984	0.528032
hsa-miR-190b	0.105652	0.695575	0.926885	-0.222137	0.442056	0.755407	-0.746582	0.0166757	0.0567789	-0.404209	0.145395	0.280907	1.2826	6.88418e-06	3.06979e-05	0.430363	0.185072	0.288256	1.10053	0.00119585	0.00370486
tRF-21-J0DPZOIPB	-0.201636	0.666688	0.918745	-0.0192333	0.966563	0.988367	0.602595	0.3286	0.506945	0.867633	0.146605	0.283006	-0.569241	0.275799	0.361479	0.23499	0.680861	0.775302	0.317625	0.555384	0.669286
tRF-36-XSXMSL73VL4YMYE	-1.10565	0.0724008	0.502785	-1.00759	0.100162	0.40608	0.554783	0.278561	0.455658	0.724792	0.147046	0.28327	0.954591	0.0650522	0.108293	2.61503	0.000112835	0.000449363	2.68698	5.92305e-05	0.000243123
tRF-21-HDFX8Q9ME	1.23853	0.0717109	0.502785	0.822949	0.252312	0.616609	0.871413	0.305797	0.485602	1.21251	0.147194	0.28327	-0.288688	0.715608	0.777864	-0.655806	0.373458	0.501029	0.100878	0.8926	0.927683
tRF-34-PNB7ZO7OFND00V	0.14573	0.636747	0.912964	-0.12548	0.701335	0.891022	0.0358682	0.943684	0.974541	0.661793	0.147256	0.28327	-0.623618	0.100146	0.156194	-0.73348	0.119982	0.202553	0.163656	0.692381	0.780786
tRF-21-9MVH7P59D	-0.0434089	0.906349	0.969205	0.00340024	0.992697	0.997522	0.0526198	0.921595	0.96492	0.727246	0.14726	0.28327	-0.518191	0.224814	0.305873	-0.422162	0.394957	0.523692	0.205655	0.649147	0.747801
hsa-miR-551a	-0.199851	0.154343	0.627965	-0.138371	0.321248	0.67546	0.00170294	0.990835	0.996092	-0.222218	0.147365	0.28327	0.516637	0.000402973	0.00119318	0.718191	3.98886e-05	0.000177856	0.43279	0.00855565	0.0212165
tRF-27-IMUF04QZ452	0.360238	0.423134	0.855745	0.579487	0.192269	0.545161	1.1243	0.0853191	0.197975	0.944688	0.148245	0.284637	-0.992093	0.0815115	0.131366	-0.228028	0.676968	0.772803	-0.626893	0.254187	0.363535
hsa-miR-154-3p	-0.455709	0.180285	0.651779	-0.250801	0.444927	0.759013	-0.775567	0.0140966	0.0496217	-0.400848	0.148327	0.284637	1.70002	2.14099e-07	1.25157e-06	1.38016	0.000571942	0.00192112	1.54997	4.52031e-05	0.000189653
tRF-38-YJIO3ZU3U0IO5BD2	0.0219097	0.966309	0.990485	0.0604886	0.907376	0.967742	1.44097	0.0276136	0.0843996	0.954667	0.148757	0.285222	-0.872519	0.141972	0.20735	0.546546	0.34095	0.467061	0.0216596	0.970883	0.983862
tRF-20-18YKISQI	-0.280472	0.537209	0.878074	-0.370743	0.427968	0.748555	0.560893	0.360592	0.538809	0.866812	0.149127	0.28563	-0.973657	0.0633273	0.105809	-0.132292	0.814063	0.873718	0.263898	0.633677	0.734797
tRF-31-93R918VBY9PYD	-0.443075	0.493107	0.869583	0.230158	0.706624	0.892702	0.442627	0.312151	0.491573	0.606727	0.149221	0.28563	2.10474	0.000212937	0.000679128	2.99044	1.12041e-05	5.5996e-05	2.48131	4.28164e-05	0.000180305
tRF-26-17JOWU1M70E	0.25693	0.59432	0.898603	0.511441	0.280045	0.638099	0.229348	0.594304	0.734084	-0.709331	0.149505	0.285933	1.3318	0.00409562	0.00954246	1.30422	0.00925974	0.0232157	0.111028	0.829375	0.8842
tRF-16-MBQ4NKD	0.00898854	0.966776	0.990485	-0.0180332	0.934275	0.978714	0.0710588	0.817704	0.900901	-0.502978	0.149813	0.286282	-0.400091	0.0982723	0.154012	-0.33802	0.251877	0.369528	-0.885036	0.0110082	0.0266588
hsa-miR-1301-3p	0.333535	0.0188314	0.343662	-0.100775	0.483654	0.779468	-0.024149	0.905719	0.959558	0.281601	0.150107	0.286561	-0.748908	3.68888e-05	0.000141698	-1.10659	9.53054e-07	5.57132e-06	-0.366532	0.0480249	0.0946348
hsa-miR-379-3p	0.187117	0.441963	0.855755	0.252704	0.301919	0.65889	-0.266351	0.380467	0.557479	-0.452229	0.150211	0.286561	0.45732	0.0663463	0.110206	0.00385218	0.989807	0.992015	-0.247613	0.42585	0.54373
5P_tRNA-His-GTG-1-9	0.230528	0.0701807	0.502785	-0.198051	0.134891	0.464762	-0.0679853	0.62566	0.760695	-0.204505	0.150818	0.287476	0.527369	0.000145509	0.000483047	0.228856	0.106808	0.185375	0.520915	0.000994448	0.0031321
tRF-16-Q01M3KE	0.219474	0.575872	0.893879	-0.324489	0.455658	0.765576	-0.280142	0.625059	0.760695	0.751832	0.151366	0.288279	-0.393985	0.385884	0.475095	-0.893601	0.0960492	0.169709	0.682336	0.177995	0.272161
tRF-28-987X1RJYSXDV	-0.390969	0.520301	0.873397	0.463996	0.412484	0.737993	1.28677	0.0781979	0.184081	1.04521	0.151553	0.288395	-1.03098	0.121216	0.182547	0.646764	0.338339	0.464042	-0.449767	0.48162	0.602754
tRF-21-8B3VMKNRB	0.476214	0.40321	0.854521	-0.0154078	0.979488	0.993539	1.30645	0.0646995	0.160094	1.01837	0.151713	0.288446	-0.701902	0.280545	0.366855	0.128338	0.835231	0.890026	0.331876	0.614553	0.717767
tRF-31-3JVIJMRPFQRDE	-0.351433	0.272751	0.753627	0.140144	0.637494	0.857788	-0.342286	0.261444	0.438532	-0.444549	0.151834	0.288446	1.20276	6.62697e-05	0.000239583	1.21191	0.00129241	0.00402044	0.618065	0.069699	0.129702
tRF-18-HRF8X7D2	1.15254	0.0448494	0.443054	0.689391	0.245298	0.608257	-0.836608	0.189577	0.354813	-0.914582	0.152552	0.289568	0.971659	0.103322	0.160251	-1.01749	0.0989803	0.173937	-0.632313	0.320682	0.435883
tRF-27-PS5P4PW3FJI	0.0804184	0.644979	0.914624	-0.536624	0.00712112	0.104474	0.109871	0.806383	0.893188	0.586326	0.152852	0.289896	-2.61457	1.91508e-10	1.756e-09	-2.58512	7.12907e-08	5.11404e-07	-1.49162	7.94282e-05	0.000317992
hsa-miR-4775	-0.139016	0.638092	0.913741	0.0860329	0.766087	0.917722	-0.362794	0.282755	0.460591	-0.48786	0.153368	0.290632	0.767554	0.00728715	0.0160106	0.543776	0.131854	0.218698	0.193662	0.582339	0.691746
tRF-34-Y6V4VH7Q2WNIK1	-0.105391	0.829901	0.959132	-0.122417	0.804789	0.926825	-0.936769	0.0416801	0.117158	-0.599823	0.153875	0.291268	1.87148	3.96862e-05	0.000151167	1.0401	0.0557661	0.107468	1.39408	0.0090637	0.0223788
tRF-22-WKXU53K8N	0.163379	0.615701	0.907391	-0.567387	0.132768	0.464168	-0.930412	0.151792	0.303829	0.82066	0.154017	0.291268	-1.38932	0.00413068	0.00961429	-2.48311	7.33694e-05	0.000307826	-0.00127291	0.997978	0.998328
tRF-19-ERM492E2	-0.300427	0.143594	0.613262	-0.0698685	0.725412	0.9024	-0.0496613	0.934491	0.972299	-0.898499	0.154122	0.291268	-3.42382	7.96103e-10	6.83146e-09	-3.17305	1.73344e-07	1.15759e-06	-4.25245	7.70268e-10	7.09146e-09
tRF-20-7X9PN547	0.078236	0.681003	0.921648	0.118862	0.535021	0.80936	0.480526	0.0559121	0.144585	0.35758	0.154216	0.291268	-0.342106	0.105866	0.163324	0.0601834	0.793655	0.856835	-0.103388	0.658513	0.756292
tRF-19-0VN3YS2Z	-0.0987819	0.850783	0.959132	-0.266488	0.622699	0.850085	-0.847986	0.192042	0.358226	-0.925959	0.155285	0.293045	-0.00321894	0.995212	0.996088	-0.752423	0.238864	0.354345	-0.66269	0.308192	0.422426
tRF-37-B2Y0FD2F37YF7D2	-0.0951139	0.792798	0.956434	-0.0445895	0.902485	0.966675	0.589457	0.261319	0.438532	0.733795	0.155532	0.293126	-0.722272	0.0970672	0.152438	-0.037701	0.935851	0.957583	0.0561128	0.90246	0.934515
tRF-32-PS5P4PW3FJHP1	0.32674	0.117751	0.592069	-0.159197	0.468978	0.772795	0.0292813	0.887353	0.947788	0.285319	0.155586	0.293126	1.08109	3.34296e-06	1.57716e-05	0.783628	0.000830003	0.00268482	1.5256	5.02179e-08	3.41902e-07
tRF-27-5JYH0RYNUR2	-0.157103	0.683007	0.921648	0.409952	0.25486	0.616911	0.629822	0.263162	0.440023	0.788624	0.155972	0.293609	-0.96683	0.0411852	0.0735703	-0.179905	0.718171	0.804889	-0.588158	0.211383	0.313481
tRF-23-WJ9X0UD304	-0.440683	0.207528	0.687929	-0.0332206	0.91938	0.975052	0.660396	0.051204	0.136825	0.481976	0.15638	0.294133	0.500323	0.115109	0.174972	1.6014	8.46192e-05	0.000347964	1.01552	0.00619285	0.0158648
hsa-miR-30d-5p	0.0375851	0.426447	0.855745	-0.0987366	0.0465429	0.286826	-0.171873	0.0143454	0.0503417	-0.0948738	0.156582	0.294271	-0.766726	4.13345e-16	8.54496e-15	-0.976185	3.66803e-17	1.05583e-15	-0.762864	3.95298e-14	7.24925e-13
tRF-30-51MLHVHBEXBI	0.410495	0.424976	0.855745	0.310213	0.555549	0.81912	1.32835	0.0644206	0.159578	1.01982	0.157394	0.295552	-1.11387	0.0821891	0.132177	-0.196019	0.74404	0.822931	-0.404267	0.517621	0.636471
tRF-24-6XDRVQHZE2	-0.269701	0.567568	0.891154	-0.00235783	0.99586	0.998054	0.803021	0.220947	0.395833	0.915452	0.158288	0.296949	-1.04659	0.0622524	0.104444	0.0261321	0.96443	0.976018	-0.12878	0.818888	0.878374
tRF-19-2VF0S7IZ	0.630038	0.302871	0.773399	0.0234276	0.970743	0.988567	-0.211597	0.734901	0.842902	-0.904788	0.158399	0.296949	1.14195	0.0618786	0.103923	0.300318	0.636714	0.745182	0.213737	0.750863	0.827259
tRF-46-779PZBHFEERZYQHQ9M0	-1.54431	0.0290988	0.37597	-0.0334643	0.955791	0.986896	1.03087	0.172058	0.334696	1.05903	0.15876	0.297381	-0.972594	0.152885	0.220457	1.60259	0.0399751	0.0817476	0.1199	0.860243	0.906064
hsa-miR-4466	1.42394	0.0204671	0.343662	-0.392168	0.574746	0.82874	-0.908649	0.193767	0.360046	-0.986623	0.159158	0.297881	0.760005	0.245459	0.329111	-1.57259	0.017877	0.041146	0.16555	0.822358	0.879762
tRF-23-PS5P4PW3X	0.243552	0.421107	0.855745	0.305761	0.314859	0.667417	-0.13576	0.73632	0.842902	0.502241	0.159483	0.298244	0.242454	0.443779	0.53536	-0.136859	0.727248	0.810857	0.438934	0.202049	0.302255
tRF-18-QR535Z02	0.462369	0.307548	0.775349	0.778645	0.0812062	0.377801	1.7144	0.000974406	0.00584643	0.762543	0.160509	0.299916	0.0999425	0.840776	0.877185	1.35197	0.00314969	0.00884883	0.0838405	0.861185	0.906636
tRF-41-2YU04DYJIO3ZU3U0B	0.475482	0.218552	0.700968	-0.0948241	0.821467	0.93261	-0.288178	0.586488	0.72907	-0.789046	0.160977	0.300544	0.131263	0.75495	0.808234	-0.632397	0.210241	0.318167	-0.562959	0.313653	0.428119
tRF-24-PS5P4PW3ES	-0.226825	0.577627	0.893982	0.412906	0.273273	0.632386	-0.3731	0.412555	0.590031	-0.662302	0.161696	0.301637	0.65137	0.0863316	0.137574	0.505096	0.298683	0.420822	-0.423838	0.368033	0.485164
tRF-18-XN3282X	0.63335	0.281604	0.758728	0.828755	0.155262	0.495754	-0.0696453	0.90639	0.959558	-0.894138	0.161893	0.301758	1.14192	0.0514388	0.0886823	0.438923	0.469976	0.599397	-0.580975	0.362555	0.47961
tRF-29-PSQP4PW3FJF4	-0.409505	0.273717	0.753949	-0.260065	0.47994	0.776234	0.931072	0.0118753	0.0444153	0.530297	0.162256	0.30213	0.362268	0.294723	0.381663	1.70284	7.28587e-05	0.000306816	1.15263	0.00599037	0.0154446
tRF-46-897PVP941QKS3W2VR0B	-0.222706	0.74377	0.938065	0.47937	0.462826	0.766761	0.347695	0.577444	0.725073	-0.941169	0.162359	0.30213	1.18265	0.0649401	0.108186	1.75305	0.0136972	0.0325664	-0.237892	0.729785	0.810318
tRF-22-U9XW983FM	0.0392886	0.914781	0.972062	-0.0398119	0.915549	0.973333	-0.333826	0.170373	0.33227	-0.335431	0.163248	0.303537	2.70533	6.49936e-11	6.53962e-10	2.33222	2.86168e-08	2.18371e-07	2.40971	2.26716e-08	1.63668e-07
tRF-26-NYH2SBUL6JE	0.660804	0.167237	0.641309	0.484267	0.32399	0.677786	-0.783026	0.203496	0.373789	-0.860735	0.163421	0.30361	0.357707	0.48543	0.572546	-1.08612	0.0659182	0.123678	-0.987294	0.100533	0.174914
tRF-42-HFEERZYQHQ9M739P5	0.0192828	0.931744	0.980466	-0.260886	0.274057	0.632386	1.17805	0.00144326	0.00816412	0.530775	0.164886	0.306082	-1.19604	0.000221339	0.000701989	-0.0372791	0.896917	0.933594	-0.404381	0.23362	0.340328
tRF-32-MEF91SS2PMFIQ	-0.662906	0.226746	0.708269	-0.347459	0.514576	0.803632	-0.743004	0.207444	0.378898	-0.820712	0.165087	0.306206	0.496865	0.321047	0.409687	0.416767	0.503975	0.629554	0.0236119	0.969241	0.983075
hsa-miR-671-3p	0.413818	0.120566	0.595486	0.122644	0.655907	0.869789	-0.230973	0.612676	0.750256	-0.680592	0.166891	0.309216	-0.544845	0.0948334	0.14955	-1.18964	0.0069542	0.0180659	-1.34808	0.0054447	0.0142313
tRF-18-18Y3E7D8	-0.071727	0.782284	0.954866	0.113296	0.657862	0.869982	0.301433	0.417811	0.593073	0.495884	0.166982	0.309216	-0.454655	0.123866	0.185555	-0.0814946	0.814164	0.873718	-0.0720666	0.824978	0.880916
hsa-miR-548e-5p	-0.520353	0.0253353	0.36931	-0.202714	0.351736	0.694168	0.0808602	0.795781	0.885326	-0.4857	0.167298	0.309548	-0.516284	0.0335159	0.0615134	0.0849294	0.780327	0.849508	-0.79927	0.0216874	0.0483028
tRF-39-0VL8K87SIRMM12E2	-0.131539	0.797022	0.957474	-0.454087	0.3961	0.725811	-0.203565	0.530705	0.687649	-0.47004	0.168353	0.311059	2.67323	7.89187e-08	4.93025e-07	2.60121	2.02647e-06	1.12395e-05	2.65728	4.37873e-06	2.25788e-05
tRF-17-NU3IND2	0.295143	0.0562273	0.473109	0.206997	0.181768	0.533921	-0.332716	0.0809396	0.188992	-0.255121	0.168387	0.311059	0.315704	0.0474835	0.083316	-0.312155	0.0945268	0.167933	-0.146415	0.421267	0.538483
hsa-miR-543	0.369178	0.178489	0.651779	0.375457	0.175556	0.523216	-0.261148	0.26211	0.438908	-0.320321	0.169652	0.313139	1.96021	1.33988e-09	1.09207e-08	1.32988	1.29796e-05	6.33384e-05	1.26443	3.077e-05	0.000134044
tRF-23-MIF91SS2DU	-0.157537	0.676889	0.920258	0.0267685	0.942364	0.981198	-1.62419	0.00948549	0.037383	-0.789841	0.170528	0.314502	-0.363149	0.381482	0.470728	-1.82981	0.00277386	0.00791437	-1.17976	0.0341275	0.0708084
tRF-17-BS6PDFJ	0.0819502	0.856988	0.959132	0.466447	0.287636	0.643783	0.4472	0.479277	0.642237	0.850927	0.170957	0.315037	-1.08169	0.0495598	0.0861614	-0.716437	0.208614	0.316048	-0.697207	0.1921	0.289871
tRF-23-9M739P8WD8	0.216197	0.693524	0.925168	0.246774	0.655054	0.869789	0.803254	0.192086	0.358226	0.830476	0.172107	0.3169	0.10898	0.849093	0.88287	0.696037	0.238879	0.354345	0.692682	0.237025	0.344626
hsa-miR-6783-5p	0.606695	0.417863	0.855745	0.477323	0.529346	0.80678	1.27891	0.105326	0.232535	1.07882	0.172517	0.317277	0.268986	0.73033	0.790595	0.941205	0.208486	0.316048	0.87048	0.254659	0.363982
tRF-30-7RH3S3RX8HWV	0.0163248	0.969065	0.991705	0.328704	0.419654	0.742641	-1.21888	0.070536	0.170896	-0.890828	0.172591	0.317277	-0.324038	0.493095	0.580382	-1.55924	0.0165068	0.0384201	-1.54357	0.0136532	0.0323074
hsa-miR-99b-3p	0.0278799	0.787872	0.955174	-0.068528	0.515611	0.803632	-0.147288	0.299884	0.479225	-0.193829	0.173274	0.318276	-0.648343	1.7409e-06	8.58051e-06	-0.823511	4.5236e-07	2.82601e-06	-0.773644	1.49974e-06	8.25763e-06
hsa-miR-151a-5p	-0.0853982	0.662322	0.918745	-0.239182	0.237697	0.602589	-0.387503	0.221068	0.395833	-0.429129	0.173618	0.318651	-0.622871	0.00675081	0.0149769	-0.924976	0.00363454	0.0100424	-0.812818	0.00985757	0.0241034
hsa-miR-411-3p	-0.320837	0.503792	0.869915	-0.0237206	0.95916	0.986896	-0.552851	0.32648	0.504827	-0.782205	0.173892	0.318895	0.333835	0.46459	0.555165	0.101821	0.86038	0.908312	-0.42465	0.46137	0.58125
tRF-28-PSQP4PW3FJD0	-0.15957	0.568998	0.89173	-0.0882964	0.753008	0.91179	0.0237849	0.949272	0.977487	0.461871	0.174162	0.319132	-0.0278834	0.922707	0.943876	0.155471	0.672947	0.772014	0.522284	0.119306	0.201113
tRF-22-7X9PN5472	0.190985	0.430823	0.855745	0.215437	0.378574	0.712057	0.39822	0.288305	0.466622	0.498271	0.175443	0.321222	-0.661735	0.0285716	0.0534307	-0.4545	0.179435	0.281073	-0.378901	0.248712	0.356702
tRF-18-HR07MSD2	0.111453	0.776231	0.952865	0.372377	0.333646	0.682906	-0.193438	0.476792	0.640039	-0.380309	0.176537	0.322965	2.40698	7.74253e-09	5.62509e-08	2.10209	9.44166e-07	5.53515e-06	1.6543	3.4272e-05	0.000147603
hsa-miR-361-5p	-0.0648309	0.298356	0.773399	-0.231126	0.000811699	0.0204251	-0.145535	0.0972865	0.21991	-0.116424	0.177259	0.323938	-0.91008	6.22238e-15	1.08844e-13	-0.990784	3.38578e-14	5.70317e-13	-0.795378	1.31491e-11	1.55735e-10
tRF-28-PLBIUBNXJMX	-0.0273068	0.957237	0.990426	0.758852	0.10616	0.41337	1.85318	0.0100616	0.0387141	0.982358	0.177354	0.323938	-1.64382	0.011282	0.0235369	0.23666	0.687955	0.779865	-1.42032	0.0204992	0.0459715
tRF-19-NNBSBKK4	-0.133198	0.63798	0.913741	0.0573797	0.836526	0.935477	-0.400001	0.330647	0.509067	-0.573236	0.178243	0.32503	-0.0325586	0.911143	0.935413	-0.299361	0.458113	0.588559	-0.663174	0.113033	0.192592
tRF-22-RNLNK88KL	0.0702203	0.915916	0.972814	0.0251797	0.970113	0.988367	0.635151	0.318364	0.496543	0.845524	0.178293	0.32503	0.940037	0.146859	0.212983	1.50497	0.0277661	0.0604212	1.76038	0.0105334	0.0256457
tRF-46-VIZKXXI363U0EZY9X1B	-0.812016	0.111566	0.579228	-0.434768	0.364582	0.705582	0.698816	0.31433	0.493296	0.917952	0.17838	0.32503	-1.52885	0.00975515	0.0207126	-0.0180173	0.977542	0.984468	-0.176129	0.770404	0.842259
tRF-21-V29K9UV30	0.0588561	0.874842	0.961069	0.368255	0.312174	0.664801	-0.454047	0.275261	0.453254	-0.563286	0.179959	0.327644	0.983183	0.00656515	0.0146221	0.47028	0.288219	0.409887	0.051642	0.904597	0.936301
tRF-19-LIK898HR	0.216247	0.745963	0.93927	1.44277	0.0219763	0.19604	-0.205307	0.753555	0.852954	-0.898499	0.180166	0.327757	1.23206	0.0571439	0.0967574	0.810506	0.244208	0.360837	-1.10921	0.0887586	0.158989
tRF-40-R0K8HJ83ML5F82NZ	1.00165	0.00591856	0.207058	-0.0563629	0.888024	0.959448	-0.35512	0.396394	0.572634	-0.591112	0.180559	0.328211	0.999843	0.00769267	0.0168203	-0.356927	0.382526	0.511083	0.465093	0.328761	0.444209
tRF-31-RS9NS334L2H1B	0.129299	0.632724	0.912061	-0.459793	0.135652	0.466676	0.380496	0.184292	0.349721	0.378648	0.180936	0.328634	0.675228	0.0136398	0.0277799	0.926425	0.0029175	0.008293	1.51367	3.27179e-05	0.000141446
tRF-19-PYRP4PJ4	0.103577	0.876919	0.961069	0.0494082	0.941785	0.981198	1.31809	0.0137656	0.0487584	0.735595	0.181084	0.328639	1.77229	0.00545749	0.0123856	2.9868	1.24813e-05	6.1434e-05	2.45847	0.000362221	0.00127113
tRF-20-EDKZIXK6	0.451507	0.467914	0.86418	0.645359	0.297266	0.655812	-1.1904	0.0503658	0.135061	-0.765274	0.181383	0.328919	1.96289	0.00101136	0.00274771	0.320982	0.625562	0.735536	0.552261	0.381884	0.499083
tRF-24-739P8WQ0EB	0.58709	0.283492	0.759982	0.670766	0.221436	0.58517	0.641056	0.138997	0.285768	-0.671921	0.181946	0.329574	1.92878	0.000336903	0.00102286	1.98274	0.000253584	0.000925602	0.58609	0.291513	0.405691
tRF-42-YFNP5EYONONU3IND2	0.325081	0.448077	0.856409	0.30002	0.489403	0.786504	0.216929	0.720939	0.835125	0.773292	0.182034	0.329574	-0.46033	0.362788	0.451796	-0.568482	0.301133	0.423485	0.0129423	0.979798	0.988931
tRF-28-J0DPZOIPD70H	-0.184	0.651443	0.9166	0.441937	0.241461	0.605171	1.03704	0.0532381	0.140282	0.726127	0.182206	0.329623	-0.514064	0.264094	0.348954	0.706972	0.146327	0.237507	-0.229874	0.624656	0.726953
tRF-19-OMJHHSFE	-0.187259	0.732104	0.934192	-0.880524	0.140201	0.473725	-0.549144	0.312751	0.492164	-0.73655	0.182874	0.330569	1.14596	0.0224668	0.0432962	0.78407	0.195152	0.300448	1.28993	0.0502459	0.0983298
tRF-32-897PVP9N1QKSJ	0.33884	0.622724	0.90987	-0.188015	0.784592	0.921272	-0.47303	0.459603	0.629779	0.799969	0.183036	0.330598	1.98052	0.00357128	0.00849486	1.16865	0.0959453	0.169658	2.96851	5.29881e-05	0.000219481
tRF-20-UIX1Q7O6	0.300096	0.109156	0.5786	0.419095	0.027322	0.215434	0.0437765	0.863769	0.930024	0.323438	0.183293	0.3308	-0.346062	0.0973286	0.152743	-0.602381	0.0158029	0.036911	-0.441719	0.0529439	0.102726
tRF-33-H125K1220K7Y0O	-0.331123	0.571741	0.89288	-1.01846	0.109465	0.418358	0.51541	0.429944	0.602505	0.846319	0.184501	0.332716	-0.182416	0.757885	0.810263	0.664118	0.305806	0.428468	1.68236	0.0148619	0.034773
tRF-18-H6Z3NPDV	0.711859	0.305279	0.774669	2.19136	0.00108078	0.0253567	-1.13872	0.0787089	0.18471	-0.848562	0.185251	0.333598	2.21207	0.00118644	0.00312263	0.361485	0.602127	0.718088	-0.827861	0.187813	0.284724
hsa-miR-452-3p	-0.110985	0.262937	0.742757	-0.149584	0.137921	0.471626	-0.552946	0.0289799	0.0881055	-0.311505	0.185283	0.333598	-3.45685	4.15092e-22	1.9665e-20	-3.89881	3.863e-19	1.59717e-17	-3.61877	5.18276e-19	2.032e-17
tRF-28-3JVIJMRPFQDY	0.542222	0.285327	0.759982	0.439581	0.395404	0.72512	1.02523	0.0540804	0.141355	-0.814408	0.185868	0.334387	0.551994	0.293667	0.380946	1.03501	0.0443581	0.0892659	-0.701995	0.24806	0.356342
tRF-16-4ZUPX1B	-0.331321	0.193603	0.669078	-0.20445	0.415427	0.740927	-0.573567	0.084107	0.195362	-0.415996	0.186139	0.334608	0.342016	0.157948	0.227325	0.0997705	0.765558	0.840193	0.13047	0.683125	0.774389
tRF-19-QR535ZJI	-0.801257	0.0998061	0.561665	-0.603503	0.205275	0.560109	0.328913	0.615458	0.751639	0.866208	0.186336	0.334698	-1.66166	0.00386504	0.00907028	-0.531488	0.380755	0.509316	-0.191948	0.745396	0.824031
tRF-37-84KRIMUF04QZ452	0.53035	0.137844	0.611542	-0.188494	0.635845	0.857084	2.05934	0.00288037	0.0147855	0.932206	0.186618	0.334941	-2.24941	0.000269811	0.000839331	-0.720416	0.139316	0.229237	-1.12871	0.0568892	0.108986
tRF-17-86V8WPK	0.0585138	0.924519	0.977145	0.464482	0.43533	0.752102	0.563644	0.344412	0.523524	0.766747	0.187355	0.335998	0.812479	0.172408	0.245342	1.31761	0.040267	0.0822706	1.11474	0.0610908	0.115478
tRF-40-3JVIJMRPFQRDWXHR	-0.150101	0.77855	0.952865	-0.131967	0.806822	0.926825	1.48618	0.0302389	0.0910992	0.919246	0.1885	0.337785	-0.860124	0.161839	0.231897	0.776154	0.198613	0.304344	0.191089	0.762711	0.834651
tRF-36-897PVP941QKS3WD	0.275845	0.580481	0.893982	0.632675	0.193972	0.545935	-0.237009	0.402018	0.57787	-0.379227	0.189096	0.338586	3.25293	9.11653e-10	7.76442e-09	2.74008	1.42142e-07	9.64866e-07	2.24103	2.48898e-06	1.32216e-05
tRF-33-2QR7F8YKIR9N05	0.461266	0.480887	0.866129	0.281039	0.673059	0.877601	0.382912	0.462352	0.630779	-0.773592	0.189565	0.339159	2.1141	0.000746807	0.00208118	2.03574	0.00175194	0.00526275	1.05947	0.121385	0.203561
tRF-33-32VIJMRPFQJD0Q	-0.238044	0.538727	0.878074	-0.692993	0.108661	0.417096	-0.25806	0.566283	0.717797	-0.626271	0.190384	0.340357	0.498293	0.172656	0.245541	0.478278	0.312374	0.436057	0.565015	0.283335	0.395764
tRF-25-PLBIUBNXJM	0.16919	0.634614	0.912207	0.432256	0.216754	0.576867	1.17736	0.0347564	0.101904	0.738267	0.190858	0.340936	-1.02878	0.0303508	0.0562492	-0.0206092	0.963853	0.975869	-0.722768	0.129808	0.214274
tRF-28-23KYY8QN9P0Q	0.451022	0.462885	0.863596	0.189242	0.763747	0.917464	0.509837	0.43912	0.61074	0.840088	0.191201	0.341071	0.45604	0.468904	0.558266	0.514854	0.424387	0.554764	1.10689	0.088863	0.158989
tRF-35-3BDW9NH1NRM5U6	-0.191075	0.669916	0.918874	-0.714418	0.149246	0.485529	0.882985	0.177353	0.33948	0.850927	0.191234	0.341071	-1.41646	0.0125171	0.0258528	-0.342403	0.548951	0.66977	0.148882	0.803675	0.86938
tRF-30-MLHVHBEXBIYF	0.859555	0.00916136	0.250999	0.745699	0.0251078	0.205378	0.641565	0.224516	0.399135	0.684693	0.192127	0.342395	-0.731623	0.0920365	0.145949	-0.949613	0.0352911	0.0736256	-0.792629	0.0762698	0.139531
tRF-28-Z6EXEY0VWUD2	0.0564663	0.832861	0.959132	0.224025	0.400424	0.72925	0.413156	0.363666	0.541215	0.567077	0.192869	0.343354	-0.983924	0.00630827	0.0141191	-0.627234	0.123513	0.206825	-0.640872	0.092764	0.16416
tRF-32-E7ZPVOH30WUI5	0.242698	0.554427	0.883171	-0.27044	0.54746	0.815411	-0.00547214	0.992478	0.996356	-0.813443	0.192997	0.343354	-0.353997	0.454665	0.545598	-0.602166	0.261591	0.37889	-0.896999	0.140983	0.22705
hsa-miR-487a-3p	0.513833	0.0862729	0.531666	0.34812	0.25407	0.616845	-0.637198	0.0988191	0.221612	-0.473454	0.193118	0.343354	0.835387	0.00678151	0.0150304	-0.315645	0.407476	0.537471	0.0138133	0.970037	0.983444
tRF-22-WE8SSP6D2	0.148882	0.33926	0.805011	-0.0775164	0.628018	0.853624	-0.369901	0.0631669	0.157502	-0.247289	0.193842	0.344373	0.217601	0.175333	0.248487	-0.301182	0.121492	0.204495	0.0478285	0.80038	0.867937
5P_tRNA-Ser-TGA-3-1	0.169536	0.751825	0.941956	0.149737	0.782577	0.921154	0.248521	0.645093	0.77616	0.670151	0.194537	0.345336	0.816595	0.11913	0.179762	0.89558	0.115825	0.196997	1.33701	0.017308	0.0396359
tRF-18-JMRPFQDH	0.0665862	0.816328	0.959061	0.0132428	0.96391	0.988367	0.531667	0.103232	0.228801	0.42456	0.194816	0.345563	0.33036	0.256029	0.340872	0.795441	0.0167824	0.0389818	0.741678	0.0289295	0.06131
tRF-30-HJ83ML5F82NZ	0.571894	0.157791	0.632016	-0.737553	0.139628	0.473315	0.452183	0.244967	0.420203	0.496945	0.195016	0.345648	1.06291	0.00953389	0.0202997	0.943194	0.0215629	0.0484049	2.2974	3.18382e-05	0.000138168
tRF-28-F91SS2PMFI0Q	-0.00817352	0.987214	0.996652	-0.179045	0.732662	0.905798	0.138307	0.735938	0.842902	-0.59982	0.195455	0.346157	1.65608	0.000481992	0.00139802	1.80256	0.000771575	0.00252455	1.23531	0.0288083	0.0611673
hsa-miR-139-5p	-0.822458	0.13003	0.611542	-0.314656	0.538345	0.8095	-0.370907	0.476264	0.639708	0.598643	0.195749	0.346408	0.803655	0.0823747	0.132382	1.25521	0.0397839	0.0815033	1.71696	0.00191899	0.00565258
tRF-18-9NS334DL	-0.456874	0.411658	0.855745	0.209398	0.690272	0.885324	0.625318	0.307865	0.488204	0.781029	0.196511	0.347243	-0.229639	0.680295	0.750602	0.852553	0.165422	0.264165	0.341992	0.548006	0.662149
tRF-20-LJK1JKEH	0.176537	0.647103	0.915019	0.474702	0.20944	0.56766	-0.436387	0.32315	0.500574	-0.578113	0.196527	0.347243	0.908946	0.0165864	0.0330854	0.296022	0.51816	0.641075	-0.143869	0.749776	0.826594
tRF-44-2YU04DYJIO3ZU3U0FO	-0.335206	0.471274	0.866129	-1.01241	0.0557134	0.315941	-1.41691	0.0292625	0.0888422	0.724447	0.196757	0.347356	-0.371084	0.448542	0.540246	-1.45279	0.0217818	0.0487517	1.36577	0.0231333	0.0510658
tRF-21-Z3M8ZLSSE	-0.323795	0.608369	0.902925	0.1938	0.749226	0.91179	1.41645	0.041511	0.116827	0.912035	0.196896	0.347356	-0.389009	0.550206	0.634467	1.35124	0.0454633	0.0910066	0.329226	0.617295	0.719492
tRF-22-897PVP94H	0.288371	0.554603	0.883171	0.111618	0.824942	0.934688	0.181874	0.74003	0.845218	0.670917	0.197124	0.347489	0.467016	0.349159	0.4377	0.360519	0.505565	0.630641	1.02631	0.0559264	0.107868
tRF-25-MLHVHBEXBI	0.216254	0.341971	0.805011	0.338811	0.138779	0.47248	0.751989	0.0303114	0.0911749	0.457161	0.197442	0.347494	-0.734552	0.0114156	0.023772	-0.198817	0.501387	0.627148	-0.616202	0.0542305	0.104686
tRF-17-9MH57SJ	-0.0422089	0.779137	0.95307	0.203704	0.174399	0.523197	-0.273849	0.381607	0.558773	0.353913	0.197455	0.347494	-1.88806	5.96279e-11	6.0264e-10	-2.1197	7.59849e-09	6.26049e-08	-1.73785	1.06457e-08	8.15098e-08
tRF-41-ZKXXI363U0EZY9X1B	0.744014	0.13925	0.611542	-0.161457	0.778017	0.919549	1.46656	0.0488585	0.13211	0.976648	0.197585	0.347494	-0.974055	0.14092	0.206344	-0.251505	0.668554	0.7686	0.16405	0.809851	0.871558
tRF-21-I2UKJ6P9D	0.409644	0.286249	0.761231	-0.237233	0.577998	0.82874	-0.757771	0.216802	0.390038	0.744615	0.198205	0.348314	-0.997678	0.0459536	0.0810695	-2.16509	0.000218449	0.00081703	-0.01583	0.975804	0.986212
tRF-34-3JVIJMRPFQRDJQ	0.224227	0.458182	0.863596	-0.887823	0.0224747	0.197141	-0.552641	0.222756	0.397121	0.474175	0.199359	0.350071	0.152235	0.634113	0.711734	-0.624633	0.157575	0.253413	1.51423	0.000787113	0.00254971
tRF-33-2YU04DYJIO3Z0F	-0.267037	0.442845	0.855755	-0.609117	0.110422	0.420601	0.223554	0.693388	0.816131	-0.797886	0.19954	0.350119	-1.1288	0.0127266	0.0262379	-0.638209	0.210716	0.318384	-1.31757	0.0272317	0.0582002
tRF-18-SR681SD2	-0.0635894	0.801276	0.957706	-0.223915	0.394794	0.724586	0.565577	0.249317	0.424362	0.616303	0.200151	0.35092	-1.60414	7.64204e-05	0.00027281	-0.974972	0.0233717	0.0518509	-0.763921	0.0669489	0.125199
tRF-16-3KJBP1B	-0.155607	0.534131	0.878074	0.263531	0.274237	0.632386	-0.337623	0.461605	0.630445	0.50465	0.200607	0.351448	-0.965337	0.00312142	0.00751123	-1.14735	0.0096595	0.0240588	-0.724218	0.039	0.0796819
hsa-miR-33a-5p	-0.21263	0.187653	0.661649	-0.365634	0.0308508	0.229543	0.423776	0.128958	0.271027	0.351382	0.201181	0.352182	-1.81255	2.42962e-10	2.19244e-09	-1.17614	2.26027e-05	0.000106195	-1.09553	6.00842e-05	0.000245994
tRF-18-H30WUI0J	0.12773	0.601901	0.900199	0.498374	0.0404622	0.261395	0.0200887	0.95352	0.980246	-0.490135	0.201356	0.352219	-0.118629	0.655086	0.7288	-0.22627	0.492996	0.619997	-1.10714	0.00380538	0.0102895
tRF-22-877343RX4	0.127016	0.717572	0.931339	-0.446566	0.256885	0.618155	0.959747	0.0180548	0.0608246	0.533749	0.202465	0.353886	0.15906	0.665309	0.738727	0.991791	0.011456	0.0279216	1.13938	0.0123351	0.0294643
tRF-21-WR645J7KE	-0.307249	0.529542	0.878074	-0.122251	0.79955	0.926825	-0.105745	0.866437	0.931643	0.800032	0.203939	0.356189	-1.10147	0.0483617	0.0846328	-0.899971	0.12877	0.214052	-0.179191	0.753503	0.828561
hsa-miR-1262	-0.253608	0.421416	0.855745	-0.269417	0.400542	0.72925	-0.707913	0.236633	0.411394	-0.753464	0.204768	0.357363	-1.02837	0.0112924	0.0235371	-1.48267	0.00999372	0.0248097	-1.51241	0.00845277	0.0209843
hsa-miR-624-5p	0.0728547	0.672365	0.918983	-0.0288613	0.869369	0.951369	-0.521023	0.261692	0.438532	-0.587337	0.207004	0.360798	-2.39729	3.02965e-10	2.70173e-09	-2.99117	1.40696e-08	1.12261e-07	-2.95577	1.96236e-08	1.42569e-07
tRF-22-YBKRYNW52	-0.0769381	0.866477	0.96056	0.108079	0.810717	0.926825	1.06134	0.17292	0.335513	0.980561	0.207091	0.360798	-2.03583	0.00237207	0.00588232	-0.897552	0.166787	0.265041	-1.16335	0.0738811	0.136147
tRF-18-UE15MXW	-0.262436	0.625782	0.910483	-0.56322	0.315512	0.667417	-0.546818	0.39483	0.57151	0.781029	0.207213	0.360798	-0.420565	0.454555	0.545598	-0.704946	0.2595	0.377519	0.923684	0.135841	0.221068
tRF-31-3NBZKEUI1ZXFB	0.438562	0.417196	0.855745	0.257362	0.641431	0.861047	-0.876698	0.156492	0.311223	0.726598	0.207609	0.360975	0.40524	0.466479	0.557105	-0.91002	0.132421	0.219479	0.874476	0.129743	0.214274
tRF-23-3W2VR008DZ	0.347681	0.177122	0.651779	0.388697	0.134526	0.464762	-0.480382	0.396048	0.572634	0.630924	0.207632	0.360975	-1.52545	0.000286951	0.000882985	-2.35352	2.56583e-05	0.000118833	-1.28323	0.0031757	0.00878058
tRF-17-K8Q2B52	0.0669762	0.861949	0.959132	-0.296937	0.478419	0.776234	1.06841	0.061071	0.153964	0.727772	0.209082	0.363218	-0.91352	0.0623669	0.104512	0.0879101	0.854247	0.903936	0.11119	0.831837	0.88475
tRF-31-F9LKXNYQIUIVB	-0.484228	0.0120867	0.292395	-0.24042	0.188356	0.540127	0.196653	0.455114	0.626091	0.321545	0.209515	0.363238	-0.844122	0.000172138	0.000560001	-0.163241	0.513423	0.636599	-0.282157	0.238382	0.345935
hsa-miR-296-5p	0.0571542	0.714172	0.931339	0.00557319	0.971884	0.989285	-0.557786	0.0209006	0.0683855	-0.276037	0.209594	0.363238	-0.387553	0.0276593	0.0518527	-1.00249	6.62662e-05	0.000283251	-0.669163	0.00273663	0.00767337
tRF-20-9VZVEH93	-0.24134	0.630226	0.911083	0.38457	0.41117	0.737965	1.14681	0.043419	0.120703	0.721432	0.209608	0.363238	-0.214928	0.67756	0.748674	1.17322	0.0342896	0.0719836	0.121935	0.815604	0.876504
tRF-22-9NS334L2I	0.122836	0.813243	0.959061	0.767209	0.121948	0.445121	0.375197	0.466821	0.633762	0.629664	0.209732	0.363238	0.83086	0.101	0.157204	1.08322	0.0496942	0.0978396	0.693315	0.160561	0.251803
tRF-20-LNK88KO3	0.196541	0.714982	0.931339	0.536862	0.308745	0.664464	-1.57189	0.00465012	0.0212764	-0.578708	0.210798	0.364806	1.96756	0.000121578	0.000408975	0.199138	0.737907	0.819627	0.851994	0.110522	0.189253
tRF-31-86J8WPMN1E8Y0	-0.703011	0.00553748	0.199877	-0.969995	0.000416252	0.0135222	0.836383	5.08334e-05	0.00047375	0.241204	0.211866	0.366375	1.63924	1.22482e-09	1.00551e-08	3.17864	6.90727e-16	1.67097e-14	2.85044	1.44026e-13	2.3733e-12
hsa-miR-1287-5p	-0.0237043	0.855816	0.959132	-0.186985	0.168026	0.515643	-0.0182236	0.905751	0.959558	-0.196591	0.212378	0.366959	0.148117	0.266437	0.351437	0.153598	0.317479	0.441287	0.138512	0.381067	0.498798
tRF-39-87R8WP9N1EWJQ7FV	0.218628	0.723916	0.933211	-0.22986	0.722334	0.899645	0.386401	0.561349	0.712734	0.802074	0.212526	0.366959	0.423648	0.49856	0.584536	0.591421	0.371905	0.499535	1.45558	0.0325753	0.0678976
tRF-17-08P2F52	0.0814188	0.532404	0.878074	0.111836	0.39477	0.724586	-0.413958	0.0431895	0.120212	-0.240247	0.213176	0.367802	-0.71421	2.4221e-05	9.71402e-05	-1.20959	1.73588e-07	1.15759e-06	-1.06629	8.18999e-07	4.66768e-06
tRF-30-3HPSR95933JK	0.0791765	0.903108	0.968437	-0.195536	0.768613	0.917722	1.32097	0.019223	0.0638148	0.71528	0.213461	0.367828	1.41068	0.0244426	0.0466451	2.65247	7.52464e-05	0.000314473	2.3215	0.000767636	0.00249372
hsa-miR-2116-5p	-0.0413417	0.854063	0.959132	-0.217341	0.351445	0.694168	0.0314234	0.951744	0.978863	0.588255	0.213529	0.367828	-2.06846	8.94337e-07	4.6221e-06	-1.9957	7.53684e-05	0.000314473	-1.26287	0.00247239	0.00703657
hsa-let-7d-3p	-0.113794	0.385754	0.837346	-0.303549	0.0291784	0.221682	0.259466	0.273175	0.450798	0.289779	0.213752	0.367828	-1.93145	5.20462e-13	7.17292e-12	-1.55819	7.49645e-09	6.19888e-08	-1.33812	1.35967e-07	8.73415e-07
tRF-16-YPSV17D	-0.451906	0.179531	0.651779	0.160931	0.597295	0.836281	-0.414139	0.253838	0.429351	0.378116	0.213839	0.367828	0.783197	0.00940735	0.0200867	0.820964	0.0447329	0.0897817	1.00038	0.00318341	0.00878529
tRF-23-NYDRFU8U0E	0.148803	0.526746	0.878074	-0.199259	0.425432	0.746476	-0.030047	0.917135	0.963625	-0.384782	0.214335	0.368404	0.357445	0.138258	0.203099	0.178595	0.53418	0.656801	0.171921	0.586518	0.694096
tRF-26-739P8WQ0D5D	0.146852	0.668437	0.918745	0.0175939	0.960422	0.986896	-1.22862	0.0182208	0.0612027	-0.561468	0.214958	0.369196	0.439793	0.204684	0.28387	-0.93568	0.0673269	0.125699	-0.139269	0.760616	0.83316
tRF-29-K87SIRMM12E2	-0.698781	0.230659	0.710812	-0.310992	0.576501	0.82874	0.47301	0.281478	0.459265	0.533758	0.215721	0.370227	1.32704	0.00690438	0.0152581	2.49883	6.60826e-05	0.000282998	2.17179	0.000195739	0.000722584
tRF-17-INVDRI2	0.189348	0.212495	0.693276	0.185589	0.225417	0.588518	0.420113	0.105539	0.23278	0.319821	0.216334	0.370998	-1.51217	4.31814e-09	3.19852e-08	-1.2814	1.54976e-06	8.81036e-06	-1.37794	5.0905e-07	2.96815e-06
tRF-24-69OKE9SY27	0.464609	0.48708	0.866682	1.40022	0.0368031	0.248339	-1.431	0.0107748	0.0407686	-0.604923	0.217513	0.372739	3.90406	2.19505e-08	1.48558e-07	2.00845	0.00422868	0.0115024	1.89891	0.00316118	0.00875582
hsa-miR-92b-5p	-0.315241	0.137465	0.611542	-0.517841	0.0220696	0.19604	-0.465332	0.264986	0.442098	-0.510903	0.218571	0.37427	-1.27746	2.00927e-05	8.23256e-05	-1.42755	0.000662072	0.00219149	-1.27052	0.00214107	0.0062102
tRF-17-KNR7VJJ	0.276192	0.67287	0.918983	1.47979	0.0172915	0.175608	0.148864	0.822453	0.903289	-0.831826	0.2192	0.375064	0.85685	0.186306	0.261519	0.729522	0.284705	0.405398	-1.45477	0.0254898	0.0553091
hsa-miR-33b-5p	-0.269533	0.073525	0.502785	-0.26374	0.0820833	0.377801	0.70241	0.0269447	0.0831745	0.395316	0.21953	0.375347	-2.66818	1.2215e-13	1.79206e-12	-1.69624	9.68024e-08	6.77319e-07	-2.00912	1.00125e-08	7.74436e-08
hsa-miR-185-5p	0.0467077	0.430527	0.855745	-0.199177	0.00230715	0.0464105	-0.216206	0.026408	0.0819261	-0.114167	0.221147	0.377827	-1.6102	6.49764e-22	2.95512e-20	-1.87311	6.72736e-22	3.92257e-20	-1.52519	3.67197e-19	1.5107e-17
tRF-22-7O58J0K8O	-0.453808	0.264837	0.744424	0.302985	0.403763	0.729854	0.222982	0.641517	0.772675	0.560365	0.222185	0.379315	-0.0329216	0.933573	0.95242	0.643869	0.190011	0.293936	0.224458	0.597921	0.704494
tRF-27-307EZ6VYDY2	1.02448	0.0556764	0.473109	1.10945	0.0390622	0.256903	-0.770794	0.1646	0.324753	-0.660928	0.223968	0.381979	1.5333	0.00459886	0.0106171	-0.261975	0.639091	0.74622	-0.237081	0.666066	0.763007
hsa-miR-27b-3p	-0.16507	5.58933e-05	0.0158877	-0.13622	0.000612754	0.0172025	0.0553536	0.425316	0.598866	0.084021	0.224084	0.381979	-2.42565	8.13669e-33	3.70057e-30	-2.20523	4.09758e-29	2.32947e-26	-2.20541	2.69705e-29	1.53327e-26
tRF-20-9N15WV7W	-0.158229	0.697842	0.927916	0.121088	0.759176	0.914377	1.20512	0.0202873	0.0666666	0.649647	0.224272	0.381979	-0.421008	0.352803	0.441052	0.942338	0.0467409	0.0930725	0.10755	0.823615	0.880536
tRF-17-MIF91SN	-0.185882	0.762398	0.947374	1.15546	0.0422627	0.266959	0.955272	0.129945	0.272598	0.76716	0.224562	0.381979	0.259835	0.669301	0.74195	1.40099	0.0309391	0.065876	-0.128469	0.821855	0.879762
hsa-miR-655-3p	0.000403357	0.998621	0.999554	-0.157738	0.513795	0.803555	0.3336	0.341886	0.521427	0.417454	0.224634	0.381979	-0.623396	0.0266757	0.0503824	-0.290199	0.367794	0.495476	-0.0482036	0.878948	0.917269
tRF-19-2EK8E012	-0.146587	0.830995	0.959132	1.15144	0.0843931	0.37852	-0.427846	0.514398	0.674203	0.774991	0.224753	0.381979	1.32414	0.049288	0.0859517	1.04288	0.135268	0.223872	0.947695	0.138702	0.224259
tRF-36-PS5P4PW3FJHPEZE	-0.0243606	0.882294	0.961112	-0.404785	0.0243898	0.204479	-0.0364921	0.823049	0.903289	0.192359	0.224928	0.381991	1.02687	9.79683e-08	6.00485e-07	1.01474	1.21619e-06	6.96628e-06	1.62401	7.66129e-11	8.10315e-10
tRF-17-S79PVO1	-0.142245	0.684954	0.921648	0.115218	0.734173	0.905798	-0.278115	0.53481	0.690355	-0.568055	0.225147	0.382011	0.261756	0.447918	0.539781	0.125886	0.780741	0.849508	-0.421516	0.362372	0.47961
tRF-29-73V6M7QZ0HFX	0.0358796	0.945461	0.985492	0.576353	0.241698	0.605171	0.780499	0.343802	0.523462	0.996312	0.225276	0.382011	-1.81952	0.0108535	0.0227473	-1.0749	0.128687	0.214052	-1.39956	0.0399482	0.081327
tRF-32-6XQ6S8V0JUO9Q	0.0491635	0.869004	0.961069	0.196159	0.507562	0.798198	0.074691	0.8125	0.89647	0.36068	0.225742	0.382385	0.771963	0.00920195	0.0197222	0.797491	0.0202082	0.0456341	0.936484	0.00421815	0.0113114
tRF-22-WE8RO86J2	0.198051	0.153758	0.627965	-0.161614	0.262681	0.624176	-0.24672	0.25059	0.42589	-0.257526	0.225832	0.382385	-0.842755	6.43894e-06	2.90519e-05	-1.28753	1.45854e-07	9.86301e-07	-0.938666	3.44667e-05	0.000148161
hsa-miR-196a-5p_1	-0.275475	0.00847814	0.242699	-0.367539	0.000813851	0.0204251	0.279051	0.0304146	0.0913642	0.153196	0.226089	0.382457	-0.716147	8.02326e-08	4.9986e-07	-0.161621	0.179471	0.281073	-0.195412	0.112351	0.191951
tRF-28-LE3VLIEJ7I0Q	-0.134365	0.839251	0.959132	0.546486	0.390283	0.723005	-0.707879	0.274688	0.452785	-0.785853	0.226212	0.382457	1.19714	0.0572228	0.0968189	0.623626	0.368806	0.49597	-0.135198	0.838077	0.888893
hsa-miR-495-3p	0.197813	0.550574	0.882847	-0.0372734	0.914275	0.972433	-0.527344	0.0741275	0.177251	-0.331502	0.2275	0.38435	1.95451	4.93444e-08	3.15194e-07	1.22935	0.000783973	0.00255776	1.66028	1.99471e-05	8.91154e-05
tRF-21-9O0PRMQ0E	0.891157	0.152546	0.625452	0.920007	0.141181	0.474218	0.875918	0.186701	0.351165	0.798209	0.228059	0.385007	0.384939	0.553764	0.638246	0.3697	0.552116	0.671397	0.263141	0.67274	0.767683
tRF-21-MIF91SS20	0.62619	0.204497	0.683942	-0.669517	0.242418	0.605779	-1.61964	0.00971053	0.0379412	-0.713864	0.229452	0.387073	0.634242	0.214743	0.294526	-1.61159	0.0084259	0.0213131	0.589894	0.360671	0.47823
tRF-18-188MENDM	-0.256486	0.33305	0.801433	0.0331633	0.896481	0.962965	-1.00845	0.107032	0.234706	-0.735591	0.230891	0.389169	-1.97931	1.75558e-05	7.28503e-05	-2.73127	1.14205e-05	5.68857e-05	-2.74807	7.47597e-06	3.68537e-05
tRF-35-51MLHVHBEXBIYF	0.220561	0.657679	0.918745	0.436574	0.37358	0.709982	0.14076	0.812394	0.89647	0.680602	0.23114	0.389169	0.051247	0.922132	0.943712	-0.0285538	0.959971	0.974107	0.295275	0.577214	0.68866
tRF-36-XXI363U0EZY9X1B	-0.40138	0.0960204	0.554797	-0.155412	0.502361	0.795911	0.186571	0.41337	0.590239	-0.29293	0.231208	0.389169	0.829827	0.000383041	0.00114309	1.41778	2.01982e-06	1.123e-05	0.69231	0.010876	0.0264231
tRF-27-739P8WQ0D52	0.101511	0.416178	0.855745	0.0324468	0.796851	0.926083	0.091755	0.475149	0.639708	0.152159	0.232043	0.390286	0.813283	7.57298e-08	4.75717e-07	0.803527	5.90238e-07	3.60807e-06	0.932995	3.07692e-08	2.18654e-07
hsa-miR-3140-5p	0.945135	0.134845	0.611542	1.1761	0.0625997	0.334159	-0.662299	0.285721	0.464093	-0.740272	0.233754	0.392873	1.43424	0.0244803	0.0466623	-0.173194	0.781144	0.849508	-0.482136	0.4365	0.554836
tRF-21-B54ZUPX1B	-0.0299706	0.946299	0.985492	-0.227757	0.622957	0.850085	0.0548578	0.921282	0.96492	0.629464	0.234633	0.394059	-0.132079	0.778874	0.828032	-0.0472507	0.929489	0.953529	0.725142	0.166896	0.259768
hsa-miR-1291	-0.610224	0.00055024	0.0552008	-0.879342	8.01548e-06	0.000867962	-0.189602	0.481964	0.644318	-0.323977	0.235141	0.39462	-1.36132	1.54847e-08	1.06704e-07	-0.940699	0.000645382	0.00214876	-0.805956	0.00346202	0.00945095
hsa-miR-628-3p	-0.0958851	0.64343	0.914624	-0.0673016	0.746484	0.911264	0.298549	0.0934701	0.21319	0.209112	0.235433	0.394819	1.52967	6.76835e-10	5.83001e-09	1.9241	2.86872e-11	3.39764e-10	1.80608	1.61451e-10	1.64637e-09
tRF-20-QR535Z8L	0.259284	0.643718	0.914624	0.553612	0.315295	0.667417	-0.426971	0.475971	0.639708	0.638553	0.235866	0.395254	0.905125	0.0998295	0.155915	0.21887	0.722434	0.80728	0.990065	0.0742074	0.136638
tRF-22-2FYOB0152	0.826727	0.018682	0.343662	0.175458	0.637383	0.857788	1.0404	0.0524472	0.139011	0.646505	0.2383	0.398893	-0.699674	0.125923	0.188004	-0.486003	0.261366	0.378806	-0.228627	0.634627	0.734797
tRF-39-9Q53K87SHRMFWRE2	-0.595884	0.434198	0.855745	-0.151988	0.839613	0.935477	0.544323	0.457309	0.627592	0.846319	0.238389	0.398893	0.672577	0.352373	0.441	1.81278	0.0233214	0.05179	1.67088	0.0299838	0.0632496
tRF-17-1SS2P44	-0.515974	0.064607	0.489721	-0.315353	0.243416	0.606274	0.0485939	0.90635	0.959558	0.450335	0.239824	0.401	-0.724756	0.0204151	0.0397806	-0.160188	0.684052	0.777323	0.0409321	0.907958	0.938499
tRF-19-2F9IY9E2	0.0681636	0.886284	0.962933	0.504365	0.269188	0.628486	0.732341	0.272305	0.450015	0.775527	0.240471	0.401786	-1.01284	0.07885	0.127892	-0.348664	0.555036	0.674227	-0.741679	0.192073	0.289871
hsa-miR-4797-3p	0.633373	0.377862	0.831447	-0.00914245	0.990298	0.997522	1.15253	0.138431	0.284881	0.91096	0.24126	0.402546	0.144851	0.847735	0.882669	0.664003	0.363114	0.490917	1.06495	0.171033	0.264218
tRF-18-E6199M0J	0.165345	0.67479	0.919694	-0.1199	0.773581	0.918764	1.00221	0.071413	0.172423	0.656662	0.24128	0.402546	-0.74596	0.120878	0.182159	0.0909045	0.848417	0.899645	0.0306018	0.951964	0.969877
tRF-17-79MP9PK	0.107955	0.805073	0.959018	0.0701702	0.873884	0.951952	-0.92941	0.07198	0.173092	-0.562149	0.24184	0.403171	1.06765	0.0107455	0.022588	0.0302883	0.954885	0.972472	0.435334	0.398186	0.516887
tRF-32-Z3M8ZLSSXUOLJ	0.0820397	0.87131	0.961069	0.573282	0.235872	0.600643	0.00534909	0.99269	0.996356	0.648951	0.242009	0.403171	0.243806	0.63607	0.712875	0.167115	0.772156	0.844581	0.319475	0.536678	0.653672
hsa-miR-30e-3p	-0.266502	0.0193156	0.343662	-0.281527	0.0146676	0.161074	-0.093846	0.488422	0.650688	-0.158932	0.242552	0.403584	-0.283681	0.0158185	0.0318612	-0.111025	0.4039	0.53396	-0.161087	0.230023	0.336009
tRF-18-1SS2PMX	0.116811	0.211904	0.693215	0.651067	1.68326e-08	9.56932e-06	-0.178556	0.26136	0.438532	-0.184485	0.242612	0.403584	-1.92299	7.08908e-18	1.85294e-16	-2.21836	3.05739e-17	9.11512e-16	-2.75854	1.78569e-20	8.94617e-19
5P_tRNA-Gln-CTG-1-2	0.183826	0.588084	0.896671	0.0710498	0.838848	0.935477	-0.634017	0.116257	0.2487	-0.444596	0.243837	0.405326	0.991605	0.00332272	0.00796193	0.173763	0.675376	0.772538	0.475959	0.245496	0.353327
tRF-17-W3FJIK1	-0.0699453	0.756913	0.944688	-0.145509	0.528501	0.80678	0.142527	0.659594	0.787771	0.357631	0.244122	0.405503	-0.410702	0.104192	0.161179	-0.198229	0.519197	0.641561	0.0924374	0.749896	0.826594
tRF-16-245J7KE	0.0890777	0.762099	0.947374	-0.598666	0.0816475	0.377801	0.0182373	0.970898	0.989168	-0.627905	0.244445	0.405743	-0.791027	0.0350659	0.0639505	-0.861867	0.0634096	0.119762	-0.820266	0.118657	0.200168
hsa-miR-3157-5p	0.64482	0.0467811	0.445106	0.109262	0.751436	0.91179	0.6425	0.166549	0.326258	0.539789	0.246378	0.408653	-0.346503	0.372302	0.461576	-0.348823	0.385296	0.513276	0.0840247	0.84402	0.893114
tRF-37-RPFQRDWXHR13M8N	-0.0518205	0.878976	0.961069	-0.59592	0.123677	0.447839	1.02945	0.0578435	0.148628	0.639891	0.246581	0.408691	-1.20062	0.00951614	0.0202809	-0.119344	0.79029	0.855122	0.0351935	0.943878	0.962071
tRF-16-MIF91S0	0.580861	0.280791	0.758467	0.773004	0.148197	0.485481	0.776127	0.208928	0.380082	0.713025	0.247521	0.409951	0.0472392	0.934778	0.952617	0.242505	0.670705	0.770246	-0.0127405	0.98193	0.989764
tRF-16-UEDP5IE	0.120379	0.831974	0.959132	0.541006	0.325583	0.67862	0.534944	0.425737	0.59904	0.75691	0.249561	0.413028	-0.231943	0.700627	0.766711	0.182623	0.774371	0.846565	-0.0160386	0.978645	0.988644
tRF-19-18Y3E7IN	0.229411	0.594325	0.898603	0.468417	0.26884	0.628486	0.453332	0.374579	0.551693	0.578584	0.249742	0.413028	0.123642	0.786035	0.833696	0.347563	0.475214	0.603708	0.23381	0.616141	0.718516
tRF-27-Z3PD8OHB152	-0.0265668	0.924574	0.977145	-0.0585965	0.837287	0.935477	0.998552	0.0189898	0.0631329	0.503794	0.251191	0.415122	-0.844119	0.0183979	0.0364114	0.180999	0.613042	0.727208	-0.281729	0.472379	0.592493
tRF-20-NNBSBKZ3	-0.0763551	0.85281	0.959132	-0.357558	0.413795	0.739175	-1.63012	0.00740063	0.030654	-0.629578	0.25167	0.415529	0.0707567	0.866689	0.897882	-1.48301	0.0128977	0.0310036	-0.201264	0.716992	0.800412
tRF-17-RXSINHQ	-0.374047	0.350325	0.810687	0.27062	0.458077	0.766576	-0.249109	0.597746	0.737133	-0.561414	0.251803	0.415529	0.30099	0.421894	0.511946	0.425928	0.388426	0.516691	-0.531043	0.270575	0.382329
tRF-29-R9JP9P9NH523	-0.481981	0.250814	0.734139	-0.425372	0.311132	0.664801	1.16826	0.00323828	0.0161135	0.472262	0.252142	0.415787	0.409383	0.280914	0.366915	2.05962	1.50769e-05	7.29464e-05	1.30702	0.00568382	0.0147546
tRF-24-7X9PN547F6	0.0862177	0.871949	0.961069	-0.264333	0.634926	0.856359	-0.262361	0.668906	0.794719	-0.708202	0.252988	0.416688	0.222254	0.682619	0.751707	-0.126324	0.834796	0.889979	-0.221614	0.723126	0.805678
tRF-28-86J8WPMN1E0J	0.347036	0.4378	0.855755	-0.100883	0.834006	0.935477	0.350197	0.355085	0.533332	0.424324	0.253055	0.416688	1.44751	0.000954058	0.00260447	1.45067	0.00144446	0.00442681	1.97272	0.00010361	0.00040733
hsa-miR-598-3p	-0.0552639	0.564685	0.888646	-0.168833	0.0892769	0.385478	-0.158592	0.344027	0.523462	-0.190973	0.253406	0.41682	-2.0162	6.08701e-18	1.62845e-16	-2.11953	6.09554e-16	1.49804e-14	-2.03834	1.88197e-15	4.32283e-14
hsa-miR-495-5p	0.010041	0.985314	0.996652	0.0397384	0.942138	0.981198	0.551212	0.266244	0.44387	-0.661283	0.253633	0.41682	1.00824	0.0474732	0.083316	1.54941	0.00695944	0.0180659	0.307218	0.621118	0.723577
tRF-17-DP5IUDJ	-0.262743	0.675489	0.919798	0.192799	0.751542	0.91179	0.964552	0.113809	0.245182	0.699787	0.253758	0.41682	0.598487	0.322271	0.410209	1.82578	0.00585361	0.0154582	1.10547	0.079229	0.14448
tRF-34-EZU05OJIH6Z3HO	-0.970602	0.0144103	0.318146	-0.840926	0.0308714	0.229543	0.183787	0.75257	0.852263	-0.713857	0.253868	0.41682	-1.41615	0.00247538	0.00611184	-0.26176	0.629107	0.73894	-1.28908	0.0314892	0.0658754
tRF-28-LE3V8FQMEP0Q	0.668697	0.109313	0.5786	-0.199793	0.669096	0.874544	-1.38502	0.00551215	0.0243391	-0.471627	0.25412	0.416932	1.54245	0.00028193	0.000871071	-0.511275	0.302559	0.424965	1.27061	0.0130347	0.0309728
tRF-19-V29K9U2Y	0.420524	0.389112	0.842155	0.644109	0.183067	0.535083	-0.69587	0.242699	0.418454	-0.671409	0.254408	0.416962	0.666842	0.178153	0.251867	-0.449553	0.445834	0.57735	-0.648676	0.262982	0.373998
tRF-16-RX6NMHD	-0.112437	0.714557	0.931339	-0.19125	0.545781	0.814908	0.614095	0.14085	0.287325	0.480792	0.254504	0.416962	-0.396693	0.248647	0.332211	0.32984	0.391797	0.520109	0.27535	0.490554	0.61024
hsa-miR-6513-3p	-0.144453	0.809078	0.959061	0.25978	0.655976	0.869789	-1.168	0.049754	0.133578	-0.639121	0.25643	0.419659	1.49448	0.00745098	0.016339	0.470933	0.464818	0.59482	0.595582	0.331238	0.446494
hsa-miR-190a-5p	-0.162046	0.0446293	0.443054	-0.246877	0.00358679	0.0637216	-0.129276	0.14954	0.300401	-0.100126	0.25652	0.419659	0.209968	0.0102048	0.021627	0.242739	0.00939588	0.0235052	0.35672	0.000289436	0.00103487
tRF-17-M8ZLSSP	-0.959118	0.167836	0.641932	0.188707	0.767231	0.917722	0.529887	0.4438	0.614617	0.76716	0.258316	0.42183	0.150961	0.816015	0.857099	1.63997	0.0288752	0.062298	0.729414	0.274232	0.385893
tRF-30-3JVIJMRPFQRD	-0.564112	0.11532	0.587791	-0.824602	0.0334939	0.241087	0.306716	0.425966	0.59904	-0.501556	0.258439	0.42183	0.200377	0.538074	0.623387	1.0712	0.0120346	0.0291134	0.523424	0.277674	0.389772
tRF-18-07QSNHD2	0.2355	0.114548	0.587385	-0.152948	0.322967	0.677515	-0.066357	0.741407	0.846365	0.218464	0.258497	0.42183	-0.387463	0.0214723	0.0415911	-0.689321	0.000806642	0.00262043	-0.0160513	0.930702	0.953169
tRF-27-WJ9X0UD394N	-0.134743	0.443033	0.855755	-0.034884	0.841572	0.936728	0.286373	0.222378	0.396965	-0.290128	0.258589	0.42183	-0.488085	0.0137864	0.0280414	-0.0669686	0.761515	0.837613	-0.743328	0.00415053	0.0111564
tRF-24-70K8HJ831Z	1.31754	0.0467486	0.445106	1.78983	0.00662963	0.0991828	-0.0394667	0.943116	0.974397	-0.663786	0.260258	0.424	2.46221	0.000215669	0.000685918	1.1052	0.0726356	0.133852	0.00859763	0.988741	0.993318
hsa-miR-2278	0.237621	0.401482	0.853243	0.100706	0.730056	0.904133	-0.248314	0.684314	0.80922	-0.694155	0.260292	0.424	-1.904	0.000110992	0.000380689	-2.38994	3.86219e-05	0.000173227	-2.69887	7.64809e-06	3.72414e-05
hsa-miR-589-3p	0.103426	0.549364	0.881619	-0.172245	0.34016	0.686717	-0.0861163	0.71198	0.827793	0.246692	0.2608	0.424523	-0.233274	0.213025	0.293231	-0.422816	0.0645399	0.121594	0.185663	0.384708	0.502485
hsa-miR-26a-5p_1	-0.0722323	0.513445	0.869915	-0.19628	0.0868099	0.380204	0.222356	0.141532	0.288132	0.167694	0.262847	0.427549	-0.91461	1.05899e-08	7.47871e-08	-0.620022	7.52173e-05	0.000314473	-0.550636	0.000354681	0.00125046
hsa-miR-128-3p	-0.067076	0.520387	0.873397	-0.179366	0.0966674	0.40419	-0.176676	0.221062	0.395833	-0.159129	0.263241	0.427884	-0.691502	5.85474e-07	3.16239e-06	-0.801102	9.78344e-07	5.7045e-06	-0.671265	1.63829e-05	7.48088e-05
tRF-30-MIF91SS2P46I	-0.446994	0.292652	0.765813	-0.0331526	0.933562	0.978714	-0.0162993	0.96302	0.985114	-0.427005	0.263878	0.428614	1.35665	0.000296081	0.000907396	1.78734	0.000198342	0.000750465	0.962796	0.0314222	0.0658497
tRF-39-9Q53K87SHRMF3RE2	-0.457803	0.415856	0.855745	-0.705338	0.225193	0.588518	0.277257	0.583967	0.727817	0.547916	0.264383	0.429127	1.08864	0.0340791	0.0624966	1.8237	0.00270244	0.00772999	2.34189	0.000202438	0.000744893
hsa-miR-326	-0.0409627	0.845354	0.959132	-0.112456	0.599997	0.838594	0.181918	0.386045	0.563274	0.229941	0.265501	0.430634	0.890988	6.22796e-05	0.000227325	1.11387	1.42296e-05	6.91414e-05	1.23339	2.81578e-06	1.4822e-05
tRF-18-XRPM46D2	0.245531	0.534164	0.878074	-0.00403149	0.992258	0.997522	0.431912	0.415474	0.591602	0.574659	0.265712	0.43067	-0.194221	0.662588	0.736424	-0.00784064	0.987125	0.991048	0.38447	0.431571	0.54961
ts-81	-0.303634	0.0489026	0.452051	-0.481546	0.0034123	0.0620766	-0.03323	0.846202	0.918503	-0.194412	0.266097	0.430788	0.170408	0.250809	0.334707	0.440812	0.0152159	0.0357448	0.457542	0.0147092	0.0344833
hsa-let-7a-5p_2	-0.27833	0.107305	0.5786	-0.393912	0.0285702	0.219489	-0.559976	0.0537169	0.140891	-0.295085	0.266164	0.430788	-0.856766	6.49067e-05	0.000236156	-1.13841	0.000153962	0.000597455	-0.757939	0.00461296	0.0122688
tRF-18-S9R8B7D2	0.673786	0.348623	0.809773	1.20778	0.0876109	0.380204	1.74604	0.0032751	0.0161904	0.683493	0.267344	0.43239	2.12368	0.00265117	0.00652463	3.19593	9.71684e-06	4.9432e-05	1.59939	0.0175553	0.0401214
tRF-22-8NRS9NS3J	0.584158	0.308526	0.775927	0.4895	0.400402	0.72925	0.869867	0.131864	0.275605	0.642771	0.267625	0.432537	0.777513	0.181658	0.256006	1.06322	0.0653258	0.122769	0.930784	0.114735	0.194272
hsa-miR-181d-5p	-0.29439	0.028756	0.37597	-0.176893	0.177329	0.527119	-0.277091	0.0619682	0.155365	-0.157483	0.268502	0.433476	0.44199	0.00107073	0.00288489	0.459289	0.00388395	0.0106668	0.461399	0.00300066	0.00834167
hsa-miR-98-3p	0.0480533	0.761951	0.947374	-0.0446137	0.782616	0.921154	-0.444054	0.0273202	0.083841	-0.206121	0.268588	0.433476	0.361946	0.0274248	0.051498	-0.130161	0.504141	0.629554	0.200439	0.289247	0.403502
tRF-33-3HPSR95933JKR	-1.3276	0.0493682	0.454507	-0.391988	0.539279	0.8095	0.175271	0.744972	0.849362	0.564006	0.27091	0.436914	1.5089	0.00889635	0.0190852	3.01177	4.50671e-05	0.000197843	2.46489	0.000231033	0.000840591
hsa-miR-183-3p	-0.00718617	0.979792	0.993697	-0.172191	0.562079	0.820917	0.125689	0.733781	0.842311	0.383389	0.27213	0.438571	0.0593356	0.840384	0.877185	0.19221	0.594872	0.710845	0.614916	0.0835751	0.151073
tRF-16-8PLML3E	0.296508	0.672339	0.918983	-0.181508	0.802002	0.926825	0.682264	0.331955	0.510044	0.762375	0.27285	0.439394	0.709989	0.310142	0.398228	1.09575	0.126298	0.210558	1.65387	0.0265874	0.0572535
tRF-29-MEF91SS2PMER	-0.225851	0.553686	0.883171	-0.0443157	0.905586	0.967742	-0.225501	0.624486	0.760622	-0.521586	0.273027	0.439394	0.321712	0.380834	0.470406	0.322062	0.496634	0.622916	-0.155559	0.745181	0.824031
tRF-16-MEF91S0	-0.396761	0.536739	0.878074	-0.205623	0.746432	0.911264	-0.311662	0.591039	0.73164	-0.653387	0.274193	0.440958	1.43248	0.0142718	0.0289511	1.51758	0.0263287	0.0577911	0.984718	0.145141	0.232267
hsa-miR-769-5p	-0.00988444	0.919856	0.974487	-0.218734	0.0354089	0.247753	0.0479784	0.699871	0.820364	0.134454	0.27442	0.441012	-0.464865	8.33767e-05	0.000296248	-0.407002	0.00152332	0.00463725	-0.111676	0.348434	0.465877
tRF-26-LNK88KO3NWE	-0.0163315	0.979217	0.993697	0.130754	0.834075	0.935477	0.381585	0.552585	0.706637	0.680411	0.274877	0.441433	0.607025	0.321649	0.409872	1.00494	0.133662	0.221375	1.15668	0.0745757	0.137094
hsa-miR-548u	-0.0987956	0.855729	0.959132	-0.532974	0.351257	0.694168	0.280249	0.571312	0.720758	-0.589711	0.275328	0.441846	1.12944	0.0261843	0.0495367	1.50849	0.00889276	0.0223696	1.0727	0.0847618	0.152854
tRF-21-JYSWRYVMD	0.238567	0.372715	0.824469	0.908088	0.000826346	0.0204251	0.710677	0.0139634	0.0493056	0.322132	0.276337	0.443152	0.528956	0.0533495	0.091353	1.00107	0.000867076	0.002781	-0.0570003	0.837593	0.888794
tRF-32-32VIJMRPFQJDQ	0.541132	0.442432	0.855755	1.9078	0.00483897	0.0780413	-0.0036257	0.995748	0.997503	0.713025	0.277694	0.444399	1.34531	0.0534458	0.091449	0.800551	0.260282	0.377957	0.150529	0.805004	0.86938
tRF-24-62XB0ZZR0Y	-0.292703	0.577557	0.893982	-0.361747	0.501394	0.795911	0.68944	0.25013	0.425426	0.647128	0.277724	0.444399	-0.16572	0.757423	0.81015	0.816423	0.167374	0.265789	0.843155	0.159855	0.25087
tRF-23-897PVP94Z	-0.211396	0.39174	0.84426	-0.332828	0.194929	0.546569	-0.550836	0.0809492	0.188992	-0.319679	0.277729	0.444399	0.470409	0.0501963	0.0868694	0.13097	0.68057	0.775302	0.483558	0.12341	0.205743
hsa-miR-182-5p	-0.105489	0.114245	0.587385	-0.175645	0.0118364	0.14471	-0.122711	0.189274	0.354538	-0.100035	0.278064	0.444399	-1.04529	8.0372e-16	1.58927e-14	-1.06251	3.02402e-14	5.13181e-13	-0.969679	3.5334e-13	5.35664e-12
5P_tRNA-Asn-GTT-2-5	0.0517208	0.92882	0.978294	-0.0291643	0.960321	0.986896	0.653298	0.362288	0.540225	-0.815624	0.278091	0.444399	-0.479992	0.450304	0.542081	0.121585	0.854966	0.904276	-1.26645	0.0796251	0.145086
tRF-21-79MP9P9MB	0.0946707	0.795987	0.957474	0.0953714	0.796756	0.926083	0.185634	0.770113	0.866985	-0.692796	0.280981	0.44849	-1.53929	0.00343001	0.00817593	-1.44833	0.0110137	0.0270175	-2.32746	0.000144914	0.000550141
tRF-19-H30WUIJ2	0.194264	0.676504	0.920258	0.433661	0.341363	0.687564	0.0534973	0.934819	0.972299	0.686119	0.281046	0.44849	-0.859628	0.122626	0.184303	-1.00039	0.0953192	0.168944	-0.607171	0.275037	0.386548
tRF-23-LNK88KO3DQ	0.0398068	0.949737	0.986609	0.0469899	0.941142	0.981198	0.781445	0.233028	0.408249	0.704401	0.281446	0.448565	0.366508	0.562048	0.646811	1.10815	0.0946358	0.167995	1.02392	0.124062	0.206529
hsa-miR-125b-5p	-0.0255394	0.771529	0.951441	-0.0274256	0.75708	0.912832	-0.00075283	0.992851	0.996356	-0.0914534	0.281487	0.448565	1.17987	3.30015e-16	7.01359e-15	1.20466	4.32564e-15	9.02431e-14	1.11585	4.86697e-14	8.78373e-13
tRF-26-LE3VLIEKINE	0.426535	0.304274	0.773399	0.136442	0.755339	0.912183	-1.41992	0.00612939	0.0263982	-0.453234	0.282688	0.449818	1.39631	0.000738202	0.00206225	-0.450146	0.384919	0.513276	0.80663	0.094225	0.166099
tRF-16-739P8W0	0.450057	0.436152	0.855745	1.01967	0.0689078	0.349769	0.2566	0.6134	0.750738	-0.595427	0.282892	0.449818	1.60622	0.00407853	0.0095124	1.41276	0.0155791	0.0365226	-0.00887588	0.987584	0.992824
tRF-27-N24YDRFU8UN	1.4653	0.017531	0.342769	1.08035	0.0873893	0.380204	1.24105	0.0531317	0.140164	0.699787	0.282997	0.449818	0.738116	0.256988	0.341784	0.513867	0.36854	0.49597	0.357552	0.564864	0.678647
tRF-24-MLHVHBEX0R	0.629514	0.279539	0.758467	0.79464	0.170903	0.519002	0.783041	0.23522	0.41039	0.706798	0.283065	0.449818	0.00668177	0.991408	0.992718	0.160208	0.793456	0.856835	-0.0811603	0.893652	0.928353
tRF-34-PS5P4PW3FJHPEQ	-0.147176	0.636203	0.912761	-0.517047	0.1303	0.460644	0.721483	0.0123301	0.0455913	0.313808	0.2841	0.451145	0.880018	0.00320956	0.00769888	1.74868	1.86731e-06	1.04846e-05	1.71087	1.76907e-05	7.99773e-05
hsa-miR-320a	0.119721	0.13995	0.611542	-0.241065	0.00613635	0.0945918	-0.169826	0.0930253	0.212602	-0.105533	0.284333	0.451145	-0.17669	0.0419431	0.0747482	-0.466238	2.13974e-05	0.000100992	-0.0411591	0.671006	0.766768
tRF-16-PSQP4PE	0.0860563	0.777557	0.952865	0.0499233	0.872148	0.951793	0.347217	0.295144	0.474652	0.351016	0.284495	0.451145	0.558043	0.0668645	0.110662	0.819203	0.019256	0.043832	0.859136	0.014895	0.034811
hsa-miR-493-5p	0.0547387	0.595873	0.898603	-0.0283967	0.785694	0.921904	-0.105891	0.352309	0.530563	-0.121098	0.284892	0.451459	0.498304	2.13987e-05	8.70496e-05	0.337675	0.00531003	0.0141892	0.405603	0.0011067	0.00345219
tRF-21-UE15MXE9D	0.311141	0.273196	0.753941	0.394248	0.167647	0.515174	0.307265	0.409553	0.586106	-0.455641	0.285422	0.451985	-0.024763	0.93586	0.952617	-0.0286396	0.934634	0.957369	-0.874652	0.0363855	0.0748107
tRF-23-WBH6IK79DJ	-0.605019	0.0290476	0.37597	-0.108275	0.665849	0.873146	-0.216545	0.558037	0.709719	-0.405243	0.285744	0.452179	-0.257939	0.334478	0.422322	0.130535	0.72459	0.809292	-0.554907	0.135907	0.221068
tRF-18-H9R8B7D2	-0.0509634	0.787285	0.955174	-0.0462546	0.808212	0.926825	-0.205819	0.413479	0.590239	0.246366	0.286863	0.453635	-0.138872	0.482555	0.570041	-0.293728	0.233562	0.348047	0.153749	0.493508	0.612575
tRF-32-PSQP4PW3FJIK1	-0.0333743	0.941196	0.984844	-0.384589	0.430759	0.750083	0.347583	0.502378	0.663012	0.531628	0.28728	0.453978	0.274151	0.543546	0.627968	0.655108	0.211756	0.319531	1.19037	0.029647	0.0626554
tRF-18-H7PU4HD2	0.10884	0.504812	0.869915	0.0823114	0.617732	0.848386	-0.31851	0.12735	0.268143	-0.213147	0.2878	0.454172	0.18369	0.274465	0.360354	-0.24366	0.232952	0.347593	-0.111768	0.571763	0.684096
tRF-25-V4V4SQ2WW1	0.185732	0.495631	0.869583	-0.636649	0.0505025	0.297372	-0.65865	0.221543	0.396328	-0.561163	0.287844	0.454172	-1.08858	0.00482325	0.0110901	-1.93297	0.000244109	0.000892451	-1.0131	0.0456757	0.0908718
tRF-34-BF82Z4D7OOJ0IQ	0.0228328	0.957861	0.990426	-0.166234	0.71262	0.89664	-0.826814	0.186582	0.351165	-0.662074	0.288002	0.454172	-0.510316	0.299585	0.387297	-1.35996	0.0228955	0.0508937	-1.00616	0.0943815	0.166117
hsa-miR-2355-5p	-0.310445	0.243975	0.726769	-0.243811	0.361134	0.702496	-0.115306	0.803068	0.890612	-0.518713	0.288914	0.455295	-1.01421	0.00293072	0.00709933	-0.81907	0.0612451	0.116059	-1.28911	0.00694697	0.0175332
5P_tRNA-Arg-TCG-3-1	0.932404	0.0473755	0.44702	-0.317814	0.559147	0.820135	0.736801	0.184434	0.349721	-0.661937	0.29028	0.45713	0.271117	0.60089	0.681444	0.0755138	0.877767	0.92026	-0.0730061	0.909488	0.939652
tRF-22-WLBSDE28N	-0.040047	0.802028	0.957706	-0.110459	0.497483	0.792211	-0.476911	0.104722	0.231468	-0.290056	0.29094	0.457853	-1.13973	8.2456e-07	4.31046e-06	-1.5766	1.14036e-06	6.56499e-06	-1.31933	8.29572e-06	4.0122e-05
tRF-18-XEKJ5RDS	0.285556	0.523012	0.875406	-0.368546	0.456518	0.765576	0.714479	0.0911957	0.209051	0.451825	0.291894	0.459037	0.970291	0.0268084	0.0505491	1.39921	0.00283834	0.00808819	1.79066	0.000897276	0.00287381
tRF-16-W47W1R0	0.120691	0.840424	0.959132	0.281649	0.636217	0.857084	0.898912	0.116541	0.249073	0.607944	0.292626	0.459869	0.882325	0.131346	0.194707	1.66055	0.00740689	0.019075	1.20862	0.047696	0.0940682
tRF-18-L3KZM80K	0.651601	0.30683	0.774796	0.169307	0.798339	0.926825	-0.630911	0.349503	0.528086	-0.708885	0.293997	0.46163	0.946049	0.141236	0.206408	-0.336463	0.616183	0.727943	0.0678571	0.922565	0.948853
hsa-miR-181a-2-3p	0.0956957	0.359863	0.815836	0.0919334	0.382033	0.716785	-0.00053459	0.99654	0.997753	-0.131282	0.294183	0.46163	-0.0145289	0.892332	0.921091	-0.110759	0.36016	0.487792	-0.237744	0.0573935	0.109738
5P_tRNA-Arg-CCG-2-1	0.419908	0.445319	0.856409	-0.377754	0.527303	0.80678	-0.984664	0.140096	0.287007	-0.694155	0.294355	0.46163	0.181203	0.754427	0.808234	-1.22337	0.0584645	0.111627	-0.135198	0.840489	0.891036
tRF-33-IK9NJ4S2I7L7DV	-1.07705	0.105224	0.578142	-0.38151	0.559349	0.820135	-0.385115	0.512931	0.673056	0.566233	0.29501	0.462338	1.685	0.00588899	0.0132853	2.37693	0.000931068	0.00297785	2.63274	0.000133693	0.000513542
tRF-40-0D58ZZJQJYSWRYVM	-0.0840417	0.858847	0.959132	0.468588	0.292131	0.649371	1.22056	0.029304	0.0888498	-0.655785	0.295785	0.463234	-0.269135	0.593507	0.675335	1.03547	0.0494142	0.0975813	-1.39351	0.0196387	0.0442163
tRF-31-L85DMKYUYRLH0	0.619341	0.0652292	0.491163	0.292278	0.40257	0.729502	1.20992	0.0648833	0.160375	0.693709	0.296371	0.463832	-2.16021	0.000188108	0.000606747	-1.56963	0.00305674	0.00863483	-1.75878	0.00217583	0.00629495
ts-91	0.0916254	0.665268	0.918745	0.273181	0.197333	0.550832	-0.4384	0.344141	0.523462	-0.483934	0.297146	0.464726	-1.48786	1.31396e-05	5.6059e-05	-2.01788	2.14064e-05	0.000100992	-2.24498	3.92294e-06	2.03569e-05
tRF-30-D890YBOZZ7ND	0.0236667	0.964324	0.990485	0.335804	0.5155	0.803632	1.132	0.054518	0.141847	0.62174	0.297478	0.464925	-0.0543897	0.921034	0.943013	1.05394	0.0637251	0.120258	0.231546	0.680008	0.773524
tRF-20-PSQP4PW3	0.374616	0.219969	0.70452	0.174251	0.581298	0.828742	-0.554756	0.0738963	0.176884	-0.297386	0.298266	0.46581	1.56084	1.9747e-06	9.59501e-06	0.631463	0.0608958	0.115687	1.0892	0.00176635	0.00525057
hsa-miR-195-5p	-0.10198	0.166783	0.641309	-0.170581	0.0258027	0.208068	-0.0652779	0.747918	0.850711	-0.215153	0.298454	0.46581	-4.6806	2.768e-28	3.93402e-26	-4.64389	8.37898e-25	1.19086e-22	-4.72517	8.71491e-25	1.16575e-22
tRF-16-6NF9B40	-0.514975	0.430814	0.855745	-0.957395	0.164967	0.509693	0.913587	0.212556	0.385141	0.760276	0.30004	0.467964	-0.4736	0.478479	0.566109	0.954962	0.184743	0.28794	1.24407	0.0997082	0.173739
tRF-27-WN1Q18X3HRK	-0.186566	0.722997	0.932686	-0.490741	0.374224	0.709982	-0.284774	0.628517	0.761859	-0.6265	0.301177	0.46919	0.423984	0.402376	0.492998	0.325775	0.592087	0.709385	0.288225	0.652739	0.751558
tRF-16-H9R8B7D	-0.298063	0.65608	0.918368	0.138819	0.830943	0.935477	-0.896008	0.179953	0.343587	-0.680194	0.301239	0.46919	1.18721	0.054803	0.0933498	0.589269	0.416042	0.545921	0.368201	0.598549	0.704504
tRF-17-2YU04DQ	0.641524	0.0440908	0.439747	0.553025	0.0869859	0.380204	1.93055	0.000268922	0.00197906	0.577681	0.303147	0.471839	-1.19236	0.0103894	0.0219161	0.0966703	0.787336	0.853793	-1.1677	0.0156803	0.0362735
tRF-18-S79PVOW	0.0865932	0.750771	0.941154	-0.271469	0.353124	0.695302	-0.77342	0.0360946	0.104161	-0.331396	0.304203	0.472995	0.67216	0.0143986	0.0291561	-0.187853	0.606861	0.721562	0.612233	0.0813709	0.147676
hsa-miR-27b-5p	-0.299363	0.0911963	0.547178	-0.290799	0.103521	0.407983	-0.00926485	0.981142	0.991167	0.370753	0.304306	0.472995	-2.3359	8.70192e-11	8.38482e-10	-2.0458	9.44432e-07	5.53515e-06	-1.67435	3.92994e-06	2.03569e-05
hsa-miR-643	0.169559	0.491271	0.869583	0.0837152	0.738687	0.907986	-0.138842	0.726698	0.838159	-0.426315	0.304911	0.473612	-0.43227	0.134462	0.198679	-0.740671	0.051902	0.101658	-0.9423	0.0203948	0.0457825
tRF-20-V47PU9XW	0.243261	0.681478	0.921648	-0.00427397	0.994377	0.998054	1.96484	0.00356116	0.0172667	0.669741	0.30565	0.474436	-0.644716	0.30524	0.392822	1.07686	0.0796051	0.144934	0.0292985	0.963018	0.979158
tRF-27-JM8LHYD3MUN	-0.577924	0.118089	0.592069	0.635788	0.0427286	0.268411	-0.315605	0.424293	0.598167	-0.410923	0.307016	0.476231	0.635075	0.0483829	0.0846328	0.897394	0.0450921	0.0903431	-0.411635	0.298502	0.413394
tRF-22-WLBSDEL8N	0.0812399	0.664008	0.918745	0.16494	0.380006	0.714159	0.325926	0.186127	0.350955	0.249883	0.308177	0.477705	-0.305005	0.138851	0.203708	-0.0603194	0.793387	0.856835	-0.220062	0.342411	0.458835
tRF-16-1SS2PMB	-0.0806104	0.642575	0.914624	0.622562	0.000501201	0.0154018	0.00963115	0.976046	0.991072	-0.34704	0.309319	0.479149	-1.61897	2.0508e-08	1.39627e-07	-1.52873	6.03673e-06	3.20737e-05	-2.58857	4.444e-10	4.30027e-09
tRF-21-LNK88KO1B	-0.221785	0.696594	0.927432	0.387103	0.463163	0.766761	0.0126525	0.980379	0.991167	0.474549	0.310822	0.481149	1.20886	0.0177156	0.0351223	1.4433	0.0190841	0.0436153	1.2963	0.0139217	0.0327723
tRF-17-1SS2PMH	-0.0329582	0.811113	0.959061	0.357878	0.0109303	0.137323	-0.519105	0.0164272	0.0561917	-0.197723	0.311283	0.481536	-0.617584	0.000255105	0.000795759	-1.10373	2.48016e-06	1.35901e-05	-1.17318	1.57893e-07	1.00293e-06
tRF-29-23KYY8QN9PKQ	-0.317892	0.499333	0.869583	-0.224661	0.632381	0.855013	-0.570601	0.316291	0.495689	-0.569485	0.31151	0.48156	0.317545	0.476061	0.564129	0.0648356	0.911764	0.939549	-0.0272785	0.962386	0.979158
tRF-30-FN8DYDZDL9X1	-0.111978	0.622985	0.90987	-0.266915	0.261611	0.622936	0.0182373	0.967579	0.987375	0.425159	0.312262	0.482394	-1.44596	4.22587e-05	0.000159635	-1.31574	0.00202113	0.00597665	-0.753885	0.0455199	0.0906411
tRF-28-9NH57S362VD6	-0.360262	0.422968	0.855745	-0.0222091	0.958786	0.986896	0.717545	0.232514	0.407968	-0.642796	0.314183	0.484829	-0.871854	0.0886769	0.141015	0.205953	0.708447	0.795952	-1.49244	0.013842	0.0326522
ts-55	0.113568	0.586024	0.896671	-0.0587774	0.783891	0.921272	-0.14785	0.436364	0.60765	-0.190835	0.314348	0.484829	1.56191	8.08999e-10	6.91603e-09	1.30049	4.36116e-07	2.73958e-06	1.42985	1.15058e-07	7.49691e-07
hsa-miR-539-3p	-0.0834316	0.565695	0.88962	-0.0738882	0.613722	0.847361	-0.125992	0.469198	0.635415	-0.174999	0.314478	0.484829	0.157617	0.283654	0.369433	0.115057	0.506603	0.631587	0.0565064	0.744091	0.823388
tRF-32-MIF91SS2P4FI3	0.451191	0.0274043	0.375406	0.397721	0.0528607	0.306646	-0.334351	0.0762776	0.180495	-0.180885	0.314969	0.485256	1.73831	3.50272e-11	3.72205e-10	0.952772	2.87708e-05	0.000130849	1.15971	1.00102e-06	5.63444e-06
tRF-17-HR0VX6J	0.588086	0.0977841	0.557426	0.372853	0.308655	0.664464	-0.407594	0.464069	0.631534	0.50614	0.31519	0.485269	-0.302439	0.473587	0.562364	-1.29812	0.0135101	0.0322132	-0.169152	0.709308	0.794385
tRF-16-Q2FWQ80	0.532873	0.161271	0.639684	-0.0979722	0.813746	0.928014	0.66867	0.257642	0.434951	0.59098	0.316111	0.486357	-1.05541	0.0368357	0.0665854	-0.919609	0.0691006	0.127856	-0.366454	0.486907	0.607032
tRF-20-FBZP7OHF	0.231007	0.62886	0.910729	0.405745	0.392606	0.723266	0.726616	0.18881	0.35396	-0.609043	0.316389	0.486457	0.0459043	0.927766	0.947928	0.541514	0.30049	0.422843	-0.968884	0.0986894	0.172896
hsa-miR-548j-5p	0.242903	0.141688	0.611542	0.225742	0.175432	0.523216	1.02945	0.0693086	0.168565	0.578419	0.317599	0.487452	-4.19688	4.41283e-12	5.3094e-11	-3.41033	8.44872e-10	8.03866e-09	-3.84421	2.59182e-10	2.585e-09
tRF-34-VUY9QZR4L2RR1Y	-0.280248	0.578461	0.893982	-0.827901	0.129328	0.459517	1.48406	0.0310622	0.0924547	0.669741	0.317657	0.487452	-1.92793	0.00197499	0.00496806	-0.163621	0.785021	0.852095	-0.430292	0.495061	0.613832
tRF-19-NYDRFUJK	-0.0516791	0.917427	0.973054	-0.214268	0.676919	0.878604	-0.725092	0.215009	0.388278	0.513454	0.31768	0.487452	0.490533	0.314225	0.402109	-0.18288	0.756932	0.833945	1.21825	0.029065	0.0615399
tRF-31-FN8DYDZDL9X1B	0.0358546	0.763916	0.948224	-0.182307	0.142946	0.476627	-0.265791	0.228262	0.403316	-0.214518	0.318302	0.487946	-1.86384	6.50919e-14	9.86793e-13	-2.16549	6.59054e-13	9.60698e-12	-1.89605	1.33856e-11	1.57714e-10
tRF-19-51MLHVFF	0.306824	0.458877	0.863596	0.913907	0.0226839	0.197141	1.40717	0.0152034	0.052944	0.59098	0.318431	0.487946	-0.855525	0.0950175	0.149737	0.244818	0.607013	0.721562	-1.17845	0.0215132	0.0479619
ts-103	-0.0628248	0.841605	0.959132	0.0418279	0.893749	0.962196	-0.0828674	0.848541	0.918849	-0.468923	0.319303	0.488952	-0.0527595	0.872632	0.903215	-0.0728022	0.863288	0.910115	-0.56351	0.222022	0.325938
hsa-miR-126-3p	-0.141161	0.00997911	0.263866	-0.166992	0.00302722	0.0573658	-0.0966513	0.218577	0.3923	-0.0771329	0.319729	0.489276	-1.2847	3.6334e-21	1.53007e-19	-1.24019	1.36666e-18	4.8559e-17	-1.19484	3.63425e-18	1.21534e-16
tRF-17-EY0VWUJ	0.247739	0.576281	0.893904	0.420328	0.337506	0.683866	-1.22365	0.0420697	0.117824	-0.546052	0.320876	0.490326	0.458937	0.309222	0.397721	-1.01245	0.0872696	0.157017	-0.507443	0.346758	0.464386
hsa-miR-3662	-0.276829	0.618027	0.909051	-0.0219852	0.967618	0.988367	-0.798583	0.226492	0.401613	-0.645613	0.320985	0.490326	0.268606	0.616654	0.695571	-0.253148	0.705177	0.793455	-0.355021	0.586189	0.694096
tRF-17-37YF7D2	0.119486	0.574289	0.89288	0.320006	0.133086	0.464168	0.0684152	0.791991	0.884137	-0.275531	0.321192	0.490326	0.215967	0.323502	0.410974	0.164897	0.519399	0.641561	-0.37957	0.165374	0.25793
hsa-miR-412-5p	0.515809	0.357569	0.812299	-0.49713	0.418154	0.742536	-0.203117	0.506111	0.666414	-0.303926	0.321278	0.490326	3.56404	2.03933e-09	1.59912e-08	2.84512	3.45519e-07	2.20705e-06	3.75725	1.92663e-08	1.40421e-07
tRF-28-MIF91SS2P4DX	0.239847	0.548479	0.881443	-0.105123	0.804371	0.926825	0.13946	0.775179	0.870928	-0.520205	0.322353	0.491637	0.284695	0.494195	0.580775	0.184308	0.697832	0.788703	-0.130386	0.805466	0.86938
tRF-17-BS68BFJ	0.0206634	0.927882	0.978212	-0.34425	0.160641	0.501095	0.485763	0.259968	0.438226	0.428639	0.322588	0.491665	-1.55544	1.99757e-05	8.19941e-05	-1.09034	0.00510028	0.0136608	-0.782549	0.0450099	0.0897043
tRF-23-XSXMSL730H	-0.326458	0.123703	0.602359	-0.545655	0.0161267	0.170568	-1.75732	0.00391968	0.0186862	-0.522509	0.323391	0.49256	-2.37311	2.43514e-08	1.62868e-07	-3.80398	1.06063e-08	8.61384e-08	-2.34997	1.19453e-05	5.60074e-05
hsa-miR-127-3p	0.117489	0.135453	0.611542	0.0390909	0.618951	0.848386	-0.0555589	0.520133	0.680065	-0.085209	0.323909	0.493019	0.38301	1.88271e-05	7.77001e-05	0.209962	0.0191052	0.0436198	0.25871	0.00488747	0.0129256
tRF-31-J0DPZOIPD7VIE	-1.04764	0.0681106	0.495005	-0.362741	0.486619	0.783137	0.228992	0.743899	0.848784	0.672354	0.32474	0.493952	-1.01344	0.0847343	0.135503	0.263195	0.702468	0.79119	0.0216596	0.972641	0.984077
tRF-17-JMRPFQ2	0.159841	0.401478	0.853243	0.78186	0.000107172	0.00529803	-0.165054	0.605492	0.743862	-0.324251	0.325045	0.494086	-0.853542	0.000555607	0.00159325	-1.17844	0.000298374	0.00107188	-1.95965	1.31615e-07	8.47855e-07
tRF-22-WD8S746D2	0.0227152	0.846192	0.959132	-0.127499	0.290247	0.648352	0.00684133	0.979338	0.991106	-0.271455	0.325736	0.494805	-2.76173	4.06782e-17	9.63564e-16	-2.7776	5.43799e-14	8.89639e-13	-2.90569	7.06673e-14	1.21741e-12
hsa-miR-147b	-0.11833	0.674693	0.919694	-0.372733	0.215782	0.576277	0.0793893	0.831083	0.909472	-0.399701	0.326174	0.495139	-0.0140608	0.96133	0.972016	0.183658	0.615995	0.727943	-0.0410294	0.920235	0.947313
hsa-miR-379-5p	0.0992469	0.263899	0.743625	0.109249	0.222346	0.586561	0.0387602	0.723395	0.835725	0.106447	0.32732	0.496527	-0.394541	0.000167993	0.000549664	-0.455028	0.000104307	0.000419813	-0.397344	0.000459913	0.00156798
tRF-18-79MP9PD4	0.262702	0.559922	0.884825	0.499867	0.260382	0.621964	0.252862	0.616584	0.752206	0.474318	0.327524	0.496527	0.567351	0.211698	0.291759	0.55751	0.273461	0.391347	0.541802	0.256138	0.365636
tRF-19-2EK8E013	0.124355	0.813661	0.959061	0.397956	0.441258	0.755407	-0.76223	0.140361	0.287292	-0.479763	0.329388	0.49902	1.5453	0.00175229	0.00444721	0.658715	0.253898	0.371057	0.667581	0.222879	0.326526
tRF-39-E6XRK4WO2F9IY9E2	0.402868	0.427784	0.855745	-0.160572	0.770015	0.917722	0.537786	0.454196	0.625586	0.702525	0.329636	0.499063	-1.31573	0.0414054	0.0739057	-1.18081	0.0610245	0.115738	-0.452632	0.487734	0.60773
hsa-miR-30a-3p	-0.119389	0.106272	0.578142	-0.222492	0.0045439	0.073806	0.0163029	0.837146	0.914346	-0.0778	0.330818	0.500357	0.363866	1.12879e-05	4.87073e-05	0.499557	4.05195e-07	2.55948e-06	0.508558	3.89639e-07	2.31948e-06
tRF-17-WJQ72SJ	-0.148211	0.774335	0.952865	0.219378	0.659875	0.871403	0.990428	0.15386	0.30718	0.669741	0.330931	0.500357	-1.50044	0.0164615	0.0328653	-0.361801	0.556259	0.675351	-1.05008	0.0856547	0.154219
tRF-23-86V8WPMNY	0.129674	0.582919	0.895043	-0.46264	0.0815755	0.377801	-0.614509	0.191649	0.358226	-0.43604	0.331226	0.50047	-0.921998	0.00345363	0.00822361	-1.66618	0.000419602	0.00145012	-0.895398	0.0402025	0.0814834
tRF-20-DPUSYDY6	0.203455	0.734212	0.934192	0.252201	0.674074	0.878024	-0.268635	0.691675	0.814535	0.622555	0.331724	0.500827	0.285606	0.640032	0.716256	-0.186484	0.779815	0.849508	0.65596	0.298994	0.413824
5P_tRNA-Phe-GAA-1-5	1.22262	0.0282155	0.37597	0.936823	0.0994307	0.405934	-0.247112	0.659098	0.787771	-0.558456	0.331902	0.500827	1.4152	0.0128993	0.0264977	-0.0545271	0.921559	0.947389	-0.0800774	0.891114	0.926987
tRF-16-Q622EVE	0.336268	0.380026	0.832543	0.970223	0.0093547	0.123254	0.943068	0.0962336	0.2182	0.558533	0.332835	0.5019	-0.747004	0.123271	0.184816	-0.140203	0.768543	0.842249	-1.15869	0.0196375	0.0442163
hsa-miR-4766-3p	0.0514605	0.843256	0.959132	0.0423473	0.87226	0.951793	-0.317368	0.479111	0.642237	-0.439196	0.333919	0.503203	-0.610136	0.0533195	0.091353	-0.978964	0.0235888	0.0522306	-1.09168	0.0136982	0.0323801
tRF-29-32VIJMRPFQFX	-0.0343443	0.893684	0.966636	-0.415522	0.139001	0.47248	0.42433	0.387177	0.564024	0.462417	0.334384	0.50357	-1.46205	0.000219908	0.000698424	-1.00337	0.0220364	0.0491283	-0.584106	0.169646	0.263156
hsa-miR-3912-5p	-0.724053	0.138996	0.611542	-0.624421	0.197688	0.550911	0.50805	0.466139	0.633214	0.67279	0.335934	0.505551	-1.94131	0.00161591	0.00411949	-0.709203	0.259648	0.377519	-0.644095	0.303594	0.417648
hsa-miR-3613-3p	0.166535	0.673908	0.919694	-0.370522	0.401796	0.729502	0.332165	0.615133	0.751639	0.625276	0.336144	0.505551	-1.49153	0.0070437	0.0155207	-1.3259	0.0234608	0.0519979	-0.495728	0.394852	0.513669
hsa-miR-128-3p_1	0.142689	0.814513	0.959061	-0.0973382	0.876234	0.951952	0.0448824	0.944442	0.97488	-0.630172	0.336789	0.506185	0.600691	0.320003	0.408813	0.502884	0.442424	0.574898	0.0678571	0.919918	0.947313
tRF-18-18VUY9DW	-0.348674	0.296416	0.773399	0.235312	0.44351	0.757163	-1.07992	0.0686051	0.16757	-0.522543	0.338513	0.507717	-0.700417	0.0683394	0.11253	-1.43167	0.0131734	0.0315662	-1.45827	0.00564738	0.0146767
tRF-30-86J8WPMN1E8Y	0.0357684	0.911844	0.971044	-0.198576	0.55938	0.820135	0.661516	0.031709	0.0940107	0.304445	0.338632	0.507717	0.869871	0.00609942	0.0137192	1.49562	4.32389e-05	0.000191294	1.37289	0.000423718	0.00146211
hsa-miR-3173-5p	-0.199095	0.355315	0.810789	-0.270617	0.221562	0.58517	-0.799583	0.0913449	0.209183	-0.420836	0.338699	0.507717	-1.40359	1.67597e-05	7.01868e-05	-2.00408	3.71091e-05	0.000166771	-1.55381	0.000405461	0.00140982
tRF-40-2J1Y0SR9593J2H26	-0.423294	0.423453	0.855745	-1.29126	0.031021	0.229778	0.635605	0.297881	0.477702	0.581705	0.338701	0.507717	-0.362546	0.502423	0.587107	0.696353	0.246292	0.362807	1.51042	0.0230481	0.0509344
tRF-23-V47PU9XW0N	0.145453	0.814545	0.959061	0.307204	0.618599	0.848386	0.925994	0.183023	0.348864	0.665399	0.339193	0.508119	-0.181628	0.780114	0.828962	0.598913	0.36532	0.493115	0.176567	0.788958	0.857596
tRF-16-L61MQKE	0.514498	0.488842	0.868458	1.33129	0.0646226	0.339804	0.828395	0.293824	0.472863	0.752134	0.340042	0.509055	0.327069	0.670311	0.742107	0.640967	0.399415	0.528986	-0.252088	0.726231	0.808345
tRF-24-RPFQRDWXFJ	-0.151875	0.789102	0.955174	0.0730373	0.896371	0.962965	1.03377	0.0990388	0.221886	0.60017	0.343262	0.513538	-0.182308	0.754609	0.808234	1.00334	0.100971	0.17703	0.344825	0.571885	0.684096
tRF-38-I7JKIKYUY9H33PD2	-1.17201	0.0830806	0.522165	0.591999	0.307055	0.664464	0.183351	0.78894	0.882464	0.635965	0.344348	0.514602	-0.125283	0.840925	0.877185	1.23008	0.0937363	0.16692	-0.0813163	0.896096	0.930042
tRF-25-8Q9KZR3HJ3	1.04227	0.154085	0.627965	0.54895	0.450904	0.762133	-0.367006	0.581885	0.727146	0.591089	0.344432	0.514602	2.4857	0.000633826	0.00179533	1.07642	0.141428	0.231205	2.52784	0.000724366	0.00237008
tRF-19-SBJ25RJY	0.180294	0.801252	0.957706	0.613837	0.382353	0.716794	-0.0395695	0.956097	0.982053	0.681921	0.344652	0.514602	0.584637	0.413102	0.503696	0.364774	0.614965	0.727943	0.652721	0.35745	0.474849
tRF-19-DRVQHZE2	-0.318457	0.468841	0.86418	0.23214	0.567102	0.824357	0.940023	0.188339	0.353369	0.67279	0.344884	0.51461	-2.1216	0.000699155	0.00196281	-0.863124	0.157068	0.252777	-1.68095	0.00617153	0.0158398
hsa-miR-224-5p	0.0514025	0.217169	0.699197	-0.0667317	0.119467	0.437863	-0.0592206	0.505169	0.665559	-0.0836997	0.345735	0.515478	-3.14907	2.7175e-33	1.5449e-30	-3.25969	1.58874e-31	1.80639e-28	-3.16604	4.26029e-31	3.2293e-28
tRF-18-QQKNR70H	0.355713	0.581791	0.893982	-0.413476	0.533312	0.808501	0.95614	0.0998287	0.222861	-0.586189	0.346155	0.515478	1.42177	0.0249453	0.0473502	2.02219	0.0019216	0.00570458	1.24905	0.0685874	0.127842
tRF-22-W086W8SV2	-0.24262	0.572987	0.89288	-0.330226	0.455684	0.765576	-0.268635	0.666052	0.792986	-0.589322	0.346292	0.515478	-0.912084	0.0705509	0.115752	-0.938099	0.108491	0.186901	-1.17118	0.0505207	0.0987825
tRF-22-8EK879652	0.561099	0.350442	0.810687	0.647494	0.281772	0.638265	0.451466	0.484626	0.647497	0.604436	0.346372	0.515478	0.387882	0.531306	0.617053	0.27825	0.655984	0.757597	0.344825	0.577071	0.68866
tRF-16-RXSINHE	-0.450394	0.271736	0.752653	0.24636	0.501976	0.795911	-0.0564857	0.909958	0.961207	0.438508	0.346947	0.515996	-0.0120715	0.975611	0.981654	0.381837	0.454477	0.585427	0.180077	0.681746	0.773885
tRF-30-R9JP9P9NH5SY	0.682539	0.241213	0.725553	0.317014	0.597347	0.836281	-1.01769	0.0597812	0.151891	-0.461325	0.347226	0.516073	2.23881	8.74081e-05	0.00030825	0.538587	0.367508	0.495384	1.46047	0.0164855	0.0378666
tRF-20-BLS17ONR	0.144846	0.655359	0.918368	0.303523	0.345076	0.69185	-0.814176	0.13513	0.27986	-0.484504	0.347906	0.516747	-0.405051	0.282706	0.368729	-1.36407	0.00984832	0.0244755	-1.19308	0.016119	0.0371374
tRF-25-51MLHVHBEX	-0.166272	0.645208	0.914624	-0.00777563	0.982569	0.995261	-0.189776	0.749776	0.851035	-0.574572	0.348917	0.51677	-0.909029	0.0445927	0.0789749	-0.932533	0.0905678	0.162166	-1.47583	0.0109902	0.0266436
tRF-25-O045DBNIB9	0.0904194	0.874928	0.961069	0.830029	0.126012	0.453403	1.11558	0.122567	0.259998	0.669741	0.349005	0.51677	-1.08649	0.098942	0.154635	-0.0613304	0.924366	0.948988	-1.24678	0.0474151	0.0936767
tRF-24-8Q9KZR3HFY	0.29633	0.491515	0.869583	0.530704	0.211392	0.571587	-0.190612	0.590893	0.73164	0.301527	0.349056	0.51677	1.86813	1.35445e-05	5.76785e-05	1.38119	0.00199026	0.00590071	1.63895	0.000105226	0.000412559
tRF-23-L3KQNKWH0L	-0.151009	0.807856	0.959061	-0.241907	0.701608	0.891022	0.20656	0.751881	0.852263	0.592733	0.349205	0.51677	0.416336	0.493441	0.580489	0.773905	0.250393	0.367826	1.25098	0.0620384	0.117075
tRF-16-OB9ZFH0	-1.49062	0.0231926	0.361468	0.564555	0.299739	0.65792	0.647637	0.287916	0.466543	0.569405	0.349242	0.51677	0.218204	0.703167	0.768381	2.35646	0.00102792	0.003242	0.223053	0.69797	0.786124
tRF-22-86V8WPMNH	0.417212	0.284793	0.759982	0.25747	0.521926	0.806448	-0.340008	0.57127	0.720758	-0.573576	0.349285	0.51677	-0.455862	0.331275	0.419677	-1.21308	0.0301085	0.0645304	-1.28691	0.0269506	0.0578324
tRF-18-SBKKRSDL	0.106428	0.634051	0.912061	0.133946	0.552616	0.817765	0.148322	0.747471	0.850711	-0.473081	0.350523	0.517857	-1.62842	1.11234e-05	4.818e-05	-1.58653	0.000332358	0.00118091	-2.23545	1.71971e-05	7.79008e-05
tRF-23-Y2PPEVNK0Q	-0.197077	0.738586	0.935865	-0.894299	0.162789	0.505713	-0.511495	0.0509276	0.136246	-0.223074	0.350775	0.517857	4.25331	1.35123e-11	1.53351e-10	3.93889	1.10598e-09	1.03926e-08	4.92453	3.98552e-11	4.33639e-10
tRF-19-YYS924HY	0.341084	0.365072	0.820329	0.184624	0.634758	0.856359	-0.321754	0.581226	0.727012	-0.555323	0.350895	0.517857	-0.520937	0.252115	0.336252	-1.18377	0.0296724	0.0637761	-1.26088	0.0259646	0.0561783
tRF-29-9M739P8WQ0EB	0.575078	0.279416	0.758467	-0.634167	0.287602	0.643783	-0.206458	0.721879	0.835396	0.506908	0.350931	0.517857	0.784368	0.146824	0.212983	0.00283223	0.996068	0.996507	1.92544	0.0026682	0.00749072
tRF-18-KR6946D2	-1.12513	0.0622844	0.483395	0.0444532	0.933123	0.978714	0.633966	0.260566	0.438532	0.525166	0.351851	0.518771	0.33522	0.524605	0.610206	2.09432	0.00166515	0.00502112	0.815933	0.154642	0.244205
tRF-45-BL2HI3Z9HMI8W47W1R	-0.10675	0.755477	0.944445	-1.18209	0.00807402	0.113335	1.32641	0.0183553	0.0613822	0.537989	0.352074	0.518771	-1.40925	0.00360452	0.00854711	0.0239118	0.957584	0.973421	0.310834	0.573167	0.685269
tRF-18-HSRVK7D2	0.0748224	0.805718	0.959061	-0.0439681	0.888144	0.959448	-0.169246	0.599602	0.738222	-0.307926	0.352445	0.518771	0.985304	0.00123301	0.00322283	0.741235	0.0358756	0.0746396	0.721346	0.0490684	0.0963571
tRF-20-8190JWZ7	0.444646	0.475678	0.866129	0.313731	0.621327	0.850085	-0.0705066	0.866502	0.931643	0.356629	0.35252	0.518771	2.75631	4.88878e-06	2.25499e-05	2.24116	0.000227203	0.000844216	2.79921	7.51985e-06	3.68537e-05
tRF-18-HRH7MSD2	-0.0594731	0.81581	0.959061	-0.313714	0.24555	0.608257	-0.513603	0.122139	0.259331	-0.288621	0.352691	0.518771	0.444021	0.0804641	0.129954	-0.0101084	0.975686	0.983471	0.469115	0.154134	0.243911
hsa-miR-142-3p	-0.0956913	0.608492	0.902925	-0.127315	0.501915	0.795911	0.355333	0.263417	0.440125	0.294252	0.353717	0.519943	-1.29452	3.37048e-06	1.58685e-05	-0.843492	0.00465262	0.0125208	-0.872949	0.00376414	0.0102144
tRF-30-5Z2IUIX1Q7O6	0.0412807	0.849706	0.959132	-0.020612	0.926001	0.977684	0.252924	0.456464	0.627165	0.304894	0.354059	0.52011	-0.707519	0.00864638	0.0186192	-0.495875	0.117025	0.198741	-0.382013	0.21005	0.312191
tRF-22-WB08Q2B52	0.332205	0.427338	0.855745	0.187484	0.663887	0.872143	-0.704061	0.246166	0.421523	-0.550198	0.355077	0.520246	-0.0856907	0.854079	0.887244	-1.12196	0.0530013	0.103013	-0.823373	0.150609	0.238986
hsa-miR-3607-3p	0.50171	0.190905	0.668736	-0.0506125	0.90363	0.967446	-0.0985544	0.839659	0.916651	-0.473731	0.355678	0.520246	0.43181	0.283531	0.369433	-0.168454	0.72046	0.806263	0.0086921	0.986777	0.992824
tRF-35-9LVPZO0BEBXNWD	-0.711849	0.173278	0.645905	-0.137913	0.77693	0.919549	0.870699	0.180724	0.34477	0.604342	0.355933	0.520246	-1.11404	0.0500568	0.0868263	0.468506	0.444776	0.57682	-0.371788	0.533684	0.652168
hsa-miR-194-5p_1	-0.00371501	0.971541	0.992045	-0.18864	0.0831775	0.378076	-0.27932	0.042417	0.118642	-0.120214	0.355985	0.520246	-0.268255	0.018565	0.0366783	-0.54386	0.000163614	0.000632753	-0.199829	0.122352	0.20443
hsa-miR-933	0.814847	0.175668	0.6506	-0.056602	0.930095	0.978714	0.17552	0.800122	0.88972	0.628134	0.355988	0.520246	0.150961	0.815097	0.85653	-0.488367	0.450848	0.582456	0.835697	0.221599	0.325738
tRF-20-LIK8V8OH	0.802343	0.149002	0.622849	0.4082	0.480509	0.7766	-0.750063	0.167117	0.327043	-0.476822	0.356062	0.520246	1.78573	0.00115468	0.00307103	0.233327	0.684665	0.777323	0.900711	0.12849	0.212653
tRF-17-73J6M9M	-0.421731	0.224675	0.705942	0.286516	0.357294	0.698612	0.103869	0.868511	0.933362	-0.589322	0.356117	0.520246	-1.82412	0.000372766	0.00112126	-1.29852	0.0216928	0.0486349	-2.69996	1.21503e-05	5.68217e-05
tRF-18-YRRHQFD2	0.334105	0.533312	0.878074	0.424072	0.429722	0.750083	0.0633719	0.92069	0.96492	0.559964	0.356163	0.520246	0.179807	0.750412	0.805683	-0.0909263	0.881511	0.922371	0.315699	0.583642	0.692411
tRF-35-7X9PN547202L2Y	-0.226039	0.619614	0.909621	-0.412453	0.384445	0.717773	0.944351	0.13559	0.280256	0.590196	0.356211	0.520246	-1.06751	0.0501463	0.086849	0.102883	0.854243	0.903936	-0.0648589	0.912218	0.942046
tRF-29-1SS2P4FINOJ5	-0.139169	0.715482	0.931339	-0.0643198	0.866461	0.950015	0.260853	0.583015	0.727678	0.422512	0.356602	0.520484	0.0125245	0.97445	0.980921	0.412546	0.378939	0.507782	0.499357	0.269407	0.38099
tRF-40-F3BLHKFZB1KZI9U6	0.105032	0.711888	0.931339	-0.436114	0.166418	0.512783	-0.263173	0.700331	0.820456	-0.651649	0.357288	0.52115	-2.14318	5.34283e-05	0.000197554	-2.51139	9.90582e-05	0.000400816	-2.35872	0.00044503	0.0015218
tRF-18-8R1546D2	0.188602	0.448192	0.856409	0.314924	0.205725	0.560261	-0.396092	0.0670686	0.163994	-0.186111	0.357703	0.52142	2.0317	4.32221e-11	4.48799e-10	1.44701	9.42231e-07	5.53515e-06	1.53067	1.48765e-07	9.47595e-07
tRF-22-392J1Y0S4	0.0216847	0.963714	0.990485	-0.262038	0.600781	0.83866	-0.0341244	0.939333	0.973447	-0.434276	0.358875	0.52247	1.17539	0.00860685	0.018584	1.11959	0.0300487	0.0644631	1.00316	0.0695658	0.12956
hsa-miR-125b-5p_1	0.0634474	0.785418	0.955102	0.301197	0.196554	0.550448	0.296757	0.154356	0.307899	0.190169	0.359094	0.52247	1.60758	8.0299e-09	5.81529e-08	1.84089	1.45062e-09	1.34094e-08	1.49655	1.00519e-07	6.60636e-07
tRF-16-JMRPFQD	-0.058874	0.6087	0.902925	0.835923	4.52537e-09	3.80103e-06	-0.0675279	0.659482	0.787771	-0.141324	0.359112	0.52247	-0.549302	8.49428e-05	0.000300872	-0.557956	0.000487697	0.0016677	-1.52655	1.15072e-12	1.6253e-11
tRF-20-PYRP4PW3	-0.136707	0.828143	0.959132	-0.665612	0.299132	0.657224	-0.303664	0.557301	0.709178	0.436233	0.359598	0.522843	2.17597	0.000244551	0.000764936	2.00901	0.00230175	0.00671049	3.27781	2.54545e-06	1.343e-05
hsa-miR-193a-5p	0.00724456	0.971477	0.992045	-0.0294428	0.886126	0.958442	0.121992	0.415253	0.591602	-0.140603	0.360094	0.523229	2.35419	1.52897e-15	2.92174e-14	2.46893	3.79157e-15	7.98335e-14	2.24303	1.40597e-13	2.3337e-12
hsa-miR-6514-5p	1.29008	0.0270533	0.375406	0.348892	0.569451	0.824798	-0.673784	0.230596	0.405534	-0.498521	0.361785	0.525351	1.93391	0.00104266	0.00282599	-0.0299567	0.958439	0.973421	1.0865	0.0826395	0.149739
hsa-miR-625-3p	0.133299	0.555905	0.883388	-0.170326	0.475835	0.776234	-0.0463642	0.874984	0.938987	0.249981	0.362266	0.525714	0.170294	0.468069	0.557564	-0.00936901	0.974078	0.982285	0.590602	0.038506	0.0787435
hsa-miR-652-5p	-0.262659	0.34096	0.805011	-0.0226262	0.932537	0.978714	-0.546923	0.191873	0.358226	-0.355842	0.364452	0.528325	-0.115426	0.681276	0.750956	-0.39969	0.332125	0.457038	-0.448641	0.243073	0.350836
hsa-miR-409-3p	0.185705	0.0532777	0.470406	0.0937815	0.325508	0.67862	0.00401545	0.968705	0.987375	0.0919641	0.36453	0.528325	0.457056	2.20712e-05	8.94649e-05	0.275366	0.0103639	0.0255337	0.455239	7.54133e-05	0.000303522
tRF-33-8Q1W18YMEMXZ01	-0.477834	0.27589	0.75841	-0.538616	0.230745	0.593959	-0.426266	0.384898	0.562505	-0.439403	0.366427	0.530577	0.442908	0.263739	0.34889	0.494477	0.346926	0.473251	0.542122	0.307075	0.421671
tRF-37-PSQP4PW3FJI0E7O	0.424641	0.491886	0.869583	-0.041005	0.949366	0.984432	-0.186484	0.749989	0.851035	-0.543358	0.366694	0.530577	1.44393	0.0150705	0.0304354	0.832808	0.192656	0.29742	0.941581	0.16751	0.260546
tRF-32-325UB1ZZK0O52	1.28631	0.00345837	0.160496	0.654489	0.14872	0.485481	0.86523	0.0705679	0.170896	0.44221	0.366784	0.530577	0.595412	0.204726	0.28387	0.174336	0.67519	0.772538	0.383134	0.417449	0.534563
tRF-30-3JVIJMRPFQ5D	0.47949	0.177237	0.651779	0.617998	0.0820638	0.377801	0.257631	0.451984	0.623294	-0.340938	0.367287	0.530967	1.17775	0.00113799	0.00303599	0.955886	0.0109349	0.0268821	0.218809	0.573793	0.685658
tRF-16-9MH57SD	-0.165097	0.315612	0.782356	0.177599	0.267618	0.628033	-0.196398	0.540953	0.695413	-0.290578	0.367851	0.531444	-1.64266	4.29753e-09	3.19366e-08	-1.67396	1.59601e-06	9.02816e-06	-2.11083	1.58982e-08	1.17378e-07
tRF-25-XF0N2BD0U6	0.206474	0.533773	0.878074	0.11003	0.745632	0.911264	0.430922	0.41336	0.590239	0.46554	0.36912	0.532939	-0.74464	0.0780357	0.126662	-0.520192	0.265055	0.382651	-0.38913	0.398235	0.516887
tRF-20-XEKJ5R5N	-0.28146	0.23977	0.724415	-0.166006	0.483098	0.779124	-0.462028	0.165169	0.325189	-0.278408	0.369951	0.5338	0.062833	0.789454	0.835374	-0.117735	0.721017	0.80649	-0.049569	0.872639	0.913138
tRF-34-EH623K7SIR3DIY	-0.184633	0.670255	0.918874	-0.85924	0.0849502	0.378705	1.17299	0.0559519	0.144585	0.560712	0.370978	0.534942	-1.13033	0.0343014	0.062803	0.227289	0.666495	0.767397	0.289621	0.629667	0.731662
tRF-24-L3KZM8WM2Q	0.129872	0.597696	0.900106	0.217331	0.378476	0.712057	-0.6594	0.133212	0.27715	-0.362384	0.371638	0.535554	-0.441283	0.122909	0.184486	-1.23055	0.00470499	0.0126468	-1.021	0.0104271	0.0254139
hsa-miR-3074-3p	0.00643886	0.975855	0.993697	-0.0876608	0.687447	0.884039	0.309884	0.555948	0.70825	0.458982	0.37322	0.537494	-2.48173	9.85198e-08	6.02242e-07	-2.17829	1.18531e-05	5.87233e-05	-1.93509	4.27126e-05	0.000180201
hsa-miR-432-5p	0.209112	0.206483	0.686464	0.156461	0.34874	0.692538	-0.145903	0.38343	0.56072	-0.147351	0.374061	0.538364	1.10491	2.7166e-08	1.8116e-07	0.749899	0.000125158	0.000494112	0.801102	5.5154e-05	0.000228037
tRF-36-86V8WPMN1E8Y7ZD	-0.193766	0.483542	0.866129	-0.412697	0.160199	0.500403	-0.315717	0.133871	0.277968	-0.178981	0.374892	0.539219	2.24532	9.27314e-12	1.08205e-10	2.12337	1.69049e-09	1.55007e-08	2.47903	1.03925e-10	1.08406e-09
tRF-36-V29K9UV36562IZ0	-1.32615	0.0626989	0.484817	-0.591102	0.373862	0.709982	1.49894	0.0409774	0.115611	0.664142	0.375991	0.540168	-0.649913	0.339517	0.427498	2.17517	0.00491168	0.0131712	0.605332	0.410762	0.52862
tRF-35-F9LKXNYQIUIVBN	-0.16151	0.722274	0.93268	-0.855181	0.101723	0.406533	0.83545	0.151653	0.303829	0.521239	0.376027	0.540168	-0.460663	0.359676	0.448167	0.536297	0.31918	0.443111	0.915756	0.130915	0.215568
tRF-27-LJK578QKZWQ	-0.545074	0.251887	0.734139	-0.439929	0.35374	0.695302	0.317594	0.536181	0.691199	0.442619	0.377241	0.541569	0.165836	0.707696	0.772588	1.0285	0.0622663	0.117798	1.04838	0.0521407	0.101775
tRF-40-PSQP4PW3FJIKE7UM	-0.300167	0.678946	0.920922	0.0307724	0.965766	0.988367	1.82012	0.00851278	0.0343228	0.631398	0.377699	0.541683	0.569847	0.418259	0.508893	2.69014	0.000348814	0.0012336	1.17047	0.114468	0.193964
tRF-39-F9LKXNYQIUIVBN16	0.110024	0.777056	0.952865	-0.0692527	0.864525	0.949266	-0.923737	0.127268	0.268143	0.470037	0.377797	0.541683	-0.424883	0.343834	0.431977	-1.45864	0.0120025	0.0290668	0.114407	0.817879	0.878046
tRF-23-70K8HJ83D4	1.25235	0.0662031	0.493001	0.54895	0.421279	0.744359	-0.348637	0.5306	0.687649	-0.495768	0.378388	0.542171	3.24708	2.93306e-06	1.40416e-05	1.64609	0.0137634	0.0326702	2.20236	0.00187857	0.0055609
hsa-miR-758-5p	0.0104534	0.979238	0.993697	0.811312	0.0305302	0.229543	-0.139095	0.784705	0.879025	-0.461573	0.378614	0.542171	0.161603	0.69477	0.762168	0.0120543	0.980807	0.986883	-1.11128	0.0266997	0.0574409
tRF-19-6XQ6S82X	-0.666543	0.0585009	0.476496	-0.277604	0.394169	0.724586	0.737802	0.146619	0.296366	0.456457	0.379911	0.543686	-1.12057	0.00784702	0.0171085	0.283773	0.535317	0.65765	-0.386511	0.404329	0.523006
tRF-23-YU4RRWRBD2	-0.31154	0.540649	0.878179	-0.678037	0.215206	0.576277	0.643774	0.347048	0.526124	0.596597	0.3808	0.544616	-0.875618	0.130836	0.194077	0.0796964	0.899208	0.934979	0.399016	0.542089	0.657587
tRF-20-SB3B5SM3	0.573893	0.0396193	0.424973	0.47649	0.0904192	0.38795	0.0191713	0.960756	0.984126	-0.366649	0.381109	0.54468	0.00697381	0.981777	0.985678	-0.547748	0.13744	0.22697	-0.836165	0.0402042	0.0814834
tRF-20-F9LKXNYQ	-0.0204343	0.950267	0.986609	-0.268706	0.440391	0.755407	0.690602	0.233732	0.409166	0.507861	0.381324	0.54468	-1.38326	0.00378161	0.00890204	-0.672224	0.172259	0.272026	-0.606693	0.231968	0.338354
tRF-25-86J8WPMN1E	-0.349658	0.176407	0.651779	-0.258829	0.312723	0.664801	0.107899	0.728379	0.838159	-0.291011	0.381942	0.54522	0.0790916	0.751963	0.806586	0.536648	0.0947504	0.168067	0.0469095	0.888408	0.924595
hsa-miR-29b-3p_1	0.0961266	0.898328	0.967692	0.47946	0.52232	0.806448	0.212781	0.721062	0.835125	-0.556246	0.383807	0.546922	2.51635	0.000464351	0.00135203	2.63301	0.000609247	0.00204039	1.48065	0.0490323	0.0963571
tRF-32-IK9NJ4S2I7L7M	0.463769	0.261911	0.740777	-0.203113	0.658099	0.869982	-0.115656	0.651944	0.781508	0.208389	0.383966	0.546922	2.86589	6.67929e-10	5.77517e-09	2.28647	1.05607e-07	7.27728e-07	3.27739	6.66661e-10	6.16255e-09
tRF-24-FSXMSL732Z	-0.438428	0.171421	0.645197	-0.652722	0.0570108	0.318676	-0.496452	0.434254	0.606595	0.508003	0.383993	0.546922	-1.79006	0.000242588	0.000759841	-1.84809	0.00191751	0.00569988	-0.629338	0.217743	0.321107
tRF-25-32VIJMRPFQ	0.428567	0.167037	0.641309	0.923774	0.00293877	0.0566335	0.26806	0.667569	0.79396	-0.546264	0.384096	0.546922	-2.03674	0.00012873	0.000431759	-2.19725	0.000111522	0.000444913	-3.50678	3.53407e-08	2.4804e-07
tRF-40-R9J89O9NF5W8E7OM	-0.00708908	0.990969	0.997107	-1.14476	0.082274	0.377801	0.0166597	0.957437	0.982053	0.257303	0.384529	0.547196	3.83523	1.93839e-09	1.54663e-08	3.85898	8.45252e-09	6.939e-08	5.23729	1.01509e-11	1.2149e-10
tRF-24-08R959KU1Y	-0.318259	0.601124	0.900199	-0.0786643	0.895374	0.962686	1.1018	0.104741	0.231468	0.60017	0.385104	0.547671	-0.401295	0.523254	0.608945	1.01876	0.12242	0.205601	0.277539	0.675024	0.769812
tRF-17-QR535Z5	-0.064506	0.838728	0.959132	0.730954	0.0148354	0.161074	0.879776	0.0249155	0.0782551	-0.40572	0.386098	0.548208	-0.118894	0.723801	0.786019	0.825389	0.0273627	0.0597148	-1.25557	0.00598158	0.0154394
hsa-miR-627-3p	-0.00672459	0.987978	0.996652	-0.47868	0.329661	0.679646	0.0793322	0.909254	0.961207	0.60017	0.386137	0.548208	-1.52581	0.0102383	0.0216778	-1.43976	0.021853	0.048863	-0.446965	0.477247	0.598268
tRF-39-I7XUK87SIRMJ6VE2	-0.35608	0.327465	0.792953	-0.529973	0.16674	0.513082	-0.275299	0.534235	0.690355	-0.385933	0.386204	0.548208	0.283388	0.408314	0.498393	0.364168	0.428009	0.559042	0.427427	0.3679	0.485164
tRF-18-U736DFDB	-0.383655	0.33772	0.805011	-0.340794	0.399303	0.72925	0.209419	0.705282	0.824157	0.461137	0.38769	0.549867	-0.510402	0.240563	0.323173	0.0826721	0.87557	0.918803	0.291529	0.567171	0.680246
hsa-miR-199b-5p	0.383639	0.53876	0.878074	0.492491	0.430446	0.750083	1.29162	0.0714259	0.172423	0.627339	0.387857	0.549867	-0.288688	0.667994	0.741346	0.619292	0.344969	0.471502	-0.153839	0.819995	0.879146
tRF-38-YPZEP27K7ZP33XD2	-0.0539535	0.830965	0.959132	-0.345976	0.202338	0.55673	0.0858113	0.763792	0.862394	0.237359	0.388642	0.550637	0.481339	0.0556058	0.0944343	0.621104	0.0395946	0.0813046	1.06467	0.000909913	0.0029061
tRF-17-821NQ4Q	0.262548	0.343027	0.805829	0.0844494	0.766877	0.917722	0.0378572	0.912735	0.961797	0.281225	0.390097	0.552354	0.354566	0.214716	0.294526	0.129874	0.70223	0.79119	0.551341	0.0988809	0.173099
tRF-24-LE2WMK8BHQ	0.0581705	0.911781	0.971044	-0.908956	0.125514	0.452326	-0.0372616	0.942706	0.974397	-0.462271	0.391577	0.554105	1.00645	0.0431954	0.0767393	0.911016	0.109328	0.188057	1.45313	0.0259143	0.0561229
tRF-17-LPD338N	-0.122437	0.810027	0.959061	-0.214268	0.680667	0.880113	0.146912	0.80798	0.894246	-0.536987	0.391988	0.554342	-0.129913	0.805249	0.847748	0.139436	0.812936	0.873637	-0.452632	0.465863	0.586261
tRF-19-S8V0J8HW	0.339467	0.482066	0.866129	0.0979381	0.844761	0.937524	0.323313	0.523172	0.682946	-0.464589	0.392923	0.555319	0.723393	0.135162	0.199584	0.707239	0.17114	0.271012	0.160866	0.774832	0.846271
tRF-22-F9LKXNYQI	-0.0359731	0.903258	0.968437	-0.154074	0.615051	0.848065	0.663191	0.226087	0.401345	0.471377	0.394105	0.556643	-1.54681	0.000730999	0.00204716	-0.847643	0.0680507	0.126635	-0.921356	0.0561157	0.108044
tRF-33-B202OL7XDXOM0O	0.0203282	0.959272	0.990485	-0.504441	0.258414	0.619417	-0.465166	0.465976	0.633214	-0.543139	0.39531	0.557662	-0.949853	0.0578831	0.097718	-1.43535	0.0159482	0.037196	-0.988551	0.107016	0.18492
tRF-27-KL7L73V6M7M	-0.362105	0.51144	0.869915	-0.573533	0.312618	0.664801	-4.62952e-05	0.999942	0.999942	0.528835	0.395421	0.557662	-0.288123	0.608087	0.68693	0.0739355	0.906287	0.938244	0.814245	0.1958	0.294672
hsa-miR-5699-5p	0.298692	0.185165	0.658943	0.107812	0.639418	0.859868	0.0137191	0.978248	0.991106	-0.447311	0.395702	0.557662	-1.80539	7.27525e-06	3.22494e-05	-2.09036	2.32564e-05	0.000108817	-2.36051	9.54372e-06	4.54977e-05
tRF-16-QB1MK8E	0.14195	0.523935	0.875406	0.928866	7.1546e-05	0.00396818	-0.094446	0.789705	0.882885	0.273947	0.395808	0.557662	-0.514103	0.0501448	0.086849	-0.750499	0.0287717	0.0621929	-1.16902	0.00021553	0.000788905
tRF-16-6XQ6S8E	-1.21674	0.0619114	0.483395	0.574512	0.309595	0.664464	-0.387515	0.538329	0.693253	0.503675	0.396186	0.55785	0.582141	0.31264	0.400945	1.41137	0.0457591	0.0915182	0.511305	0.380516	0.498442
tRF-32-79MP9PMNH5ISJ	-0.141308	0.506649	0.869915	-0.0715716	0.736346	0.907561	0.196726	0.489907	0.651872	0.236542	0.396957	0.558458	-0.285578	0.211598	0.291759	0.0524558	0.847673	0.899645	0.0225351	0.9327	0.954296
tRF-28-EK45H5KQBFD2	-0.297477	0.00240405	0.140175	-0.0890764	0.327648	0.679646	-0.0406864	0.874801	0.938987	0.208144	0.39711	0.558458	-4.68765	4.83799e-25	4.07467e-23	-4.43086	9.5404e-21	4.71628e-19	-4.39043	9.62431e-22	5.98567e-20
hsa-miR-3679-5p	-0.0841767	0.882705	0.961112	-0.377754	0.522283	0.806448	-0.317685	0.640596	0.771974	0.571636	0.397627	0.558503	-0.485777	0.425381	0.515864	-0.719285	0.270867	0.388123	0.463613	0.4814	0.602754
hsa-miR-380-3p	-0.287191	0.443306	0.855755	0.0473269	0.894444	0.962196	0.692201	0.178661	0.341407	-0.47998	0.398026	0.558503	-0.670302	0.118009	0.178427	0.30909	0.510964	0.635101	-1.19761	0.0261514	0.0564752
tRF-31-XSXMSL73VL4YD	0.958848	0.135491	0.611542	0.726554	0.265574	0.626301	-0.707879	0.272509	0.450026	-0.543139	0.398088	0.558503	1.4506	0.024838	0.0472649	-0.216131	0.739106	0.819867	0.180904	0.785072	0.854189
tRF-19-L3KQNKJM	0.349383	0.493308	0.869583	-0.0831297	0.87749	0.952464	-0.0117663	0.983882	0.992711	-0.513394	0.398347	0.558503	0.427621	0.414336	0.50493	0.0664713	0.907299	0.938244	-0.00264379	0.996599	0.997915
tRF-18-18YKISD8	-0.29004	0.226164	0.707424	-0.309805	0.202402	0.55673	0.481176	0.223362	0.397438	0.337341	0.398369	0.558503	-1.18713	0.000280809	0.000868788	-0.415916	0.238227	0.35384	-0.539986	0.138242	0.223775
tRF-21-1SS2PMFIE	-1.02516	0.00713564	0.227415	-0.715771	0.0450094	0.280415	-1.20286	0.0485267	0.131528	-0.464091	0.398884	0.55888	-0.962268	0.0152204	0.0306837	-1.13997	0.0560369	0.107898	-0.710588	0.18175	0.276825
hsa-miR-107	0.0406113	0.588535	0.896671	-0.154788	0.0500798	0.297341	-0.0583713	0.568556	0.720277	-0.085986	0.399951	0.560029	-0.918227	9.60439e-13	1.27722e-11	-1.01721	1.66615e-12	2.33878e-11	-0.849425	2.02139e-10	2.05207e-09
tRF-24-W6UMX0SWHZ	0.14209	0.767945	0.95063	-0.62189	0.248081	0.610851	-0.0944914	0.854504	0.922669	-0.447311	0.401241	0.561169	0.768684	0.100298	0.156325	0.532103	0.324059	0.448515	0.943263	0.120081	0.202036
tRF-41-70K8HJ83ML5F82NZB	-0.184173	0.636015	0.912761	-0.325629	0.420723	0.743953	-0.907943	0.0215015	0.0700493	-0.274343	0.401258	0.561169	1.63709	1.08129e-05	4.69248e-05	0.913319	0.0436338	0.0879639	1.68837	0.000193492	0.000715448
hsa-miR-500a-3p	0.290001	0.16944	0.644209	-0.264879	0.240689	0.605171	-0.0588589	0.794737	0.884649	-0.19035	0.405032	0.566099	0.785663	0.000457791	0.00133464	0.436803	0.0640573	0.120785	0.860192	0.00120022	0.00371334
5P_tRNA-Val-AAC-2-1	-0.296424	0.0614232	0.483395	-0.119888	0.434562	0.752102	0.0543314	0.794783	0.884649	-0.178363	0.405591	0.566532	-0.609819	0.00076531	0.00212233	-0.259064	0.19973	0.305849	-0.668294	0.00219506	0.00634251
tRF-23-U736DFHFDP	0.389089	0.455036	0.860144	0.282849	0.597196	0.836281	0.617832	0.391657	0.569091	0.599167	0.406194	0.567026	-0.922336	0.143801	0.209752	-0.693593	0.275855	0.394524	-0.606019	0.349877	0.467188
tRF-31-QR535Z8LZBZFB	-0.154765	0.816931	0.959061	-0.30573	0.653846	0.869501	0.934912	0.20951	0.380836	0.614225	0.406553	0.567179	-0.472361	0.499862	0.585619	0.617317	0.386204	0.514185	0.447595	0.535452	0.652878
hsa-miR-5586-5p	-0.710111	0.23658	0.719176	-1.92509	0.00345922	0.0624307	0.189155	0.728689	0.838159	-0.477159	0.408196	0.569122	0.942904	0.0790953	0.128107	1.84217	0.00460974	0.0124348	2.39084	0.000868267	0.00279666
tRF-17-KE6KM8N	-0.158188	0.49842	0.869583	-0.677	0.0120093	0.145261	-1.14163	0.0250158	0.0783553	-0.363387	0.408641	0.569369	-1.09614	0.000590866	0.00168164	-2.07959	6.14931e-05	0.000265342	-0.782529	0.0662966	0.124081
hsa-miR-10b-5p	0.0635984	0.872231	0.961069	-0.0846534	0.836864	0.935477	-0.105728	0.349445	0.528086	-0.0923968	0.409031	0.569369	6.58308	2.57313e-22	1.24496e-20	6.41376	1.38673e-21	7.33353e-20	6.57534	5.209e-21	2.84044e-19
hsa-miR-502-5p	-0.0952809	0.8088	0.959061	-0.376074	0.370273	0.707964	-0.726706	0.110444	0.240105	0.310153	0.409125	0.569369	0.869559	0.0192153	0.0377663	0.238134	0.618211	0.729534	1.55579	0.00093793	0.00297561
hsa-miR-331-3p	0.289141	0.0355836	0.406619	0.0282344	0.837581	0.935477	-0.20174	0.208748	0.380059	-0.128567	0.410577	0.571041	0.388752	0.0067114	0.014904	-0.102128	0.515173	0.638074	0.231951	0.146614	0.234029
hsa-miR-181b-3p	-0.00294621	0.987386	0.996652	0.241681	0.192978	0.545935	-0.764876	0.0367492	0.105782	-0.257364	0.410915	0.571162	-0.847814	0.000419523	0.00123735	-1.60974	2.85843e-05	0.000130524	-1.34686	4.07664e-05	0.000173601
tRF-25-9NS334L2H1	-0.329445	0.283224	0.759982	-0.511468	0.117073	0.431612	-0.516254	0.183337	0.34917	-0.297124	0.411592	0.571747	0.42656	0.137451	0.202569	0.239751	0.549305	0.66977	0.640903	0.107505	0.185224
tRF-20-SB3B56M3	-0.131533	0.553979	0.883171	-0.348233	0.137625	0.471326	-1.52004	0.00628189	0.0269021	-0.372905	0.411979	0.571747	-1.39347	3.41064e-05	0.000132126	-2.78198	1.93164e-06	1.07661e-05	-1.41814	0.0015112	0.00455764
tRF-30-E76INB8PLML3	0.000605537	0.999137	0.999554	0.0538337	0.923689	0.976508	0.658362	0.352844	0.531018	0.580388	0.41209	0.571747	-0.946531	0.137623	0.202596	-0.288775	0.654783	0.757046	-0.419977	0.517427	0.636471
tRF-18-2E489BD3	0.514498	0.426832	0.855745	0.193975	0.769835	0.917722	-0.157442	0.760558	0.85917	-0.435608	0.412369	0.571785	2.46244	9.42567e-05	0.000328742	1.7905	0.00539386	0.0143794	1.83285	0.00646878	0.0164726
tRF-16-Q1Q89PE	-0.801666	0.167964	0.641932	-0.0516808	0.923281	0.976508	-0.289826	0.616333	0.752206	0.43878	0.414041	0.573753	0.559525	0.277571	0.363383	1.07137	0.0974636	0.171542	1.04999	0.0671594	0.125489
tRF-19-RK9P4PJZ	-0.140649	0.718814	0.931339	0.37471	0.308095	0.664464	-0.319027	0.580277	0.726638	-0.472339	0.416796	0.576964	-0.561541	0.209226	0.289052	-0.739919	0.174148	0.274628	-1.40859	0.0103114	0.0251589
tRF-34-86V8WPMN1E8Y2Q	-0.723477	0.0824635	0.522165	-1.23612	0.00927688	0.123254	0.056866	0.828464	0.907531	-0.222704	0.416865	0.576964	2.02123	7.18554e-08	4.52629e-07	2.80157	1.52556e-08	1.21298e-07	3.03465	4.34319e-08	3.00195e-07
tRF-40-OB9ZFH690M0RHB26	0.0131851	0.941722	0.984844	-0.447052	0.0248604	0.205378	-0.178757	0.369851	0.547197	-0.159488	0.417581	0.577604	0.640252	0.000753802	0.00209717	0.448309	0.0333668	0.0702556	0.927815	9.75561e-05	0.00038681
hsa-miR-937-3p	0.142817	0.704017	0.929017	-0.227175	0.574706	0.82874	-0.20457	0.651197	0.781437	-0.371197	0.418597	0.578656	0.539029	0.151525	0.218873	0.191642	0.674872	0.772538	0.395007	0.417187	0.534563
tRF-34-PSQP4PW3FJIKE5	0.107074	0.65218	0.9166	-0.037922	0.876599	0.951952	-0.211938	0.393339	0.570078	0.185148	0.418978	0.578832	1.05454	3.17393e-05	0.000123588	0.735533	0.00763129	0.0195203	1.27761	1.12354e-05	5.3117e-05
tRF-22-9N1EWJQ72	0.13869	0.793243	0.956434	0.423859	0.411142	0.737965	0.658362	0.360602	0.538809	0.580388	0.419632	0.579383	-1.19359	0.0622807	0.104444	-0.673921	0.292363	0.415002	-1.03706	0.102053	0.17693
tRF-18-9N1EWJDW	-0.266197	0.242569	0.726748	-0.795184	0.00260103	0.0514325	0.548599	0.130943	0.274184	-0.34322	0.421635	0.581795	-1.20097	0.000107465	0.000369836	-0.386176	0.231877	0.346217	-0.749008	0.0720916	0.13339
tRF-36-HXDD1KYK37ZXK1B	-0.65475	0.202281	0.683942	-0.675315	0.193243	0.545935	-0.230317	0.708546	0.826166	0.473096	0.423412	0.583362	-0.502558	0.332365	0.420355	-0.0781243	0.897971	0.93412	0.645853	0.274808	0.386464
hsa-miR-125a-5p	-0.117288	0.135466	0.611542	-0.159747	0.0479066	0.290505	0.126938	0.248169	0.423474	0.0872059	0.423562	0.583362	-0.835462	3.23089e-11	3.44932e-10	-0.591236	1.15648e-06	6.64101e-06	-0.588509	1.36246e-06	7.55667e-06
tRF-24-1Y2LNOZ7I2	-0.385648	0.495026	0.869583	-0.014183	0.979349	0.993539	0.401696	0.529334	0.687649	0.506167	0.423562	0.583362	-0.229732	0.687285	0.755382	0.557612	0.379352	0.508037	0.290618	0.634096	0.734797
tRF-22-4YDRFU8UN	-0.326712	0.626247	0.910483	0.761056	0.218982	0.580378	0.262738	0.725767	0.837764	0.599223	0.424238	0.583362	-0.347355	0.613642	0.692517	0.242094	0.741314	0.820715	-0.509188	0.454765	0.574201
hsa-miR-34a-3p	-0.169425	0.49949	0.869583	-0.30573	0.241696	0.605171	0.23428	0.268714	0.446678	-0.177007	0.424303	0.583362	1.47973	6.09826e-08	3.87359e-07	1.88344	5.30109e-09	4.48269e-08	1.60845	5.15533e-07	2.99827e-06
tRF-16-4P64R90	-0.143489	0.661917	0.918745	-0.152512	0.646092	0.863234	-0.133557	0.818543	0.901273	0.440963	0.42431	0.583362	-1.28465	0.00475162	0.0109475	-1.27472	0.0172034	0.0398377	-0.691177	0.154303	0.244009
hsa-miR-1180-3p	-0.0312065	0.795589	0.957474	-0.283152	0.0275536	0.216059	0.104061	0.618995	0.754338	0.164296	0.425748	0.584985	-2.00927	1.09366e-14	1.82867e-13	-1.87401	6.18058e-12	7.89586e-11	-1.56183	4.43185e-10	4.30027e-09
tRF-35-87R8WP9N1EWJQ7	-0.531525	0.222774	0.705337	-0.166262	0.686784	0.883845	-0.22463	0.456688	0.627165	0.21552	0.427305	0.58677	2.06069	2.30619e-07	1.33442e-06	2.36759	1.90061e-06	1.06453e-05	2.44248	1.48585e-07	9.47595e-07
tRF-40-0IV25Z2IUIX1Q7O6	0.080202	0.846938	0.959132	-0.171831	0.696787	0.890345	0.243616	0.702676	0.822314	0.49415	0.427702	0.586961	-0.904093	0.083848	0.134275	-0.740679	0.194324	0.299588	-0.238113	0.67282	0.767683
tRF-22-3JVIJMRPH	-0.271625	0.546854	0.881186	-0.126537	0.775361	0.919275	-0.459013	0.498202	0.659436	-0.536987	0.42872	0.588003	-0.91542	0.0852221	0.136188	-1.10281	0.0833687	0.15094	-1.32587	0.037848	0.0776072
hsa-miR-450a-2-3p	-0.219837	0.368859	0.822082	-0.27916	0.264474	0.624753	-0.438251	0.37593	0.553311	-0.387365	0.429044	0.588092	-1.36502	0.000129574	0.000433949	-1.58343	0.00110012	0.00345534	-1.47322	0.00206467	0.00601159
tRF-21-JMRPFQRDE	-0.860619	0.201809	0.683942	0.410379	0.517636	0.804259	0.976273	0.108998	0.237871	0.489966	0.430112	0.589201	0.936118	0.136285	0.201111	2.77301	0.00013032	0.000512711	1.0157	0.114967	0.194521
tRF-19-9DH48V24	0.0723503	0.863046	0.959132	0.0799333	0.850354	0.940663	-0.448165	0.502801	0.663012	-0.526138	0.432053	0.591505	-1.13993	0.0352684	0.064109	-1.66044	0.00750742	0.0192685	-1.746	0.00537253	0.014075
tRF-26-MIF91SS2P40	0.745003	0.17044	0.644891	0.35524	0.528483	0.80678	-0.0467414	0.935955	0.972299	0.436649	0.432592	0.591823	0.884695	0.111376	0.170208	0.0929508	0.871142	0.915266	0.966105	0.0970639	0.170574
tRF-32-F9LKXNYQIUIVF	-0.0952254	0.740448	0.936768	-0.111046	0.703985	0.892075	0.74284	0.124023	0.262596	0.386196	0.432806	0.591823	-1.17388	0.00337406	0.00807644	-0.335817	0.413503	0.543529	-0.676639	0.122105	0.204317
tRF-19-JMRPFQFX	-0.0131113	0.93689	0.982698	0.472121	0.00514187	0.0817665	0.102577	0.691138	0.814326	-0.212753	0.433171	0.591966	-1.0272	6.92425e-06	3.08136e-05	-0.911514	0.000454375	0.00156316	-1.71208	4.26328e-08	2.9557e-07
tRF-31-23KYY8QMZN4ZE	0.0672751	0.87248	0.961069	-0.0116866	0.978274	0.993539	0.210748	0.702981	0.822314	-0.455566	0.435466	0.594744	-0.255824	0.580959	0.664743	-0.11235	0.82781	0.883775	-0.699703	0.213046	0.315408
tRF-17-R9JP9PK	-0.0927532	0.83977	0.959132	0.501212	0.240226	0.605171	-0.495024	0.311808	0.491573	-0.369514	0.435818	0.594868	0.988428	0.0202674	0.0395266	0.586158	0.271577	0.388895	0.117703	0.807893	0.870686
hsa-miR-192-3p	-0.16398	0.508192	0.869915	0.199786	0.402911	0.729502	-0.383944	0.354403	0.533011	-0.314422	0.436351	0.595238	-0.564805	0.0494051	0.0860898	-0.78477	0.0510704	0.100241	-1.07901	0.00646515	0.0164726
hsa-miR-3138	0.0790599	0.865327	0.959879	-0.725048	0.170826	0.519002	-0.27865	0.658071	0.787607	0.463054	0.437477	0.596416	-0.438868	0.399139	0.489559	-0.796577	0.180509	0.282309	0.749234	0.215056	0.317764
hsa-miR-2277-5p	0.251981	0.42687	0.855745	-0.278397	0.424621	0.746203	-0.576186	0.157912	0.313344	0.256994	0.438037	0.596613	0.744721	0.0202321	0.0394918	-0.0834457	0.837966	0.89127	1.28011	0.00126646	0.00389708
tRF-18-18YMEM0M	-0.278609	0.528545	0.878074	0.70871	0.073098	0.362936	0.0612294	0.921171	0.96492	-0.497251	0.438146	0.596613	-0.755807	0.134044	0.19819	-0.415968	0.471428	0.600232	-1.96177	0.00116849	0.00362983
hsa-miR-3651	-0.729867	0.0412108	0.430734	-0.909547	0.0171918	0.175608	-0.642672	0.312149	0.491573	0.445799	0.439098	0.597551	-1.57064	0.000920264	0.00251827	-1.48345	0.0134644	0.0321741	-0.215296	0.68066	0.773524
tRF-31-VNZDBQ8BB2S1B	-0.0341024	0.906552	0.969205	-0.604645	0.0699908	0.352584	-1.29574	0.0225052	0.0724883	-0.368833	0.442638	0.601683	-0.516744	0.127866	0.190418	-1.77838	0.00156119	0.00472721	-0.280931	0.553396	0.667598
tRF-16-07QSNHD	-0.02046	0.966306	0.990485	0.658489	0.147018	0.48488	-0.982196	0.111528	0.241998	0.427189	0.442663	0.601683	0.0257913	0.958916	0.970007	-0.935944	0.120605	0.203453	-0.205509	0.684999	0.776127
tRF-16-Y9PYKHD	0.468123	0.406321	0.855531	-0.142105	0.810542	0.926825	0.183351	0.770145	0.866985	0.477932	0.443085	0.601897	0.206648	0.724565	0.786098	-0.0781243	0.897055	0.933594	0.826685	0.192728	0.290626
tRF-19-PSQP4PJ4	0.23874	0.218106	0.700527	0.14465	0.460286	0.766576	-0.0871738	0.700671	0.820456	0.164663	0.444384	0.603195	0.45671	0.0229833	0.044142	0.130797	0.562432	0.679941	0.476723	0.0330624	0.0688498
tRF-30-79MP9PMNH5IS	-0.229007	0.651184	0.9166	0.379346	0.425015	0.74632	-1.14669	0.0484201	0.131528	-0.404984	0.444639	0.603195	0.718041	0.129575	0.192332	-0.199641	0.738587	0.819691	-0.0662899	0.901269	0.933706
tRF-28-S8V0JUO9YED5	-0.371521	0.413393	0.855745	0.0111511	0.979354	0.993539	0.334164	0.580554	0.726638	-0.490328	0.444836	0.603195	-0.67527	0.178601	0.252103	0.0304154	0.957322	0.973421	-1.17675	0.0527133	0.10241
tRF-22-UE15MXE92	-0.0916113	0.860345	0.959132	-0.275059	0.609757	0.844451	0.574497	0.379154	0.556974	0.497452	0.445721	0.604034	-0.618289	0.280809	0.366915	0.0478189	0.93733	0.957583	0.154222	0.804578	0.86938
tRF-28-23KYY8QJIM0Q	0.192991	0.752806	0.942445	-0.412632	0.523816	0.806448	-1.134	0.0750766	0.178956	-0.475361	0.446334	0.604505	1.06483	0.0749647	0.122201	-0.26216	0.686539	0.779037	1.0021	0.146654	0.234029
tRF-22-WB8Y3DUV2	-0.0932986	0.75937	0.945678	-0.119651	0.699886	0.891022	-0.316925	0.5304	0.687649	-0.381155	0.449984	0.608933	-0.674525	0.0665185	0.110411	-0.898152	0.0609476	0.115689	-0.936029	0.052459	0.102309
hsa-miR-532-3p	0.0715968	0.704742	0.929017	-0.277311	0.168641	0.516832	-0.227198	0.286015	0.464238	0.149029	0.450162	0.608933	0.705209	0.000434747	0.00127953	0.406414	0.0675559	0.12592	1.13155	5.55148e-06	2.81159e-05
tRF-48-EZ5P1OHE10NO0RNQYXD2	-0.228225	0.341356	0.805011	-0.804887	0.00415474	0.0699196	0.159512	0.706142	0.824726	0.310111	0.450563	0.608933	-1.23855	0.00022876	0.0007225	-0.850813	0.0303432	0.0649111	-0.123552	0.746202	0.82452
hsa-miR-146b-5p	-0.110371	0.248079	0.730274	-0.257488	0.0109909	0.137325	-0.101329	0.495753	0.657343	0.108134	0.451179	0.608933	-1.62356	4.30929e-16	8.82822e-15	-1.61451	8.66494e-14	1.37791e-12	-1.25793	2.56163e-11	2.88373e-10
tRF-22-WB8689SV2	-0.0332818	0.919804	0.974487	-0.0554637	0.869228	0.951369	-0.13891	0.781072	0.87625	-0.387149	0.451426	0.608933	-0.355874	0.336535	0.424684	-0.461502	0.332428	0.457038	-0.687559	0.166776	0.259759
hsa-miR-1179	-0.563982	0.0937474	0.549676	-0.240385	0.447669	0.760269	-0.0556726	0.922828	0.96492	0.413048	0.451477	0.608933	-1.46929	0.00117568	0.00311233	-0.960982	0.0683234	0.126744	-0.815858	0.0910659	0.161911
tRF-33-P4R8YP9LON4VDP	-0.210176	0.581835	0.893982	-0.12136	0.749441	0.91179	0.157101	0.435355	0.607343	0.150127	0.451478	0.608933	3.04836	1.85046e-12	2.35081e-11	3.41564	2.20527e-12	2.96732e-11	3.31985	3.79064e-12	4.87001e-11
tRF-17-WLBP5EJ	-0.0883435	0.838194	0.959132	0.0435094	0.919116	0.975052	-0.37189	0.454562	0.625711	-0.370679	0.452876	0.610457	0.600768	0.146216	0.212457	0.317222	0.540165	0.66256	0.18658	0.714577	0.798892
tRF-22-9M739P8WM	-0.838598	0.252131	0.734139	0.196252	0.77962	0.920422	0.0123549	0.984381	0.992711	-0.494543	0.453382	0.610777	1.58288	0.0177092	0.0351223	2.43383	0.00166708	0.00502112	0.892086	0.218479	0.321775
hsa-miR-660-3p	0.117074	0.82685	0.959132	-0.578326	0.32169	0.67546	-0.813914	0.124799	0.263994	-0.366015	0.454856	0.612266	1.51343	0.00254912	0.0062871	0.582439	0.320561	0.444485	1.72574	0.00619524	0.0158648
hsa-miR-651-5p	-0.32249	0.0155898	0.331524	-0.245052	0.0613778	0.32996	-0.0583654	0.735072	0.842902	-0.128866	0.455026	0.612266	-0.680902	1.70923e-05	7.13173e-05	-0.416778	0.0156136	0.0365658	-0.564716	0.00147211	0.00444567
tRF-21-NYDRFU8U0	-1.01199	0.0179614	0.342769	-1.03114	0.0183562	0.180934	-0.464679	0.313597	0.492826	-0.333876	0.455814	0.612963	0.293083	0.39454	0.484632	0.840395	0.10621	0.184632	0.990342	0.0574267	0.109738
tRF-30-6XQ6S8V0JUO9	0.656876	0.1209	0.595486	0.702255	0.0994012	0.405934	-0.349833	0.462487	0.630779	0.315834	0.456496	0.613518	0.989169	0.0216893	0.0419397	-0.0175405	0.970598	0.980515	0.602747	0.163094	0.255248
tRF-31-32VIJMRPFQJDE	0.0142887	0.969464	0.991705	0.537263	0.131607	0.462558	-0.0346287	0.942457	0.974397	0.333056	0.456997	0.613829	0.127113	0.740934	0.800039	0.078196	0.868177	0.914845	-0.0770931	0.853397	0.900522
hsa-miR-491-5p	0.0331444	0.857012	0.959132	-0.14032	0.460281	0.766576	-0.0340441	0.916199	0.963327	-0.246221	0.457548	0.614205	-1.23624	4.34484e-06	2.01636e-05	-1.30342	8.49369e-05	0.00034864	-1.34214	9.15737e-05	0.000364053
hsa-miR-505-5p	0.299679	0.327825	0.792953	-0.305661	0.370331	0.707964	-0.490434	0.185134	0.350246	-0.25202	0.459365	0.616281	0.934318	0.00275096	0.00672655	0.144205	0.701247	0.79119	0.987959	0.0133285	0.0316377
tRF-21-1SS2P46ID	-0.53772	0.130477	0.611542	-0.888242	0.0243675	0.204479	0.325425	0.54789	0.701917	0.393077	0.461344	0.618571	-1.08977	0.0119474	0.0247435	-0.22663	0.64629	0.751362	0.191544	0.705226	0.791943
hsa-miR-30c-2-3p	0.113136	0.339327	0.805011	-0.0895952	0.459305	0.766576	-0.164572	0.201334	0.371921	-0.092153	0.462605	0.619897	0.688981	7.9256e-07	4.16231e-06	0.411273	0.00299912	0.00850374	0.686423	6.76519e-06	3.35164e-05
hsa-miR-369-5p	0.0583639	0.633895	0.912061	-0.00902017	0.942068	0.981198	-0.166339	0.227734	0.403137	-0.0985852	0.463329	0.620501	0.547653	5.87809e-05	0.000215593	0.32295	0.0245763	0.0541536	0.458088	0.00194834	0.00573161
tRF-29-93R918VBY9I3	-1.25327	0.0787912	0.513258	-0.276457	0.675048	0.878181	0.774952	0.216239	0.389642	0.463585	0.464953	0.622309	0.735907	0.237031	0.319128	2.76413	0.000346012	0.00122559	1.47595	0.0341685	0.0708287
hsa-miR-3912-3p	-0.0745519	0.781751	0.954728	-0.348593	0.227591	0.589454	-0.213473	0.696615	0.818657	-0.404302	0.466846	0.624475	-1.51289	0.000309767	0.000944249	-1.65181	0.00136832	0.00422022	-1.5686	0.00299407	0.00833357
hsa-miR-92a-1-5p	-0.522721	0.369256	0.822082	-0.808757	0.181166	0.532951	-1.12839	0.0731212	0.175214	-0.424976	0.467664	0.625201	0.754185	0.152778	0.220442	0.148517	0.823448	0.880358	1.13797	0.0880597	0.157924
ts-32	-0.1411	0.073848	0.502785	0.0653764	0.393573	0.724098	-0.00561647	0.957029	0.982053	-0.0759077	0.46802	0.625296	-0.994745	1.91581e-13	2.77487e-12	-0.859262	2.2402e-10	2.32612e-09	-1.13603	1.37923e-13	2.30616e-12
tRF-16-3JVIJM0	-0.341762	0.508467	0.869915	0.400316	0.397324	0.727468	-0.140348	0.828512	0.907531	0.451149	0.468285	0.625296	-0.438062	0.418225	0.508893	-0.236647	0.706793	0.79488	-0.387229	0.491913	0.611389
tRF-23-XO46DODLD2	-0.197062	0.522683	0.875406	-0.111248	0.71741	0.897354	0.547161	0.164645	0.324753	0.291227	0.468869	0.625709	-0.219379	0.50045	0.585704	0.524844	0.166422	0.264947	0.183097	0.636278	0.735959
tRF-18-9EDJHPD3	0.0583018	0.824471	0.959132	-0.0737783	0.784742	0.921272	-0.0196594	0.972547	0.989518	-0.426648	0.469683	0.626428	-1.77137	8.01037e-05	0.000285511	-1.84933	0.000532711	0.00179731	-2.12424	0.00018477	0.00068993
tRF-16-9N1EWJ0	-0.0627658	0.643026	0.914624	0.211901	0.117108	0.431612	0.143158	0.474162	0.638961	-0.148564	0.470564	0.627092	-1.0036	2.25316e-07	1.31041e-06	-0.797674	0.000104663	0.000420502	-1.36406	1.77907e-08	1.30926e-07
hsa-miR-628-5p	-0.160618	0.322085	0.790952	-0.311297	0.0664596	0.343475	0.115302	0.427818	0.6009	0.104069	0.470733	0.627092	1.35558	4.64571e-11	4.80197e-10	1.6315	8.11802e-12	1.01431e-10	1.77095	1.6563e-12	2.26893e-11
tRF-23-86J8WPMNY	-0.20726	0.131137	0.611542	-0.260626	0.0637647	0.338315	-0.184489	0.364418	0.54138	-0.143288	0.47151	0.627759	-0.909673	8.29809e-07	4.32795e-06	-0.886903	4.04176e-05	0.000179862	-0.792335	0.000147778	0.000560079
tRF-18-R29P4P04	0.444598	0.179373	0.651779	0.443673	0.184784	0.536651	0.198531	0.71072	0.827113	-0.407894	0.47194	0.627965	-0.66164	0.11746	0.177951	-0.907707	0.0598303	0.114044	-1.51321	0.0048671	0.0128995
tRF-37-LIJXDXXLHQIXKD2	-0.373571	0.382951	0.835275	0.0838157	0.834793	0.935477	0.1517	0.809389	0.895209	-0.469898	0.474914	0.631486	-0.919139	0.0685099	0.112729	-0.393868	0.497202	0.62294	-1.47285	0.0168789	0.0387311
hsa-miR-219a-1-3p	-0.00817352	0.98709	0.996652	0.081836	0.87128	0.951793	-0.368384	0.555123	0.70825	-0.446357	0.475142	0.631486	-0.326425	0.545001	0.629103	-0.686635	0.252853	0.370243	-0.854618	0.156755	0.246515
tRF-40-7OFND0B601WZ03O6	0.120166	0.762909	0.94749	-0.0970762	0.816385	0.929159	-0.401167	0.492094	0.654235	-0.413486	0.475944	0.632182	-0.0972343	0.822871	0.863901	-0.618567	0.269814	0.387125	-0.413644	0.466432	0.586651
tRF-34-K8HJ83ML5F82HQ	-0.126082	0.831201	0.959132	-0.339469	0.576404	0.82874	-0.385369	0.55676	0.708887	0.448984	0.477924	0.634442	0.186269	0.752673	0.806967	-0.0730181	0.911195	0.939549	0.974723	0.137156	0.22278
tRF-21-ZDBQ8BB20	-0.134365	0.835954	0.959132	-0.595052	0.373184	0.709982	-0.0593628	0.928114	0.968133	0.461475	0.479971	0.636788	0.548624	0.386671	0.475806	0.623626	0.359045	0.48679	1.60515	0.0239368	0.0524901
hsa-miR-3614-3p	-0.619936	0.0173696	0.342769	-0.573634	0.0273389	0.215434	0.228697	0.716349	0.832385	-0.446357	0.484361	0.641864	-3.14798	3.09511e-08	2.04601e-07	-2.29935	6.76479e-05	0.000288614	-3.0207	1.3324e-06	7.40799e-06
tRF-28-D890YBOZZ7DP	-0.669959	0.215268	0.695068	-0.979106	0.0846289	0.378705	0.172871	0.793598	0.884649	0.46303	0.484472	0.641864	-1.01161	0.081724	0.131603	-0.168778	0.789452	0.855122	0.430528	0.508409	0.627304
tRF-23-ROWFUBNOR	-0.185037	0.757963	0.945479	0.17017	0.77214	0.918764	0.434485	0.485999	0.64895	-0.447141	0.484644	0.641864	0.379419	0.519207	0.604645	0.998941	0.121684	0.204666	-0.237892	0.709497	0.794385
tRF-39-8B7OIQ1IBM4LV72V	-0.37085	0.0737267	0.502785	-0.354261	0.0892326	0.385478	-0.399189	0.409422	0.586106	-0.32668	0.486112	0.643433	-2.13149	2.3515e-08	1.57738e-07	-2.15983	1.43428e-05	6.95427e-05	-2.10391	1.23882e-05	5.76087e-05
tRF-31-PSQP4PW3FJIKB	0.22338	0.604861	0.900199	-0.428777	0.380353	0.714222	-0.287754	0.584238	0.727817	-0.364545	0.488852	0.646407	0.504757	0.248513	0.332211	-0.00637641	0.99027	0.992015	0.568989	0.321106	0.436198
hsa-miR-3605-3p	0.106474	0.79031	0.955174	0.424625	0.275455	0.633223	-0.493676	0.248237	0.423474	-0.280953	0.488975	0.646407	1.17818	0.00231611	0.00576241	0.578031	0.212045	0.319754	0.472603	0.273354	0.385135
tRF-23-7Q078SUXD2	-0.416357	0.351538	0.810789	-0.0179307	0.966183	0.988367	0.0143288	0.980867	0.991167	0.399274	0.489211	0.646407	-0.587059	0.225245	0.306012	-0.156373	0.783946	0.851759	-0.169855	0.748657	0.826029
tRF-21-MLHVHBEXB	-0.679831	0.220513	0.705269	0.337443	0.494928	0.791105	0.246834	0.698806	0.819817	-0.446357	0.490102	0.646917	-0.401065	0.467072	0.557105	0.5256	0.411427	0.54174	-1.18486	0.0536273	0.103836
tRF-20-SBJ25R93	0.144959	0.471263	0.866129	-0.0585243	0.777802	0.919549	-0.119995	0.655296	0.784699	-0.184897	0.490185	0.646917	0.0509452	0.808422	0.850695	-0.214008	0.414495	0.544518	-0.0754277	0.775934	0.846271
tRF-28-LNK88KO3NW0Q	-0.33261	0.477244	0.866129	-0.640976	0.20471	0.559793	0.0599975	0.924536	0.965731	-0.455566	0.490451	0.646917	-0.528563	0.30204	0.389586	-0.135955	0.8209	0.878908	-0.343153	0.599187	0.70489
hsa-miR-589-5p	0.0181242	0.882612	0.961112	-0.0805333	0.520235	0.806448	-0.153986	0.321478	0.499345	-0.10484	0.490736	0.646918	-0.0725135	0.570488	0.655745	-0.244623	0.110222	0.189361	-0.0968205	0.518182	0.6366
tRF-21-Q622EVUID	0.771992	0.0948801	0.553403	0.910172	0.0491605	0.294761	0.732148	0.29934	0.479225	0.484141	0.49194	0.64813	-1.29511	0.0361311	0.0655201	-1.33495	0.0267282	0.0585549	-1.72114	0.00522836	0.013729
hsa-miR-708-5p	-0.458607	0.450039	0.856409	-1.52613	0.0218975	0.19604	-0.180265	0.0429376	0.119804	-0.0581835	0.49361	0.649953	9.691	1.06393e-22	5.49857e-21	9.96934	9.35684e-22	5.07453e-20	11.1589	5.62075e-22	3.71251e-20
hsa-miR-191-3p	0.322301	0.068134	0.495005	0.0989468	0.579154	0.82874	-0.502388	0.0644115	0.159578	0.157127	0.494293	0.650342	-0.294861	0.128942	0.191644	-1.11955	8.06913e-05	0.00033423	-0.236682	0.282818	0.395473
tRF-25-8O9KZR3FJ3	0.860025	0.0533293	0.470406	0.00812081	0.986834	0.997522	-0.46829	0.469609	0.635415	0.437487	0.494477	0.650342	-0.798037	0.151034	0.218342	-2.12635	0.000451266	0.00155481	-0.36867	0.534296	0.652168
hsa-miR-6803-3p	-0.711007	0.180189	0.651779	-0.834947	0.125092	0.451524	0.17552	0.793827	0.884649	0.453644	0.496014	0.651986	-1.06803	0.0629059	0.10526	-0.1815	0.777371	0.848652	0.220564	0.731985	0.812364
tRF-34-32VIJMRPFQJDKQ	-0.03582	0.836382	0.959132	0.0752623	0.663559	0.872143	-0.377708	0.0612954	0.154188	-0.127642	0.497294	0.65329	0.612038	0.000784949	0.00217415	0.27015	0.18668	0.289768	0.409134	0.0395114	0.0806543
tRF-27-LMKWEKKDZWQ	-0.357985	0.47822	0.866129	-0.53159	0.309732	0.664464	0.771288	0.144516	0.293682	0.365869	0.497664	0.653399	0.196899	0.686507	0.754892	1.32617	0.0175203	0.0404068	1.09436	0.0601283	0.114133
hsa-miR-487a-5p	1.35447	0.0146921	0.321249	0.752423	0.19185	0.544653	0.421738	0.42064	0.595231	0.351245	0.501075	0.657498	1.44734	0.0110136	0.0230193	0.514614	0.315913	0.43938	1.04616	0.063146	0.118968
tRF-19-INVDRIFU	-0.201175	0.276149	0.75841	-0.0839729	0.645879	0.863234	0.525571	0.130476	0.273458	-0.263062	0.502267	0.658683	-1.78223	3.39324e-08	2.21731e-07	-1.05549	0.000956118	0.00304418	-1.96132	2.46261e-06	1.31147e-05
tRF-18-9LVPZOU	0.416517	0.206882	0.686787	0.427167	0.199698	0.552522	1.37569	0.00965481	0.037835	0.372179	0.503943	0.660133	-1.07661	0.0188803	0.0372252	-0.11743	0.774715	0.846565	-1.1316	0.0213159	0.0475686
tRF-16-9L5HMVE	-0.361592	0.39201	0.84426	-0.250849	0.54848	0.815873	0.465863	0.424262	0.598167	0.388927	0.504133	0.660133	-0.739979	0.122357	0.184021	0.0874759	0.871394	0.915266	-0.100202	0.852238	0.899716
hsa-miR-1296-3p	0.189411	0.496011	0.869583	-0.102948	0.727413	0.902896	-0.656279	0.170535	0.332303	-0.297407	0.5043	0.660133	-0.36346	0.26053	0.34565	-1.20915	0.00969808	0.0241285	-0.557919	0.196215	0.294953
tRF-21-9DH48V7KE	-0.187219	0.438062	0.855755	-0.585497	0.0283781	0.219489	0.346622	0.520665	0.680065	0.357364	0.50458	0.660133	-2.17812	1.90441e-06	9.29321e-06	-1.64428	0.000774272	0.00252973	-1.23526	0.00955068	0.0234033
tRF-25-M8ZLSSXUOL	1.45532	0.0267171	0.375406	0.428478	0.531999	0.807656	1.57484	0.0219732	0.0712796	0.459812	0.504825	0.660133	0.602638	0.38218	0.4713	0.722154	0.238043	0.353798	0.633972	0.357828	0.474849
tRF-34-S17ONRDXEPZYEF	0.114629	0.837755	0.959132	-0.119936	0.834637	0.935477	1.3117	0.0437179	0.121237	0.430077	0.506404	0.661818	-0.487617	0.419381	0.509986	0.709456	0.235305	0.349957	0.0623955	0.919901	0.947313
tRF-16-R68HYVD	-0.385528	0.353492	0.810789	-0.157604	0.69654	0.890345	0.31294	0.637091	0.768564	0.437487	0.507075	0.662313	-1.67269	0.00266085	0.00653432	-0.974222	0.10106	0.177049	-1.0776	0.0654013	0.122607
tRF-25-LEKPV03X1N	-0.749953	0.245472	0.727774	1.3779	0.0198921	0.187696	-0.247742	0.625353	0.760695	-0.336384	0.508006	0.66315	2.2708	0.000139452	0.000464978	2.77301	7.11072e-05	0.000300553	0.556513	0.309531	0.423255
tRF-30-1ZXF0N2BD0U6	0.205156	0.557224	0.88341	-0.126651	0.734517	0.905798	-0.405214	0.471371	0.63614	0.340198	0.509216	0.664265	-0.462912	0.26405	0.348954	-1.07328	0.0439691	0.0885612	0.00393755	0.993513	0.996103
tRF-40-EHBK8RR9ODMJ6B26	-1.52876	0.0384053	0.415875	-1.19782	0.0966927	0.40419	0.462329	0.389878	0.566869	-0.393141	0.509445	0.664265	1.33704	0.0216166	0.0418351	3.32813	2.97801e-05	0.00013517	2.14172	0.00589203	0.0152255
hsa-let-7e-3p	-0.0146749	0.939723	0.984307	-0.254513	0.212056	0.57184	-0.304239	0.254988	0.430789	-0.167471	0.510041	0.664662	-0.0741723	0.713966	0.776988	-0.363736	0.165551	0.264184	0.0128702	0.959418	0.977034
tRF-18-J0DPZODE	-0.235227	0.355478	0.810789	0.43398	0.070896	0.355104	0.341061	0.267671	0.445596	0.202045	0.511359	0.665673	0.0167161	0.947583	0.961107	0.593004	0.0574794	0.110116	-0.215219	0.460527	0.581154
tRF-20-H6Z3NPPR	0.100663	0.839821	0.959132	0.647227	0.173739	0.522612	0.193774	0.737335	0.84341	0.371365	0.511403	0.665673	0.167956	0.743703	0.801841	0.261067	0.643755	0.749337	-0.107906	0.836874	0.888446
tRF-30-32VIJMRPFQJD	1.10766	0.0411308	0.430734	1.10813	0.0419495	0.266461	0.213607	0.664886	0.792515	0.316484	0.512308	0.666167	1.62924	0.00293152	0.00709933	0.735181	0.153018	0.247209	0.837586	0.0997817	0.173739
tRF-18-XZX5Q4DZ	0.0970242	0.823893	0.959132	-0.300055	0.52752	0.80678	-0.378252	0.451364	0.622817	-0.322767	0.512368	0.666167	0.848627	0.043362	0.0769753	0.37335	0.47747	0.605281	0.825914	0.137687	0.223349
tRF-19-70VR31KD	0.279806	0.183492	0.65724	-0.00335772	0.987633	0.997522	-0.0873829	0.773652	0.869641	-0.201386	0.513154	0.666807	-0.214876	0.352673	0.441052	-0.582064	0.0491003	0.097175	-0.412904	0.170891	0.264178
tRF-21-JOKP1M58B	1.37037	0.0322483	0.391179	1.12843	0.0849503	0.378705	-0.550927	0.359458	0.538122	-0.378924	0.513641	0.667058	2.08355	0.00118165	0.00311725	0.162248	0.794559	0.857128	0.57619	0.361372	0.478881
hsa-miR-548e-3p	0.00572206	0.975463	0.993697	-0.188427	0.330124	0.679984	-0.782994	0.0111636	0.0420994	-0.165482	0.514573	0.667715	-0.2691	0.18155	0.256006	-1.05782	0.000692579	0.0022793	-0.246155	0.324323	0.440004
hsa-miR-1292-5p	0.224355	0.600196	0.900199	0.309114	0.470564	0.773808	-0.114079	0.847691	0.918849	0.369311	0.514733	0.667715	-0.255584	0.597384	0.678548	-0.594019	0.283786	0.404341	-0.195387	0.70627	0.792259
hsa-miR-664a-3p	-0.512444	0.0368684	0.412105	-0.689127	0.00834019	0.113566	-0.987286	0.0507704	0.135986	-0.290478	0.515514	0.668346	-1.31674	7.18221e-05	0.000258015	-1.79158	0.000403911	0.00140443	-0.918091	0.0332218	0.0691184
hsa-miR-28-3p	0.128128	0.0732158	0.502785	0.0502384	0.479603	0.776234	-0.101209	0.309922	0.48985	-0.063773	0.515831	0.668376	-1.06233	4.7973e-15	8.5227e-14	-1.29166	6.12655e-16	1.49804e-14	-1.17634	7.99089e-15	1.63705e-13
tRF-28-3JVIJMRPFQDS	0.322146	0.481406	0.866129	-0.00531634	0.991322	0.997522	-0.350751	0.55354	0.707163	0.354407	0.516668	0.66908	0.22755	0.638314	0.714983	-0.445347	0.435296	0.566355	0.587273	0.289407	0.403502
tRF-19-1OHE10HO	-0.247963	0.595852	0.898603	-0.0866758	0.850898	0.940663	-1.09884	0.0700788	0.170255	-0.373756	0.517079	0.669231	-0.0263165	0.955466	0.967377	-0.877193	0.14219	0.231963	-0.313397	0.581137	0.691525
tRF-28-W8EZOMJHHSZ	-0.296251	0.599806	0.900199	-0.164632	0.768399	0.917722	0.0393196	0.950756	0.97829	-0.426331	0.519264	0.671318	0.103352	0.85229	0.885789	0.438923	0.497095	0.62294	-0.158347	0.811217	0.872202
tRF-25-2KLMEL5Z9Z	-0.195399	0.597584	0.900106	-0.288389	0.449646	0.762055	-0.225952	0.718048	0.833507	0.380284	0.519282	0.671318	-1.21832	0.0124858	0.0258116	-1.24887	0.0306351	0.0654123	-0.549646	0.297612	0.412413
tRF-20-0M0RHB26	-0.100861	0.502104	0.869915	0.49779	0.00129484	0.0288674	-0.674981	0.0390936	0.111402	-0.178871	0.520891	0.672989	-1.84939	3.73961e-11	3.95529e-10	-2.42351	9.10967e-10	8.63142e-09	-2.52605	4.29396e-12	5.45501e-11
tRF-22-J0DPZOIPF	-1.31668	0.0211468	0.346654	-0.166901	0.717053	0.897354	0.558181	0.394712	0.57151	0.422441	0.521167	0.672989	-0.826028	0.12844	0.191147	1.04883	0.121012	0.203989	-0.236686	0.692544	0.780786
tRF-18-1SS2P4DX	-0.498252	0.0402916	0.428146	-0.0456315	0.838771	0.935477	-0.134336	0.766348	0.864065	-0.290883	0.52269	0.674465	-1.45695	2.05228e-05	8.3786e-05	-1.09303	0.0118561	0.0287429	-1.7022	0.000191745	0.000710494
tRF-19-1SS2P4IR	-0.201172	0.352326	0.810789	0.339389	0.103197	0.407799	-0.0787824	0.84839	0.918849	0.241531	0.523412	0.674465	-1.33739	2.442e-05	9.7594e-05	-1.215	0.0024563	0.00709736	-1.43525	0.000102619	0.00040513
tRF-45-ZEF3BLHKFZB1KZI9U6	0.271066	0.270987	0.751647	-0.154853	0.55245	0.817765	-0.371663	0.555537	0.70825	0.371033	0.523722	0.674465	-2.2511	5.44686e-06	2.48718e-05	-2.89383	3.56748e-06	1.94543e-05	-1.72522	0.000881809	0.00282956
tRF-32-WZVLUE15MXE92	-0.506804	0.35547	0.810789	-0.043038	0.934384	0.978714	-0.0833455	0.89507	0.954686	-0.408404	0.523897	0.674465	-0.144704	0.789334	0.835374	0.278754	0.66112	0.76198	-0.51007	0.415378	0.533053
hsa-miR-380-5p	0.0643351	0.816895	0.959061	-0.344374	0.256252	0.617285	0.807119	0.0667346	0.163705	0.292632	0.524052	0.674465	-0.866763	0.0170269	0.0339047	-0.123979	0.740872	0.820715	-0.229757	0.587814	0.694274
tRF-45-EZSO1XDXVJUE3QHMY1	-0.557652	0.0327521	0.391179	-0.648521	0.0167549	0.173976	-0.43586	0.452428	0.623528	-0.364178	0.524185	0.674465	-2.20055	1.69445e-06	8.37648e-06	-2.07876	0.00019038	0.000725166	-1.9162	0.000435535	0.00149608
tRF-22-9DH48V7KQ	-0.959321	0.0311608	0.387211	-0.442355	0.269746	0.628486	0.322046	0.635856	0.767825	0.43234	0.524386	0.674465	-2.10093	0.000295916	0.000907396	-0.819559	0.183907	0.287031	-1.22623	0.0417923	0.0845514
tRF-19-JMRPFQIX	0.835722	0.093513	0.549676	0.903336	0.0701526	0.352584	0.905767	0.131082	0.274223	0.38952	0.526238	0.676464	0.0634189	0.909326	0.933969	0.133464	0.799461	0.861191	-0.450397	0.415004	0.532873
hsa-miR-5582-3p	-0.200732	0.652688	0.916746	-0.109502	0.804951	0.926825	-0.540671	0.364098	0.54138	-0.371244	0.527424	0.677606	-0.318984	0.500731	0.585732	-0.658922	0.253108	0.370378	-0.580725	0.305834	0.420222
tRF-31-4PU3XOUZDZN1B	0.0928553	0.770158	0.951298	0.0609846	0.850007	0.940663	0.00231496	0.995711	0.997503	-0.282918	0.527829	0.677743	0.0691765	0.836479	0.874553	-0.0213639	0.959165	0.973724	-0.274726	0.531142	0.650063
tRF-18-PJ583004	-0.0108988	0.975619	0.993697	0.189914	0.587235	0.832737	0.110483	0.844079	0.917715	0.345529	0.52834	0.678016	-0.815062	0.0668594	0.110662	-0.69368	0.175054	0.275255	-0.659447	0.177164	0.271476
tRF-50-8LEZSO1XDXVJUE3QHMY1	0.286838	0.626958	0.910483	-0.356101	0.568295	0.824503	0.505001	0.456722	0.627165	0.427028	0.528641	0.67802	-0.680842	0.290113	0.376981	-0.462679	0.464194	0.594692	0.102286	0.877044	0.915972
tRF-31-87R8WP9N1EWJ0	-0.099684	0.863304	0.959132	-0.736965	0.239286	0.605171	0.223044	0.552818	0.706637	0.23262	0.529667	0.678953	2.30831	1.4406e-05	6.10043e-05	2.63104	1.10187e-05	5.53124e-05	3.27789	1.05804e-06	5.94073e-06
tRF-34-E7ZPVOH30WUIJ2	-0.0777889	0.810849	0.959061	-0.444881	0.210623	0.570186	0.344809	0.528845	0.687649	0.34176	0.530526	0.679671	-1.10084	0.0121034	0.0250439	-0.67824	0.162169	0.260065	-0.314197	0.525631	0.644706
tRF-18-890Y5FD2	0.111855	0.836383	0.959132	-0.00298635	0.995681	0.998054	-0.174381	0.745624	0.849473	-0.340861	0.531754	0.680861	1.0308	0.0473051	0.0831955	0.744562	0.198559	0.304344	0.692924	0.243147	0.350836
hsa-miR-193a-3p	0.254927	0.422816	0.855745	-0.269242	0.441515	0.755407	-0.365632	0.145591	0.295075	-0.147229	0.532263	0.681129	2.30483	4.81637e-10	4.22874e-09	1.68427	2.15362e-06	1.18867e-05	2.42684	8.46036e-09	6.65704e-08
hsa-miR-218-1-3p	-0.708565	0.288558	0.761231	0.177234	0.784233	0.921272	-0.400486	0.415328	0.591602	-0.299688	0.533093	0.681807	2.69877	1.29906e-05	5.55277e-05	3.00684	2.87286e-05	0.000130849	2.22184	0.000739974	0.00241421
tRF-33-62Z6EXEY0VWUD2	0.373843	0.103165	0.573586	-0.236662	0.335421	0.683866	0.28029	0.578648	0.726117	0.308309	0.534537	0.682982	-1.8802	5.74448e-06	2.60738e-05	-1.97376	4.35825e-05	0.00019244	-1.33523	0.0032369	0.00892207
hsa-miR-487b-3p	0.153325	0.257227	0.734287	0.146403	0.282724	0.639081	-0.225506	0.161424	0.320033	-0.0964402	0.534891	0.682982	0.31651	0.0247173	0.0470747	-0.0623207	0.692312	0.784022	0.0736677	0.634045	0.734797
tRF-30-2YU04DYJIO3Z	-0.936023	0.0279852	0.37597	-0.955557	0.0280898	0.218007	0.522092	0.343351	0.523311	-0.367534	0.534952	0.682982	-0.984527	0.0292445	0.0545099	0.473588	0.372267	0.499726	-0.396503	0.494883	0.613832
tRF-31-PS5P4PW3FJHPB	0.193344	0.118021	0.592069	-0.188907	0.142454	0.475685	-0.0268707	0.876761	0.939121	-0.107879	0.535213	0.682982	-0.735002	5.69722e-06	2.59109e-05	-0.955216	8.92695e-07	5.31411e-06	-0.653975	0.00032865	0.00116721
tRF-46-2YU04DYJIO3ZU3U0IO0	0.498669	0.428869	0.855745	0.690482	0.272044	0.631253	-0.908539	0.156877	0.311562	-0.387701	0.535902	0.683478	1.33247	0.0321859	0.059408	-0.0747343	0.909509	0.93918	0.254291	0.694123	0.782179
hsa-miR-339-3p	0.171169	0.128246	0.611386	0.0329711	0.769893	0.917722	-0.152437	0.234335	0.409906	-0.0770787	0.537434	0.685028	0.358834	0.00267726	0.00656753	0.0352284	0.779887	0.849508	0.248785	0.054117	0.104556
tRF-17-JQSSM8N	0.270855	0.496364	0.869583	-0.515664	0.264117	0.624753	0.849951	0.248054	0.423474	0.461475	0.53772	0.685028	-1.92173	0.00212059	0.00529332	-1.34264	0.0285547	0.0619002	-0.944593	0.155171	0.244871
tRF-26-9NS334L2H1B	0.14897	0.233691	0.714266	0.184828	0.143337	0.477231	0.0838982	0.520195	0.680065	-0.0806813	0.539865	0.687376	0.729404	6.95795e-07	3.69682e-06	0.664333	1.53303e-05	7.38581e-05	0.463895	0.00140803	0.00429205
tRF-23-IED6VZ0OD2	-0.248477	0.287831	0.761231	-0.00235383	0.991711	0.997522	0.612121	0.0588719	0.15059	0.206244	0.54061	0.687939	-0.650893	0.0161308	0.0323469	0.209705	0.476691	0.605246	-0.442295	0.162274	0.254316
tRF-20-W47W1R7H	1.45532	0.0233666	0.361468	1.47016	0.0225446	0.197141	0.528839	0.377407	0.554767	0.36712	0.54205	0.689183	1.64864	0.0115583	0.0239814	0.722154	0.226673	0.339562	0.545599	0.364525	0.481376
tRF-20-U9XW983F	0.176145	0.790503	0.955174	0.446171	0.495397	0.791105	-0.0902503	0.875681	0.939121	0.335346	0.542193	0.689183	1.85189	0.00339238	0.00810322	1.58549	0.0191364	0.0436472	1.74107	0.00719497	0.0180988
tRF-20-40KK5Y93	0.14731	0.366835	0.822082	-0.0110471	0.947097	0.984292	-0.447023	0.161691	0.320283	-0.179883	0.542709	0.68931	-1.35926	1.16019e-07	7.03538e-07	-1.95359	7.90068e-08	5.61442e-07	-1.52809	2.05856e-06	1.10928e-05
hsa-miR-26a-2-3p	-0.113392	0.499828	0.869583	-0.186916	0.277009	0.63458	-0.380552	0.0998659	0.222861	-0.131	0.5429	0.68931	-0.174136	0.32163	0.409872	-0.441295	0.0525921	0.10248	-0.118219	0.577064	0.68866
tRF-27-XSXMSL73VL3	-0.193736	0.568378	0.891374	-1.01595	0.0149385	0.161074	0.412746	0.474304	0.638961	0.349644	0.544035	0.690282	-1.49944	0.00182459	0.00461525	-0.892955	0.0784062	0.142865	-0.133843	0.803866	0.86938
tRF-27-ZU2FYOB0152	-0.0858591	0.854365	0.959132	-0.336005	0.494553	0.791105	0.558985	0.358634	0.537242	0.370872	0.544273	0.690282	-0.649168	0.217217	0.297025	-0.00432406	0.993846	0.995159	0.0577092	0.921375	0.948058
tRF-16-W3FJIKB	0.0112911	0.962737	0.990485	-0.150445	0.548579	0.815873	0.182546	0.593251	0.733754	0.202375	0.545388	0.691312	-0.303063	0.257014	0.341784	-0.131808	0.68396	0.777323	0.0497574	0.877303	0.915972
tRF-16-79MP9PD	-0.223569	0.549046	0.881619	0.325358	0.348022	0.692538	-0.36239	0.523709	0.683255	-0.338468	0.548008	0.69392	-0.524172	0.212338	0.292463	-0.662992	0.221011	0.331955	-1.188	0.0253729	0.0552135
tRF-24-WLV47PU9J8	-0.145354	0.495653	0.869583	-0.0156764	0.940977	0.981198	-0.64282	0.049686	0.133553	-0.16952	0.548056	0.69392	-0.114823	0.601979	0.681724	-0.612289	0.0571839	0.109643	-0.268666	0.332448	0.447859
tRF-27-N2NYDRFU8UN	-0.588671	0.244041	0.726769	-0.556082	0.274479	0.632386	-0.933274	0.127018	0.26794	-0.341778	0.550698	0.69668	0.127687	0.787488	0.834459	-0.216916	0.727649	0.810857	0.341992	0.567764	0.680599
tRF-20-JMRPFQJD	0.00649574	0.983311	0.996456	0.517903	0.0824133	0.377801	0.270251	0.442851	0.61405	-0.229318	0.550849	0.69668	0.400074	0.195665	0.273139	0.66383	0.0683324	0.126744	-0.347147	0.354471	0.472212
tRF-23-VOH30WUI0J	-0.501853	0.298146	0.773399	-0.279073	0.553622	0.818271	0.330623	0.589945	0.73148	0.361323	0.551487	0.696848	-0.750879	0.147946	0.214423	0.0815965	0.889157	0.927922	-0.110482	0.846602	0.894597
tRF-16-H6QE30E	0.821045	0.0879558	0.537665	0.531689	0.284327	0.639297	-0.303037	0.625884	0.760695	0.350212	0.55166	0.696848	0.064895	0.903487	0.930493	-1.05919	0.0679616	0.126572	-0.116582	0.831595	0.88475
hsa-miR-212-3p	-0.156152	0.701408	0.929017	-0.0734696	0.856244	0.942905	0.491362	0.389776	0.566869	0.341774	0.551901	0.696848	-0.641105	0.174544	0.247916	0.00640931	0.990185	0.992015	-0.225861	0.667589	0.764014
tRF-29-VIJMRPFQJDKQ	0.102533	0.793066	0.956434	0.00235954	0.995313	0.998054	0.0402597	0.927074	0.967937	-0.272741	0.553057	0.697467	0.569415	0.141013	0.206348	0.507141	0.262744	0.380077	0.294314	0.537706	0.654445
tRF-40-2VR008R959KUMKF6	-0.0562137	0.820325	0.959132	-1.06103	0.00106011	0.0253567	-0.00525077	0.978733	0.991106	-0.117425	0.553209	0.697467	1.95731	5.92446e-11	6.01438e-10	2.00827	5.64935e-10	5.60988e-09	2.90091	1.00024e-11	1.20347e-10
tRF-26-PS5P4PW3FJB	0.0989766	0.6632	0.918745	-0.541301	0.0366039	0.248339	0.189858	0.587223	0.72907	0.202495	0.553312	0.697467	-0.617121	0.0243573	0.0465449	-0.52624	0.108972	0.187587	0.126674	0.701878	0.789251
tRF-43-PSQP4PW3FJI0E7UM02	0.846869	0.152386	0.625452	0.148825	0.811885	0.927271	0.984481	0.105659	0.232817	0.370312	0.555123	0.698732	0.688727	0.261773	0.347097	0.82634	0.153957	0.248296	0.910214	0.162718	0.254835
tRF-18-2YU04D0O	-0.0757524	0.863302	0.959132	-0.294595	0.527337	0.80678	-0.899202	0.17557	0.33818	-0.383634	0.555192	0.698732	-0.616204	0.224899	0.305873	-1.43965	0.0228706	0.0508882	-0.705243	0.259844	0.37023
tRF-22-WEK879652	0.597912	0.200087	0.683942	0.41714	0.384217	0.717773	0.4472	0.472398	0.637149	-0.367124	0.555237	0.698732	-0.693338	0.208425	0.288295	-0.84405	0.129923	0.215811	-1.4776	0.0121849	0.0291362
[truncated: 467 more rows]
