# Supplementary material for: Dysregulation of microRNAs and tRNA-derived ncRNAs in mesothelial and mesothelioma cell lines after asbestiform fiber exposure
Source: Sci Rep. 2022 Jun 2;12:9181. doi: 10.1038/s41598-022-13044-0 (PMC9163335; doi:10.1038/s41598-022-13044-0)
Supplement: Supplementary file 3 — Supplementary Information 3. [file 41598_2022_13044_MOESM3_ESM.xlsx]

## Sheet: Sheet1
	MeT10vsMeT5ANT			MeT50vsMeT5ANT			JU10vsJU77NT			JU50vsJU77NT			JU77NTvsMeT5ANT			JU10vsMeT10			JU50vsMeT50
Pathway Name	Corrected Accumulator	pValue	Adjusted pValue	Corrected Accumulator	pValue	Adjusted pValue	Corrected Accumulator	pValue	Adjusted pValue	Corrected Accumulator	pValue	Adjusted pValue	Corrected Accumulator	pValue	Adjusted pValue	Corrected Accumulator	pValue	Adjusted pValue	Corrected Accumulator	pValue	Adjusted pValue
FoxO signaling pathway	0.0442493	0.0681888	0.178221	0.473868	2.98787e-05	0.000343605	7.28692	6.66134e-16	1.53211e-13	5.56297	4.44089e-15	1.02141e-12	-9.53282	5.28944e-05	0.00118871	-5.67685	0.00121556	0.00733074	-8.29064	0.00125749	0.0125749
Sphingolipid signaling pathway	0.244614	0.0170367	0.0739328	0.411994	4.41646e-05	0.000461721	2.88574	9.36974e-10	1.07752e-07	3.11337	3.75631e-08	2.15988e-06	-9.67223	9.20335e-06	0.00070559	-7.75628	0.00408656	0.0159307	-12.2772	1.57754e-05	0.00181417
Prolactin signaling pathway	0.129641	0.0469527	0.145799	0.593329	1.97245e-06	3.78052e-05	2.14376	3.84239e-09	2.94583e-07	2.48876	3.31782e-09	3.8155e-07	-2.30032	0.00096744	0.00707464	0.554863	0.00156083	0.00897474	-2.00146	0.00567827	0.0322455
Longevity regulating pathway - multiple species	0.198526	0.0036391	0.036391	0.113199	0.00147574	0.00762667	3.12086	5.2661e-09	3.0052e-07	2.10604	8.3618e-07	1.52855e-05	-9.1035	5.54575e-05	0.00118871	-5.47059	0.000233468	0.00396201	-8.18938	8.48328e-05	0.00336719
Insulin signaling pathway	0.183576	0.0131313	0.0638496	0.196664	4.67492e-05	0.000467492	3.03303	6.53305e-09	3.0052e-07	2.17726	9.97756e-08	3.82473e-06	2.43647	0.000769019	0.00609912	5.23101	4.3462e-05	0.00396201	2.69124	0.000467362	0.00735339
PI3K-Akt signaling pathway	0.541465	0.000257989	0.0239651	1.00057	1.36717e-06	3.14449e-05	4.38859	1.15573e-08	3.50057e-07	4.32628	6.69638e-08	3.08033e-06	-4.3966	0.000623388	0.00590634	-0.037146	0.000337892	0.00396201	-0.904438	0.00229172	0.0186776
Thyroid hormone signaling pathway	0.34855	0.000818862	0.0239651	0.942853	1.18781e-07	6.8299e-06	3.08413	1.15584e-08	3.50057e-07	2.55405	8.62275e-09	6.61077e-07	-2.54826	0.00439766	0.0189945	0.396367	0.000239708	0.00396201	-1.7187	0.00344482	0.0233032
AMPK signaling pathway	0.242596	0.00124692	0.0239651	0.234635	1.27267e-05	0.000172184	2.98884	1.21759e-08	3.50057e-07	1.6031	1.6384e-07	4.71039e-06	-4.31867	0.000915318	0.00701744	-1.84782	0.00432136	0.0165652	-4.14069	0.0064287	0.0352048
Longevity regulating pathway - mammal	0.270223	0.000253835	0.0239651	0.221045	8.76661e-05	0.000840134	3.12284	1.38752e-08	3.5459e-07	1.94638	1.67901e-06	2.57448e-05	-7.70686	0.000187668	0.00253903	-4.58103	0.0114072	0.0345219	-7.568	5.66294e-05	0.00336719
Focal adhesion	0.354207	0.0049207	0.0402854	0.379516	8.72552e-06	0.000134654	2.71659	1.01709e-07	2.23423e-06	2.56195	1.5368e-06	2.52474e-05	-13.9012	3.63039e-06	0.00070559	-11.9101	0.00461389	0.017116	-15.3898	2.65532e-06	0.000610723
Progesterone-mediated oocyte maturation	0.116817	0.00636982	0.0406961	0.146548	0.000821745	0.00517681	2.02035	1.06855e-07	2.23423e-06	1.92616	3.00951e-06	4.07169e-05	-7.37052	6.09823e-05	0.00118871	-4.62718	8.19093e-05	0.00396201	-5.66113	0.00051154	0.00735339
Cholinergic synapse	0.228342	0.00856477	0.0480463	0.00362454	0.00134749	0.00720751	1.90672	5.02151e-07	9.28394e-06	2.25302	8.75489e-06	9.58869e-05	0.282208	0.0018967	0.0103867	1.07141	0.00124304	0.00733074	0.455391	0.0195563	0.0608782
Apoptosis	0.286628	0.0027458	0.0332387	1.65591	5.40111e-09	8.76127e-07	0.852904	5.24745e-07	9.28394e-06	0.628236	4.45356e-05	0.00034144	-3.71022	0.000270945	0.00346207	-4.54082	0.0105374	0.0327514	-8.45047	0.000136597	0.00368464
Ras signaling pathway	0.384936	0.00120751	0.0239651	0.620262	1.22825e-05	0.000172184	2.41891	5.72894e-07	9.41184e-06	2.38361	6.36239e-07	1.33032e-05	-6.35977	6.73268e-05	0.00119117	-2.98352	0.00215767	0.0107884	-6.30475	0.00956151	0.0399845
Signaling pathways regulating pluripotency of stem cells	0.346212	0.00213663	0.0332387	0.419307	0.000125667	0.00111167	2.27573	7.98643e-07	1.22459e-05	3.33145	3.01586e-07	7.7072e-06	-12.283	5.10267e-05	0.00118871	-7.42761	0.00441865	0.0166605	-9.66757	0.00839435	0.039402
p53 signaling pathway	0.161535	0.000728226	0.0239651	1.04372	7.61849e-09	8.76127e-07	1.70058	1.23064e-06	1.74695e-05	1.9816	8.63962e-07	1.52855e-05	-2.55471	0.002033	0.0108619	-2.35206	0.00044643	0.00466723	-2.08659	0.00456338	0.028367
Oxytocin signaling pathway	0.118078	0.0727291	0.183658	0.0217175	0.00275621	0.01243	2.5023	1.29122e-06	1.74695e-05	2.66839	2.70425e-06	3.88735e-05	-0.327227	0.0054642	0.0224422	0.234376	0.000266497	0.00396201	-0.368403	0.00405375	0.025899
Estrogen signaling pathway	0.261744	0.0493106	0.145799	0.0920564	0.00428592	0.0169959	1.8796	1.75821e-06	2.2466e-05	2.21568	1.42848e-05	0.000142848	-2.33683	0.0016015	0.00954457	-0.794476	0.00227746	0.011145	-2.22939	0.0191513	0.0608782
Adrenergic signaling in cardiomyocytes	0.222542	0.00548797	0.0402854	0.113465	0.00882995	0.0286041	1.07681	1.89522e-06	2.26133e-05	1.35717	2.38447e-05	0.000219371	-0.75941	0.0198233	0.0549322	-0.800338	0.00202057	0.0103274	-1.03996	0.00904308	0.0399845
mTOR signaling pathway	0.189286	0.00262665	0.0332387	0.439124	2.71289e-08	2.07988e-06	0.192901	1.96637e-06	2.26133e-05	-0.0400103	9.39386e-05	0.000635467	-2.81704	0.00161843	0.00954457	-2.64044	0.0134448	0.0387931	-4.06684	7.42746e-05	0.00336719
Chemokine signaling pathway	0.458695	0.00438122	0.0402854	0.139014	0.00114597	0.0064286	2.16341	3.10447e-06	3.40013e-05	2.9184	5.12438e-06	6.08323e-05	-8.43718	8.17624e-06	0.00070559	-6.38469	0.00534891	0.0195278	-9.80941	0.000144182	0.00368464
Phosphatidylinositol signaling system	0.1928	0.00595524	0.0402854	0.351453	0.000321164	0.00238283	0.681949	3.35348e-06	3.50591e-05	0.544729	7.59717e-05	0.000546046	-2.42551	0.00741897	0.0279732	-1.05457	0.0214047	0.0565871	-3.47908	0.0256219	0.0727536
Inositol phosphate metabolism	0.17513	0.00516539	0.0402854	0.295167	0.00185712	0.00908804	0.654194	3.73405e-06	3.73405e-05	0.459182	0.000259726	0.00149342	-2.17092	0.0104951	0.0339981	-0.908927	0.0300368	0.0727206	-2.99631	0.000194224	0.00446715
Hippo signaling pathway	0.326162	0.00120833	0.0239651	0.599175	2.52098e-06	4.4602e-05	1.31148	4.04516e-06	3.87662e-05	2.09781	1.60277e-07	4.71039e-06	-5.7783	0.000426804	0.00467452	-3.43563	0.00309614	0.0136944	-4.06714	0.00703644	0.0369069
Rap1 signaling pathway	0.429214	0.00125035	0.0239651	0.467368	2.98079e-05	0.000343605	2.18814	6.76136e-06	6.22045e-05	2.63143	1.55931e-05	0.000149434	-3.64541	6.20199e-05	0.00118871	-2.36216	0.000241681	0.00396201	-4.44536	0.00287942	0.021554
Natural killer cell mediated cytotoxicity	0.115028	0.0257882	0.0972342	0.229945	0.000117956	0.00108519	1.42992	1.24845e-05	0.00011044	1.32866	3.48884e-05	0.000286583	-0.538627	0.00880336	0.0306784	1.87928	0.00286352	0.013441	-0.987467	0.0722237	0.147004
Oocyte meiosis	0.00837327	0.125728	0.239652	0.203997	0.000832791	0.00517681	1.09684	1.54092e-05	0.000131264	1.0442	8.80062e-05	0.000613377	-1.18314	0.0291277	0.0770044	0.0361511	0.00305543	0.0136944	0.487326	0.0150081	0.0515205
MAPK signaling pathway	0.292793	0.0020046	0.0332387	1.15348	1.56152e-06	3.265e-05	0.252613	1.82801e-05	0.000150158	0.340845	4.15822e-05	0.00032979	3.77198	0.000675519	0.00590634	4.56764	0.000323241	0.00396201	0.820659	0.000484907	0.00735339
Jak-STAT signaling pathway	0.246746	0.0231153	0.0916642	0.902964	2.02047e-05	0.000258171	1.002	1.92719e-05	0.000152846	1.28389	5.28977e-06	6.08323e-05	-0.660316	0.000693353	0.00590634	1.40646	0.000303676	0.00396201	-1.17516	0.00160956	0.0148172
Long-term depression	0.108794	0.0727992	0.183658	0.0585343	0.00439043	0.0171152	2.24328	2.00549e-05	0.000153754	2.21838	6.24224e-05	0.000463134	-4.83582	0.000302084	0.00365681	-1.51386	0.0185248	0.0495432	-3.06849	0.132384	0.23243
ErbB signaling pathway	0.199476	0.0244356	0.093787	-0.0261476	0.0103618	0.0326468	1.30626	2.34326e-05	0.000170707	0.761134	0.00108629	0.00480472	-6.93372	4.98815e-05	0.00118871	-4.02026	0.00121098	0.00733074	-6.54914	0.0118857	0.0463342
Phospholipase D signaling pathway	0.247905	0.0437317	0.139699	0.0865633	0.00113226	0.0064286	0.951817	2.37506e-05	0.000170707	1.13866	0.000165079	0.00105467	0.985713	0.000379656	0.00436604	2.37096	0.000269152	0.00396201	-0.322546	0.0103222	0.0423945
Regulation of actin cytoskeleton	0.192879	0.109528	0.228757	0.0384882	0.00656614	0.023234	2.01299	3.06351e-05	0.000211048	2.28556	0.000182612	0.00113515	-5.39367	2.22222e-05	0.00118871	-3.48853	0.00079127	0.00568725	-6.60094	0.0113117	0.0448568
Neuroactive ligand-receptor interaction	0.0235616	0.0388501	0.12765	-0.0794157	0.375929	0.517747	0.992027	3.14834e-05	0.000211048	0.990185	0.00108241	0.00480472	-4.58257	0.00737733	0.0279732	-3.84911	0.00266775	0.012783	-3.62003	0.00399279	0.025899
Fc gamma R-mediated phagocytosis	0.183092	0.00988824	0.0516885	0.140154	0.00072207	0.00498566	0.445875	3.21159e-05	0.000211048	0.351477	0.00115926	0.00503074	-0.690647	0.00808034	0.0299755	-0.439005	0.00732045	0.0255107	-1.78296	0.0336371	0.0921016
Endocytosis	0.0888276	0.122906	0.239563	0.0234391	0.00231403	0.0106445	1.05518	3.68674e-05	0.000230498	1.99936	6.02424e-07	1.33032e-05	-6.3916	5.12649e-05	0.00118871	-5.6329	0.00703295	0.0248858	-4.36406	0.014528	0.0506278
Fc epsilon RI signaling pathway	0.101143	0.0494447	0.145799	0.217658	0.00192787	0.00923769	0.870643	3.70801e-05	0.000230498	0.6164	0.000887966	0.00425484	-0.933385	0.00829242	0.0302739	0.293709	0.00167683	0.00940661	-1.89335	0.0666953	0.142036
HIF-1 signaling pathway	0.224332	0.00704524	0.0433372	0.406113	4.02114e-05	0.000440411	0.880211	4.18763e-05	0.000253462	0.036221	0.000751802	0.00367903	-0.509471	0.000536206	0.00536206	-0.272141	8.78241e-05	0.00396201	-1.57707	0.000620308	0.00792616
Dopaminergic synapse	0.108514	0.346392	0.457875	0.208324	0.00570025	0.0208104	0.555965	5.17416e-05	0.000305143	0.58401	0.000486989	0.00254563	-1.84449	0.00953874	0.0313416	-2.63909	0.00087295	0.0060842	-1.9409	0.00326382	0.0228571
TGF-beta signaling pathway	0.224427	0.00332488	0.0363315	0.180436	0.000758687	0.00498566	1.41318	6.67556e-05	0.000383845	1.7889	5.05597e-06	6.08323e-05	-8.94142	0.000725701	0.00596112	-7.65364	0.000348353	0.00396201	-8.41633	0.000358085	0.00633534
Tight junction	0.09507	0.20204	0.334311	0.128448	0.000743046	0.00498566	0.547382	7.24042e-05	0.00040617	0.974407	0.000156674	0.00102957	-0.814082	0.0649156	0.136978	-0.244885	0.00893824	0.0293685	-2.0256	0.0471456	0.112953
Cell cycle	0.157441	0.0059548	0.0402854	0.721139	3.20955e-07	1.05457e-05	1.59537	8.13219e-05	0.000445334	1.95949	1.41851e-05	0.000142848	5.90825	0.000663532	0.00590634	4.98646	0.000353465	0.00396201	6.83254	0.00102777	0.0112565
cGMP-PKG signaling pathway	0.301595	0.000609427	0.0239651	0.1592	0.000920195	0.0055696	0.847637	9.97116e-05	0.000533341	1.25117	0.000235673	0.00138986	-5.07005	0.000163867	0.00244648	-2.99298	0.00360426	0.0150724	-4.26446	0.00218361	0.0186011
Adherens junction	0.0840084	0.0536213	0.156113	0.01816	0.0022977	0.0106445	0.934047	0.000131476	0.000673024	1.34328	3.25469e-05	0.000277251	-6.48643	0.00388591	0.0171877	-6.3563	0.0259423	0.0655685	-6.75473	0.066322	0.142036
B cell receptor signaling pathway	0.153498	0.0328495	0.114476	0.124135	0.00100858	0.00594806	0.946606	0.000131679	0.000673024	0.878457	0.00186774	0.00767109	-0.30633	0.0016725	0.00961686	0.825409	0.00189878	0.0101562	-1.58684	0.0539047	0.123981
T cell receptor signaling pathway	0.102083	0.0934587	0.212827	0.237392	0.000239655	0.00183736	0.512162	0.000157718	0.000788588	0.645213	0.000298337	0.0016736	1.28621	0.00117669	0.00773252	1.96665	0.00303098	0.0136944	-0.717977	0.0254067	0.0727536
Glucagon signaling pathway	0.107677	0.331179	0.456115	-0.0874173	0.103682	0.205576	1.30477	0.000197603	0.000954102	0.0686157	0.0100589	0.0292855	3.93709	0.00207793	0.0108619	3.89248	0.000361748	0.00396201	3.27604	0.00179193	0.0158517
Wnt signaling pathway	0.32496	0.00347519	0.0363315	0.631194	1.19103e-06	3.14449e-05	0.316446	0.000199117	0.000954102	0.123354	0.000313953	0.00171927	3.67588	0.002787	0.0136385	3.41129	0.00076629	0.00568538	1.71313	0.0032795	0.0228571
Melanogenesis	0.10717	0.0554569	0.15935	-0.0278032	0.0218309	0.0570581	1.63503	0.000207484	0.000973906	1.44349	0.00254575	0.0099241	3.60947	0.00142221	0.00884075	4.35719	9.05308e-05	0.00396201	3.64194	0.00555036	0.0322455
Platelet activation	0.145596	0.0836787	0.20048	-0.0807838	0.00286645	0.0126785	0.694995	0.00024562	0.00112985	0.866379	0.000929788	0.00436431	-0.462252	0.0072519	0.0279732	0.192796	0.00010641	0.00396201	-3.67591	0.0195869	0.0608782
Serotonergic synapse	0.00895977	0.498118	0.596703	-0.0396436	0.0448903	0.101223	1.38997	0.000306703	0.00138317	1.28619	0.00122178	0.00520387	3.3774	0.0121862	0.037876	5.18306	0.000621844	0.00546862	2.77223	0.0222068	0.0672048
Cytokine-cytokine receptor interaction	0.373321	0.00510169	0.0402854	1.23412	1.76013e-07	7.89484e-06	-0.0180319	0.000375826	0.00166231	0.657052	2.79225e-05	0.000247006	3.75441	0.00348619	0.0160365	1.92648	0.00197276	0.0103121	1.88575	0.000894147	0.0102827
Ovarian steroidogenesis	0.0660864	0.0667546	0.176478	0.17394	0.000211131	0.00168426	0.837815	0.000405737	0.00176075	0.737777	0.000604354	0.00308892	-6.26205	0.000512882	0.00536194	-4.79907	0.000689521	0.00546862	-4.99742	0.000300758	0.00576453
VEGF signaling pathway	0.0729825	0.128211	0.239652	0.181858	0.000462663	0.00332539	0.609662	0.000502116	0.00210527	0.679043	0.00335919	0.0128218	-2.60561	0.00934711	0.031157	-1.39554	0.00971279	0.031027	-3.21599	0.08537	0.165001
Gap junction	0.114117	0.289141	0.420901	0.0342798	0.0306825	0.0727524	1.69695	0.000503434	0.00210527	1.74085	0.00797502	0.0241984	1.15492	0.0125865	0.0384592	2.37526	0.000945888	0.00639866	2.29625	0.0131696	0.0473281
Aminoacyl-tRNA biosynthesis	0.000159382	0.463268	0.562008	-0.021858	0.744128	0.891101	-0.816819	0.000608012	0.00249719	-0.0313535	0.082385	0.17384	2.51916	0.130298	0.230527	2.21923	0.299998	0.420728	1.35788	0.418817	0.552492
Axon guidance	0.177297	0.00327486	0.0363315	-0.121059	0.0295373	0.0715114	1.53368	0.000650851	0.00262624	1.87836	0.000227182	0.00137505	-8.52433	7.83832e-05	0.00128772	-6.05964	0.000126045	0.00396201	-8.43136	0.000279433	0.00576453
Neurotrophin signaling pathway	0.220304	0.0182722	0.076411	0.304557	0.00149217	0.00762667	0.263142	0.000671016	0.00266093	0.293839	0.00405806	0.0145836	3.24411	0.000984298	0.00707464	3.43587	0.000230416	0.00396201	-0.0703233	0.00818805	0.039402
NOD-like receptor signaling pathway	-0.0286351	0.128213	0.239652	0.393706	0.00155108	0.00775542	-0.597078	0.000730037	0.00284591	-0.613137	0.0757707	0.162872	2.91957	0.00365568	0.0164864	1.83004	0.0109244	0.0335016	1.47639	0.0162692	0.0550283
Notch signaling pathway	0.130703	0.0022829	0.0332387	0.222869	0.00320865	0.0136665	1.90524	0.000807432	0.00309516	1.81299	0.00141975	0.00593714	-3.32621	0.0816926	0.161977	-3.43611	0.0129273	0.0381188	-3.59982	0.0122191	0.0468399
cAMP signaling pathway	0.177648	0.0282104	0.10299	-0.0581864	0.00864072	0.0283909	0.250902	0.000928327	0.00348288	0.244582	0.00241916	0.00959323	-6.68888	3.2298e-05	0.00118871	-6.58741	0.0173561	0.0480953	-9.3685	8.98855e-05	0.00336719
Regulation of lipolysis in adipocytes	0.214012	0.00594207	0.0402854	0.139924	0.00421745	0.0169959	0.507206	0.000938863	0.00348288	0.770086	0.00365023	0.0133262	-5.27057	0.00246821	0.0126153	-4.95959	0.000317351	0.00396201	-5.36426	0.000866905	0.0102827
Dorso-ventral axis formation	-0.0126326	0.718279	0.826021	-0.0605174	0.135049	0.248489	1.07461	0.00100117	0.00365505	1.01099	0.0065041	0.0213706	1.91846	0.00141021	0.00884075	3.53278	0.000484653	0.00484653	2.91166	0.00924595	0.0399845
Inflammatory mediator regulation of TRP channels	0.132871	0.0117682	0.0595739	0.454458	0.00294029	0.0127597	0.119784	0.00108279	0.00389128	-0.0214659	0.0159475	0.0426503	2.58191	0.00101843	0.00709815	2.17622	0.00066778	0.00546862	1.55039	0.00114773	0.0119989
Metabolic pathways	0.0829306	0.206047	0.336047	-0.635134	0.0160416	0.0455503	-0.878009	0.00184239	0.00651924	-0.0959429	0.000702137	0.00351069	7.15199	0.00338662	0.0158964	7.52783	0.00112254	0.00717179	1.08826	0.0124972	0.0471205
Arginine and proline metabolism	0.00264326	0.394803	0.490836	-0.0433401	0.723335	0.871032	-2.8743	0.00187363	0.00652931	-0.0291622	0.468416	0.665035	6.40002	0.108262	0.196066	3.76485	0.0340079	0.0798145	4.81191	0.0893688	0.169875
GnRH signaling pathway	0.00917907	0.739756	0.846487	0.209409	0.0166021	0.0460059	1.00631	0.00192521	0.00660892	0.688831	0.03663	0.0886831	4.58563	0.00175202	0.00982838	4.62262	0.000277013	0.00396201	4.66864	0.0029051	0.021554
mRNA surveillance pathway	2.83635e-08	0.34033	0.457754	-0.00713771	0.811594	0.94988	0.128206	0.002147	0.0072619	0.128026	0.00102836	0.00473047	-0.99548	0.0138836	0.0414704	-0.927224	0.00377184	0.0152197	-1.00715	0.000576557	0.00780047
Retrograde endocannabinoid signaling	0.0207296	0.35932	0.469566	0.239673	0.226087	0.346667	0.700334	0.00245683	0.00818945	0.694213	0.0390514	0.0916512	-0.957825	0.0536746	0.121031	-0.786899	0.0588943	0.120944	-0.243004	0.154813	0.263755
Endocrine and other factor-regulated calcium reabsorption	0.096324	0.112503	0.231034	0.19765	0.0201117	0.053787	0.253601	0.00279482	0.00918298	0.633575	0.000395145	0.00211357	-0.901616	0.0459884	0.109045	-0.310379	0.0688808	0.129857	-0.706739	0.0465833	0.112781
Cysteine and methionine metabolism	0.0409862	0.129204	0.239652	-0.165183	0.477396	0.631041	0.6962	0.00296953	0.00961961	0.235989	0.0112496	0.0319432	2.84151	0.0474044	0.111255	5.51327	0.0398641	0.0885465	0.837904	0.0869735	0.166699
Toll-like receptor signaling pathway	0.142784	0.0209938	0.0847119	0.641152	8.78177e-06	0.000134654	-0.915308	0.00325114	0.0103856	-1.26549	0.0164547	0.0435011	2.09233	0.00694013	0.0277447	-0.322723	0.00346614	0.0147632	-2.01172	0.00706045	0.0369069
Circadian entrainment	0.09596	0.0596258	0.163261	0.0798856	0.0897143	0.184235	0.719221	0.00330698	0.0104193	0.781178	0.038118	0.090383	0.302202	0.0400541	0.0959628	0.402673	0.0299063	0.0727206	1.10909	0.041359	0.104036
Osteoclast differentiation	0.121646	0.0146429	0.0673853	0.644136	1.32428e-06	3.14449e-05	-0.445964	0.00385583	0.0119843	-0.407219	0.00461659	0.0163356	2.72443	0.00017019	0.00244648	1.39697	0.000731964	0.00561172	-1.0684	0.0057481	0.0322455
Aldosterone-regulated sodium reabsorption	0.15947	0.00233178	0.0332387	0.0928877	0.00717445	0.0250019	0.9015	0.00394986	0.0121129	1.01687	0.00234317	0.0094549	-0.418925	0.0485789	0.112337	1.2798	0.0183545	0.0495432	-0.544747	0.0595786	0.134344
Adipocytokine signaling pathway	0.0240669	0.302314	0.434577	0.726971	0.000190658	0.00162413	-0.14652	0.00453665	0.0137293	-0.64717	0.0118957	0.0333659	2.43425	0.0267982	0.0716697	0.610501	0.074165	0.137387	-0.79252	0.0248303	0.0722909
TNF signaling pathway	0.106922	0.00491482	0.0402854	0.944067	2.05952e-07	7.89484e-06	-0.533512	0.00518028	0.0154736	-0.767545	0.0300405	0.0742938	1.17803	0.00445959	0.0189945	-0.12732	0.00794718	0.0268802	-2.23418	0.0243547	0.0722909
Long-term potentiation	0.0159119	0.5694	0.661119	0.00292245	0.0243058	0.0614323	0.653841	0.0054378	0.0160345	0.580668	0.0279351	0.0706052	4.09195	0.00273813	0.0136385	4.7949	0.000683796	0.00546862	4.20457	0.0112657	0.0448568
Salivary secretion	0.0662876	0.0816469	0.197671	0.108386	0.209815	0.33281	0.325041	0.00586416	0.0170729	0.287581	0.0377439	0.090383	1.54874	0.0266769	0.0716697	1.20328	0.0972945	0.166998	2.11673	0.155961	0.263758
Leukocyte transendothelial migration	0.18512	0.00830252	0.0477395	-0.0535374	0.183193	0.30675	0.473943	0.00621598	0.017871	0.851923	0.0105125	0.0302235	-9.42517	0.00112458	0.00760746	-9.04333	5.46567e-05	0.00396201	-11.7489	0.00010248	0.00336719
Carbohydrate digestion and absorption	0.163012	0.0078354	0.0462088	0.116585	0.000212363	0.00168426	-0.11107	0.00811551	0.023044	0.0400016	0.00997992	0.0292855	-2.13297	0.00932613	0.031157	-2.17738	0.00102082	0.00670822	-3.08034	0.00161057	0.0148172
Fanconi anemia pathway	0.00443468	0.246877	0.376037	0.0246331	0.00399752	0.0167169	-0.0434499	0.00849277	0.0238212	-0.0569373	0.0154408	0.0417811	-0.890116	0.0178268	0.0506192	-0.964968	0.00054173	0.00507782	-0.985474	0.0094817	0.0399845
Oxidative phosphorylation	8.74682e-05	0.367316	0.471971	-0.00593189	0.0163732	0.0459249	0.899416	0.00888985	0.0246345	0.841843	0.0134279	0.0367669	-4.82067	0.0602798	0.130796	-4.12892	0.0378119	0.0869673	-3.53347	0.062003	0.138229
Nicotinate and nicotinamide metabolism	0.0629922	0.00102914	0.0239651	0.0812958	0.0412183	0.0938634	1.40328	0.0125427	0.034343	1.3283	0.00355584	0.013191	-4.53589	0.0811141	0.161977	-3.91608	0.0485958	0.102542	-3.17743	0.0660608	0.142036
Glutamatergic synapse	0.09469	0.117595	0.235431	0.106215	0.181695	0.30675	0.658804	0.0154377	0.0417727	0.795687	0.112486	0.224971	-1.24861	0.0392389	0.0959628	-0.765319	0.0324357	0.0769094	-0.166107	0.133456	0.232536
NF-kappa B signaling pathway	0.165163	0.00716007	0.0433372	0.0114896	0.00473092	0.0176818	-0.972053	0.0162236	0.0433888	-0.681841	0.00340055	0.0128218	1.89539	0.0329072	0.085041	-0.850798	0.0244114	0.0623847	-2.18796	0.0841493	0.165001
Complement and coagulation cascades	-0.0172439	0.100181	0.216131	-0.0369188	0.0980023	0.197396	-0.221104	0.0206995	0.0547229	-0.183613	0.212918	0.370993	0.109506	0.197295	0.306607	0.312408	0.0647987	0.12848	-0.108209	0.100034	0.187637
Regulation of autophagy	0.00969203	0.159588	0.275695	0.0146914	0.271389	0.402707	0.361731	0.024705	0.06457	0.0897306	0.266309	0.437385	0.285213	0.0641574	0.136978	0.853666	0.0117583	0.0351222	0.344493	0.0246759	0.0722909
Vitamin digestion and absorption	2.79429e-05	0.122439	0.239563	0.00368186	0.11994	0.224278	-0.00529588	0.0274863	0.0710319	-0.0066352	0.0284858	0.0712144	-0.00072107	0.502749	0.622192	-0.0188046	0.687156	0.802264	-0.0184149	0.311344	0.450372
Glycosphingolipid biosynthesis - lacto and neolacto series	0.00148417	0.0309845	0.111351	0.0434593	0.0228119	0.058297	-0.00137547	0.027986	0.0715198	0.0356776	0.18876	0.336068	0.264085	0.376674	0.50078	0.284872	0.305025	0.423054	0.256393	0.32247	0.457607
Vascular smooth muscle contraction	0.0940618	0.0321832	0.113879	0.0301426	0.0640252	0.135895	0.415962	0.0303396	0.0766824	0.490332	0.0703293	0.152601	0.429193	0.0109994	0.0351371	0.861812	0.00954774	0.0309293	0.782763	0.0416144	0.104036
Pancreatic secretion	0.0606024	0.116442	0.235431	0.11115	0.180752	0.30675	0.333056	0.0320606	0.0801516	0.30713	0.0607525	0.134356	1.67227	0.0312548	0.0816888	1.6341	0.104173	0.176175	2.34809	0.177673	0.293991
Gastric acid secretion	0.126678	0.0916581	0.212827	0.0966871	0.639612	0.790919	0.704706	0.0377926	0.0934657	0.816088	0.116562	0.231114	-1.04754	0.283933	0.408153	-1.25578	0.101562	0.173032	-0.382571	0.470494	0.594581
Butanoate metabolism	-2.3095e-06	0.505747	0.602704	-0.000257933	0.516742	0.6677	-0.0329864	0.0389805	0.0953778	-0.0597673	0.0969407	0.200868	0.326486	0.741868	0.853148	0.165232	0.707429	0.813543	0.206642	0.702973	0.824918
Porphyrin and chlorophyll metabolism	0.0008473	0.344828	0.457875	-0.018101	0.756122	0.891836	-0.495675	0.0394803	0.0955838	-0.555083	0.0514743	0.117219	4.21756	0.482055	0.602747	3.72738	0.374281	0.488522	6.01638	0.497831	0.609048
Hedgehog signaling pathway	0.0595889	0.000655293	0.0239651	0.0303207	0.0325174	0.0756636	0.0621168	0.0409389	0.0980828	-0.073251	0.0560223	0.125098	1.70557	0.0398701	0.0959628	1.59058	0.0231129	0.0604088	0.98105	0.0704699	0.146019
GABAergic synapse	0.0598961	0.0734633	0.183658	0.0139959	0.445777	0.599583	0.735642	0.0516863	0.122555	0.844731	0.157434	0.296801	-3.35358	0.0927284	0.176261	-3.01972	0.00998657	0.0314645	-2.40776	0.0739212	0.149139
Olfactory transduction	0.0105336	0.154423	0.269941	0.0189735	0.324838	0.45836	-0.090002	0.0551029	0.129323	-0.117317	0.189864	0.336068	1.56129	0.057724	0.126443	1.18355	0.19274	0.293578	1.69885	0.112197	0.204804
ECM-receptor interaction	0.0484685	0.060806	0.164534	-0.0431933	0.0952988	0.193971	-0.154478	0.0568303	0.13203	-0.631248	0.268136	0.437385	-1.81845	0.0575156	0.126443	-2.90146	0.0293389	0.0727206	-3.19415	0.0167221	0.0557402
Mucin type O-Glycan biosynthesis	0.0111142	0.0133251	0.0638496	0.0131394	0.154357	0.27521	0.194593	0.0587992	0.135238	0.276185	0.00641698	0.0213706	0.361302	0.207834	0.320817	0.44935	0.374908	0.488522	0.531824	0.338728	0.469321
PPAR signaling pathway	0.095576	0.00626625	0.0406961	0.0386486	0.113008	0.216599	0.0285959	0.0603706	0.137478	-0.309176	0.338591	0.529768	-0.492183	0.218763	0.333215	-1.08865	0.380441	0.491581	-1.4297	0.0332184	0.0920509
Alanine, aspartate and glutamate metabolism	0.00220966	0.376312	0.478186	-0.0295172	0.117385	0.223129	-0.794837	0.0624341	0.140783	-0.130504	0.413608	0.605922	2.26707	0.319442	0.442601	1.16273	0.383518	0.492788	1.71211	0.304319	0.442995
SNARE interactions in vesicular transport	0.00947788	0.00255778	0.0332387	0.0112075	0.0340857	0.0783971	-0.0080196	0.0638745	0.142632	-0.0066769	0.0818556	0.17384	-0.0343872	0.672999	0.785735	-0.0573123	0.163618	0.25647	-0.0603331	0.488036	0.604766
RIG-I-like receptor signaling pathway	-0.0247953	0.345671	0.457875	0.641199	0.00476641	0.0176818	-0.236133	0.067087	0.148365	-0.341342	0.0840499	0.175741	0.810375	0.0173951	0.050011	0.0833872	0.0958269	0.165716	-0.990795	0.0687874	0.143828
Nitrogen metabolism	9.37625e-05	0.544228	0.638635	0.00461059	0.157693	0.278995	0.0181636	0.068916	0.150959	0.0146661	0.598904	0.773865	0.0744995	0.401697	0.523984	0.0591191	0.325	0.442308	0.119194	0.256191	0.392826
Renin secretion	0.118994	0.100548	0.216131	0.0656359	0.278701	0.405552	0.680147	0.0720618	0.156361	0.803705	0.184637	0.336068	0.144194	0.159513	0.265854	0.217753	0.0955288	0.165716	0.790576	0.22708	0.358337
Thyroid hormone synthesis	0.0821351	0.0647596	0.173194	0.110618	0.199353	0.320638	0.202049	0.0730856	0.1571	0.198912	0.236779	0.400435	1.3691	0.0187184	0.0525028	0.968656	0.0730903	0.136673	1.67449	0.117224	0.212295
Protein processing in endoplasmic reticulum	-0.0223904	0.127605	0.239652	1.12197	0.0012668	0.00693722	-0.286257	0.0770968	0.164188	-0.563687	0.131591	0.25649	-0.70661	0.0085769	0.0305457	-1.07848	0.063894	0.127788	-2.69709	0.00800875	0.039402
Drug metabolism - other enzymes	0.0343223	0.00104714	0.0239651	0.0277802	0.0140357	0.0424763	0.00707085	0.0790271	0.166754	-0.0636104	0.617448	0.788177	-0.129255	0.13574	0.238322	-0.268632	0.0400384	0.0885465	-0.296411	0.0353166	0.0944514
Glyoxylate and dicarboxylate metabolism	0.00153368	0.383808	0.485032	-0.00399934	0.36446	0.508035	0.0850373	0.0897468	0.187652	0.0365867	0.187889	0.336068	0.301949	0.226998	0.343485	0.287997	0.148955	0.237167	0.28157	0.16064	0.269688
Cell adhesion molecules (CAMs)	0.0144078	0.117716	0.235431	-0.0375703	0.109474	0.215206	-0.431661	0.0948855	0.192892	-0.477198	0.105469	0.214672	1.51763	0.0648536	0.136978	-0.429769	0.0472199	0.100561	0.543076	0.0345401	0.0934613
Sphingolipid metabolism	0.00390005	0.154923	0.269941	0.0100132	0.204781	0.32708	0.0472771	0.0949822	0.192892	-0.0549703	0.644441	0.809953	-0.383943	0.118925	0.212037	-0.348421	0.0746668	0.137387	-0.512966	0.0429261	0.106161
Phototransduction	0.00149382	0.338331	0.457742	0.00994085	0.28036	0.405552	-0.0621374	0.095038	0.192892	-0.075539	0.10275	0.211004	0.975795	0.0488421	0.112337	0.89156	0.0607389	0.123628	1.01705	0.046554	0.112781
Glycosphingolipid biosynthesis - ganglio series	0.000100681	0.145427	0.263111	-0.000220414	0.0134933	0.0413793	0.0204096	0.0956074	0.192892	0.0183018	0.137514	0.261573	-0.130918	0.187058	0.296712	-0.113793	0.167517	0.260331	-0.118622	0.16846	0.280767
Arachidonic acid metabolism	0.00570686	0.572012	0.661119	-0.0267519	0.0142415	0.0425396	-0.369135	0.098516	0.196683	-0.656158	0.0555956	0.125098	4.78515	0.0379141	0.0937659	4.88469	0.00336346	0.0145961	1.60545	0.063226	0.138495
Calcium signaling pathway	0.103827	0.0573925	0.15935	-0.00274437	0.178678	0.30675	-0.0765039	0.0991968	0.196683	-0.236133	0.440098	0.6346	3.50604	0.00863247	0.0305457	1.97185	0.00178102	0.00975319	2.13479	0.00774985	0.039402
Histidine metabolism	0.000123737	0.401799	0.491563	-0.000640849	0.585207	0.739548	0.00424839	0.100883	0.198318	0.0186134	0.065641	0.143785	-0.0629678	0.316793	0.441591	-0.0736867	0.207191	0.307814	-0.0699047	0.229024	0.358337
Pantothenate and CoA biosynthesis	0.0106903	0.00951187	0.0508774	0.00735508	0.150631	0.27107	0.0749657	0.105933	0.206479	0.0481118	0.134433	0.259828	-0.265306	0.157007	0.265365	-0.247493	0.109596	0.18266	-0.200947	0.141596	0.243038
Cardiac muscle contraction	-0.000112128	0.535732	0.635146	0.0069808	0.292354	0.417648	-0.0818058	0.109698	0.210685	-0.0895686	0.128753	0.253104	0.557442	0.0851931	0.166054	0.495559	0.068321	0.129857	0.565425	0.0513837	0.120594
Cytosolic DNA-sensing pathway	0.0123898	0.25937	0.391406	0.0967131	0.0476627	0.105408	-0.314819	0.109922	0.210685	-0.279475	0.767784	0.915371	0.420163	0.166527	0.27422	-0.212737	0.217011	0.319952	-0.489709	0.283424	0.417868
Biosynthesis of amino acids	0.00208149	0.464268	0.562008	-0.173418	0.747926	0.891101	-1.19115	0.117751	0.223824	-0.215196	0.696718	0.852368	5.37382	0.109463	0.196691	5.81363	0.08288	0.150098	3.07199	0.465823	0.591929
Selenocompound metabolism	0.000205499	0.314343	0.443551	-0.000128952	0.504248	0.65896	0.128818	0.121333	0.228743	0.107376	0.178324	0.328115	-0.00358179	0.64917	0.763359	0.211358	0.336832	0.455343	-0.197077	0.634683	0.752459
Riboflavin metabolism	0.000411995	0.275862	0.40672	0.00623305	0.22089	0.34561	0.0248492	0.137931	0.25584	0.0232995	0.171914	0.321465	-0.0232602	0.406797	0.523984	-0.0341202	0.654673	0.772178	-0.0232517	0.611194	0.731699
Synaptic vesicle cycle	0.0122748	0.0176441	0.075151	0.0173392	0.150856	0.27107	-0.11079	0.139342	0.256389	-0.123544	0.175161	0.324896	1.93091	0.100392	0.186234	2.04638	0.0461489	0.0991986	0.970834	0.423679	0.553672
Aldosterone synthesis and secretion	0.0837695	0.125245	0.239652	0.103575	0.223595	0.346667	0.0751171	0.146862	0.267601	0.0618344	0.370706	0.567862	3.06719	0.0127082	0.0384592	2.35508	0.0036841	0.0151311	3.4339	0.0359363	0.0950039
Tyrosine metabolism	0.00679382	0.328836	0.455616	-0.0072201	0.565217	0.726257	0.110464	0.148463	0.267601	0.0478036	0.253546	0.420078	0.40148	0.468366	0.591891	0.405917	0.390438	0.498893	0.14024	0.517908	0.626941
Proximal tubule bicarbonate reclamation	0.00327023	0.242379	0.374142	-0.0198305	0.00949525	0.0303321	0.241579	0.148926	0.267601	0.173284	0.217891	0.376804	0.934691	0.345963	0.468067	0.839042	0.307546	0.423567	0.921521	0.272969	0.410346
Collecting duct acid secretion	0	1	1	0	1	1	0.0149718	0.17991	0.32077	-0.000390682	0.0474763	0.109195	0.112243	0.0814593	0.161977	0.124803	0.0669665	0.129857	0.110273	0.0764618	0.152924
Renin-angiotensin system	0.000914461	0.09995	0.216131	0.000335875	0.432284	0.584855	0.00377603	0.184824	0.326997	0.00290597	0.232536	0.396173	0.0443133	0.249748	0.368219	0.0324908	0.26216	0.369919	0.0355667	0.251014	0.387471
Purine metabolism	0.024695	0.210351	0.336047	-0.0519325	0.0986982	0.197396	0.49127	0.193362	0.33949	0.396835	0.198351	0.34825	-4.60054	0.0160026	0.0465899	-4.02545	0.00408528	0.0159307	-2.89949	0.0625034	0.138229
Phenylalanine metabolism	0.000476877	0.3993	0.491563	-0.0109167	0.946027	1	0.0400798	0.200828	0.349928	0.0176494	0.291079	0.461346	0.386458	0.373943	0.500041	0.482424	0.242734	0.34893	0.180318	0.442059	0.5712
Amino sugar and nucleotide sugar metabolism	0.00311664	0.266867	0.398567	-0.0806185	0.00651918	0.023234	0.171944	0.207396	0.357495	0.113222	0.290355	0.461346	1.33661	0.107126	0.195548	1.25262	0.066739	0.129857	1.4595	0.051242	0.120594
Glycine, serine and threonine metabolism	0.00171803	0.337831	0.457742	-0.0143447	0.813593	0.94988	0.00484214	0.20828	0.357495	-0.0684394	0.576797	0.753769	-0.0184706	0.405813	0.523984	0.137942	0.20744	0.307814	-0.0348199	0.324304	0.457607
RNA degradation	0	1	1	0	1	1	0.0131244	0.214586	0.365591	0.0574207	0.0214607	0.0548439	0.394259	0.0147406	0.0434659	0.392186	0.00808332	0.0269444	0.431161	0.00888507	0.0399845
Pyruvate metabolism	0.011091	0.1104	0.228757	-0.0555376	0.0644025	0.135895	0.344651	0.220349	0.372514	0.0579406	0.244025	0.409677	1.68334	0.185641	0.29651	1.308	0.0382413	0.0870842	1.30097	0.125361	0.225258
Glycosylphosphatidylinositol(GPI)-anchor biosynthesis	0.00960804	0.174913	0.295808	0.0266111	0.184908	0.30675	0.0588694	0.221889	0.372514	-0.0201938	0.623188	0.788177	-0.471471	0.329444	0.448888	-0.314881	0.789186	0.903049	-0.5728	0.19465	0.315279
Fructose and mannose metabolism	0.00165113	0.358321	0.469566	-0.0640482	0.008412	0.02804	0.0880699	0.233883	0.389805	0.0364301	0.372814	0.567862	1.00748	0.0840183	0.165164	0.965674	0.0455193	0.0987683	1.09748	0.0392615	0.101462
Taste transduction	0.0087671	0.225387	0.355062	0.0148776	0.382309	0.523399	-0.00842686	0.238712	0.394991	-0.0633027	0.441461	0.6346	1.34584	0.0535568	0.121031	1.16454	0.0397298	0.0885465	1.481	0.0214677	0.0658344
D-Glutamine and D-glutamate metabolism	0.000104869	0.547726	0.639477	1.56725e-05	0.50075	0.658128	-0.0173798	0.248376	0.408046	0.00862408	0.623688	0.788177	-0.0666674	0.323338	0.445316	-0.0928733	0.231884	0.33543	-0.0163866	0.451274	0.57985
Insulin secretion	0.0858792	0.0575045	0.15935	0.0963094	0.423075	0.575783	0.0191965	0.257787	0.41507	0.0119942	0.537692	0.733641	3.03336	0.0120774	0.037876	2.35342	0.0296992	0.0727206	3.37305	0.0177471	0.0574907
Bile secretion	0.00842059	0.210395	0.336047	0.0134103	0.698092	0.84953	0.0154508	0.259256	0.41507	0.048976	0.54031	0.733641	-0.777853	0.0863025	0.166803	-0.623803	0.0845921	0.152001	-0.0432434	0.135078	0.233593
Vasopressin-regulated water reabsorption	0.0378554	0.00931931	0.0508774	0.0245826	0.256886	0.386169	-0.0708186	0.259286	0.41507	-0.117987	0.575843	0.753769	1.81763	0.00457104	0.0191152	1.5905	0.00792051	0.0268802	1.66567	0.00831828	0.039402
Citrate cycle (TCA cycle)	0.00457508	0.32034	0.447928	-0.0471581	0.0154923	0.045104	0.250494	0.25987	0.41507	0.032022	0.706268	0.85948	1.61347	0.503164	0.622192	1.16033	0.412127	0.520137	1.31055	0.402594	0.53524
Pyrimidine metabolism	0.0146134	0.0991061	0.216131	0.0283707	0.186813	0.306907	0.0786903	0.267307	0.424005	0.070575	0.366558	0.565828	-0.704198	0.239026	0.356987	-0.24328	0.595133	0.709226	-0.178297	0.87335	0.999356
Vitamin B6 metabolism	0.00529523	0.047976	0.145799	0.0107176	0.112944	0.216599	0.0149347	0.28036	0.440854	0.0179778	0.291854	0.461346	0.0615974	0.29935	0.423262	0.0506654	0.345327	0.461775	0.0503501	0.334333	0.46604
Tryptophan metabolism	0.0167	0.0354119	0.12082	0.0136143	0.270411	0.402707	0.00847849	0.281763	0.440854	-0.00782533	0.386594	0.577381	0.519333	0.100404	0.186234	0.477546	0.0579508	0.120944	0.304869	0.109869	0.202159
Folate biosynthesis	5.74719e-05	0.401299	0.491563	-0.00861086	0.247876	0.375076	-0.0281468	0.31984	0.494484	-0.0367793	0.253873	0.420078	-0.159447	0.732552	0.846669	0.0333495	0.37595	0.488522	-0.0257176	0.783574	0.910212
2-Oxocarboxylic acid metabolism	0.00176114	0.308346	0.437775	-0.014315	0.0224888	0.058117	0.0486035	0.32034	0.494484	0.0299258	0.37931	0.573956	0.520702	0.570259	0.6867	0.382743	0.540367	0.654128	0.447214	0.509681	0.620246
Taurine and hypotaurine metabolism	0.000101803	0.283858	0.415843	-0.000252355	0.677661	0.833487	0.000970913	0.334333	0.512644	-0.00207657	0.852574	0.979525	0.00738473	0.267866	0.392415	0.00396248	0.354823	0.471729	0.00109681	0.45977	0.587484
Synthesis and degradation of ketone bodies	6.64097e-07	0.23938	0.37201	0.000419154	0.0849575	0.176038	0.000298076	0.341329	0.519906	0.00014794	0.418291	0.608904	0.00523469	0.0344828	0.0881226	0.00487749	0.0344828	0.0801115	0.00511458	0.0409795	0.104036
Thiamine metabolism	1.57975e-05	0.246377	0.376037	-7.8759e-05	0.015992	0.0455503	0.000159993	0.35932	0.541657	0.000355837	0.284358	0.46058	0.00392668	0.069965	0.14629	0.00302936	0.11994	0.197044	0.00359632	0.0824588	0.163496
Ubiquinone and other terpenoid-quinone biosynthesis	9.42524e-05	0.390805	0.488506	-0.00131969	0.708646	0.857834	0.0139572	0.36032	0.541657	0.00319581	0.471764	0.665679	0.099089	0.274863	0.398955	0.158029	0.163918	0.25647	0.0111084	0.473763	0.59544
Phenylalanine, tyrosine and tryptophan biosynthesis	0.000557661	0.365317	0.471971	-0.00858192	0.957521	1	0.0283025	0.367816	0.547228	0.0121551	0.451274	0.644678	0.369523	0.166917	0.27422	0.448834	0.110945	0.183577	0.163499	0.318841	0.455487
Steroid biosynthesis	3.01649e-05	0.177911	0.298683	4.57758e-05	0.367816	0.509625	0.0445387	0.368784	0.547228	0.0456606	0.403352	0.594685	-0.278026	0.155738	0.265332	-0.302583	0.0930725	0.16341	-0.255492	0.105924	0.196472
Pentose phosphate pathway	0.0015393	0.304848	0.435497	-0.0118189	0.595243	0.744628	0.0309032	0.390319	0.575471	-0.0148196	0.509286	0.705637	-0.0655275	0.517008	0.635892	0.319477	0.697585	0.806254	0.430134	0.329335	0.461873
Cyanoamino acid metabolism	2.06762e-05	0.367316	0.471971	-0.00101421	0.885557	1	0.00248388	0.404798	0.593016	-0.00485716	0.714143	0.864489	0.0311204	0.560971	0.682663	0.09501	0.366684	0.484698	0.030162	0.490472	0.604766
Glycolysis / Gluconeogenesis	0.0164157	0.160622	0.275695	-0.14955	0.0108118	0.0336041	0.756198	0.407867	0.593731	0.411461	0.382714	0.575322	3.70106	0.158065	0.265365	3.22743	0.0312894	0.0749641	3.60087	0.0720929	0.147004
Glutathione metabolism	-0.000291703	0.54023	0.637194	-0.00237436	0.457388	0.611623	0.137067	0.416681	0.600265	0.151847	0.221005	0.379337	0.0935395	0.482197	0.602747	0.0877114	0.594712	0.709226	0.0656638	0.613991	0.731699
Lysine degradation	7.61351e-05	0.386807	0.48615	-0.000572866	0.57921	0.736013	-0.0330076	0.417576	0.600265	-0.110197	0.546167	0.73461	-1.27583	0.301173	0.423262	-0.653433	0.483243	0.597559	-2.12922	0.126459	0.225469
Starch and sucrose metabolism	0.00681516	0.269865	0.400445	-0.107018	0.016901	0.0462766	0.414301	0.422571	0.600685	0.257407	0.557776	0.738539	1.44897	0.106218	0.19544	1.23298	0.0677289	0.129857	1.53559	0.0568785	0.129525
Arginine biosynthesis	0.000508527	0.369815	0.472542	0.00797559	0.0715172	0.149536	-0.0226003	0.423091	0.600685	-0.000261893	0.365723	0.565828	-0.00438937	0.618929	0.737584	-0.0930587	0.14912	0.237167	0.0011583	0.491701	0.604766
Galactose metabolism	0.00875268	0.206397	0.336047	-0.0835801	0.0184708	0.0499798	0.363488	0.426793	0.602224	0.279853	0.542256	0.733641	1.87311	0.072784	0.150814	1.70915	0.0436163	0.0955406	1.99798	0.032623	0.0915035
Propanoate metabolism	0.00566476	0.0403355	0.130664	0.00461608	0.329067	0.461497	-0.0424536	0.439012	0.615688	-0.154717	0.00790531	0.0241984	0.345277	0.416881	0.532681	0.181419	0.148243	0.237167	0.132097	0.420374	0.552492
Phagosome	0.0087692	0.0119148	0.0595739	0.0296722	0.00420655	0.0169959	0.0106879	0.447522	0.620139	0.011665	0.495614	0.695068	-0.00453707	0.723608	0.840555	-0.0305135	0.691297	0.803021	-0.0329861	0.690172	0.814049
Butirosin and neomycin biosynthesis	0.000474088	0.333833	0.457033	-0.0371109	0.008412	0.02804	0.00503349	0.447776	0.620139	-0.00901113	0.587706	0.763686	0.460954	0.0372325	0.0930812	0.448986	0.0166461	0.0472668	0.512582	0.0141886	0.0502058
Sulfur metabolism	0.00142268	0.233883	0.365939	0.0259931	0.178911	0.30675	0.00738548	0.450275	0.620139	-0.00643146	0.538231	0.733641	-1.07409	0.0069965	0.0277447	-1.08479	0.0069965	0.0248858	-1.18607	0.00549725	0.0322455
Fatty acid biosynthesis	0.011741	0.0279282	0.10299	0.0261026	0.0325682	0.0756636	-0.0233779	0.454276	0.621925	-0.128847	0.0207933	0.0537355	0.167852	0.431315	0.54808	0.0808162	0.665052	0.780418	-0.0276481	0.773283	0.902818
Antigen processing and presentation	0.0339228	0.0459163	0.144668	0.0333153	0.0146872	0.0433085	-0.0479197	0.461916	0.628643	-0.0137025	0.292855	0.461346	1.63512	0.00338599	0.0158964	1.44823	0.000551937	0.00507782	1.42514	0.00235501	0.0186776
Glycosphingolipid biosynthesis - globo series	0.000105588	0.162919	0.277565	0.0170738	0.0272442	0.0666613	0.000160085	0.466767	0.631508	0.013386	0.189952	0.336068	0.0963997	0.403916	0.523984	0.104796	0.338538	0.455343	0.0910342	0.358182	0.487466
Valine, leucine and isoleucine degradation	0.00601908	0.196902	0.328169	0.000968138	0.476262	0.631041	0.00303794	0.474263	0.637897	-0.0291196	0.724138	0.871999	0.228532	0.173413	0.280881	0.219336	0.172414	0.265731	0.0953464	0.356822	0.487466
Terpenoid backbone biosynthesis	6.49799e-07	0.26037	0.391406	0.000416988	0.172414	0.300418	4.8557e-05	0.485757	0.649559	-0.000180836	0.558221	0.738539	0.00465238	0.402799	0.523984	0.00340931	0.414293	0.520137	0.00300877	0.429785	0.558478
Steroid hormone biosynthesis	0.0237361	0.0701145	0.181195	0.170885	0.00455099	0.0174455	0.0389442	0.490834	0.652554	0.0718526	0.13761	0.261573	0.822527	0.21179	0.324744	0.611377	0.149519	0.237167	0.527644	0.0675939	0.142629
Ascorbate and aldarate metabolism	0.00311113	0.0869565	0.204082	0.00709737	0.110445	0.215274	9.44159e-05	0.496252	0.655965	-0.00952734	0.821589	0.958817	-0.0633233	0.153923	0.264196	-0.0912639	0.0584708	0.120944	-0.100044	0.0524738	0.121909
alpha-Linolenic acid metabolism	0.0110383	0.085957	0.203816	-0.000519849	0.514743	0.6677	-0.000708953	0.509745	0.669951	-0.015905	0.653673	0.817091	0.201451	0.188906	0.297591	0.157259	0.223888	0.325913	0.144249	0.250875	0.387471
Circadian rhythm	0.0456134	0.0244662	0.093787	0.0202057	0.283066	0.406907	-0.0907082	0.526378	0.686444	-0.121664	0.679087	0.839731	1.89063	0.0794073	0.161977	1.00733	0.0904947	0.160106	1.32099	0.0378247	0.09886
Fatty acid metabolism	0.0133501	0.036246	0.12082	0.0229055	0.0596759	0.129485	-0.0325161	0.530562	0.686444	-0.39545	0.00619812	0.0209642	0.281493	0.650514	0.763359	0.116646	0.796866	0.907322	-0.274268	0.482335	0.602918
Valine, leucine and isoleucine biosynthesis	0.00116172	0.0809595	0.197671	0.00141558	0.278361	0.405552	-0.00145177	0.532734	0.686444	-0.0120319	0.031984	0.0782587	0.0465941	0.192404	0.30104	0.0299359	0.254373	0.361147	0.0283943	0.277361	0.411568
Biotin metabolism	9.40288e-06	0.150925	0.26909	-4.31015e-06	0.578711	0.736013	-2.05722e-05	0.534233	0.686444	-0.00189705	0.007996	0.0241984	0.000955736	0.351324	0.472542	0.00064278	0.403298	0.512479	-0.00147903	0.214393	0.343906
beta-Alanine metabolism	0.0105813	0.014942	0.0673853	0.00621784	0.191643	0.311984	-0.0124198	0.539162	0.688929	-0.0752289	0.0129935	0.0360061	0.133983	0.288352	0.411931	0.0594405	0.305335	0.423054	0.019525	0.376251	0.506069
Sulfur relay system	0.000220019	0.221889	0.351962	0.00138885	0.22089	0.34561	-0.000512164	0.547726	0.696006	-0.00307441	0.768116	0.915371	-0.0639648	0.0089955	0.0308801	-0.0677197	0.0134933	0.0387931	-0.0744862	0.00949525	0.0399845
Glycerophospholipid metabolism	0.0218858	0.146427	0.263111	0.0212527	0.313537	0.445145	-0.0142845	0.551224	0.696602	-0.0908355	0.66164	0.82258	0.114978	0.89	1	0.12323	0.582084	0.700939	-0.161199	0.8803	1
One carbon pool by folate	7.29431e-06	0.298851	0.4323	-0.0149127	0.855072	0.993266	0.0830498	0.571054	0.717718	-0.156165	0.829585	0.958817	-0.505041	0.633709	0.751305	0.410901	0.523132	0.640002	-0.236927	0.968031	1
Drug metabolism - cytochrome P450	0.0188154	0.016945	0.0739328	0.0229745	0.131742	0.24436	-0.00647503	0.576163	0.720203	-0.0190978	0.689988	0.848648	0.456289	0.0798232	0.161977	0.380048	0.0615371	0.124154	0.301727	0.085106	0.165001
Fat digestion and absorption	0.00238676	0.154423	0.269941	0.00567158	0.232384	0.353962	-0.00421162	0.591704	0.735632	-0.00251069	0.558721	0.738539	-0.0159126	0.859775	0.983823	-0.0134178	0.445287	0.5536	-0.0481771	0.865308	0.995105
Ether lipid metabolism	0.0142357	0.09995	0.216131	-0.00400952	0.595702	0.744628	-0.0158147	0.603198	0.74559	-0.0160744	0.612194	0.786618	0.229799	0.228886	0.344076	0.228592	0.201899	0.303508	0.170549	0.277361	0.411568
Primary bile acid biosynthesis	0.000497077	0.321339	0.447928	0.0229222	0.0215804	0.0570515	-0.00487551	0.606197	0.74559	-0.0135892	0.790605	0.932508	-0.0462034	0.539291	0.659771	-0.0606611	0.41611	0.520137	-0.0887524	0.365814	0.494925
Glycerolipid metabolism	0.00751965	0.134433	0.247356	0.0105731	0.185384	0.30675	-0.0136301	0.643697	0.787457	-0.0696303	0.946512	1	-0.112538	0.566417	0.685663	-0.166682	0.534542	0.6505	-0.268183	0.268391	0.406117
RNA transport	0.048526	0.122646	0.239563	0.0682173	0.0454627	0.101519	-0.110453	0.647084	0.787457	0.900252	0.00792358	0.0241984	-0.388025	0.301804	0.423262	-0.37169	0.0685663	0.129857	0.455663	0.179416	0.294755
Pentose and glucuronate interconversions	0.00199338	0.207896	0.336047	-0.00309441	0.691154	0.845561	-0.0107317	0.690155	0.835451	-0.080274	0.0069965	0.0226647	-0.377821	0.0369815	0.0930812	-0.453024	0.0169915	0.0476591	-0.526295	0.0129935	0.0473281
Fatty acid elongation	0.00713397	0.0784608	0.194043	0.00782402	0.276362	0.405552	-0.0153928	0.694653	0.836493	-0.220504	0.00749625	0.0239464	0.0656427	0.407796	0.523984	-0.00392092	0.508746	0.62573	-0.235508	0.194403	0.315279
Mineral absorption	0.0304249	0.0574588	0.15935	0.0376868	0.118838	0.22404	-0.160437	0.703139	0.842302	-0.0878489	0.389726	0.578303	1.29655	0.0570868	0.126443	1.31071	0.0243315	0.0623847	1.71141	0.0170577	0.0560468
Linoleic acid metabolism	0.0218953	0.0148458	0.0673853	0.0177603	0.0302778	0.0725405	-0.0311905	0.71237	0.848938	-0.0444957	0.787446	0.932508	0.450754	0.0960868	0.181147	0.344845	0.0813364	0.148471	0.331925	0.318276	0.455487
Metabolism of xenobiotics by cytochrome P450	0.0317484	0.00416744	0.039938	0.0310364	0.0519815	0.113864	-0.0268675	0.724138	0.854999	-0.0422733	0.814093	0.955313	0.619043	0.174711	0.281004	0.538033	0.173303	0.265731	0.430655	0.215315	0.343906
Intestinal immune network for IgA production	0.0802625	0.048229	0.145799	-0.0104735	0.622754	0.774234	-0.208331	0.727775	0.854999	-0.157824	0.500355	0.697464	0.79546	0.147305	0.254738	0.117977	0.132979	0.216917	0.194635	0.131723	0.23243
Fatty acid degradation	0.0129549	0.0199755	0.0820423	0.0133913	0.192616	0.311984	-0.0301043	0.728608	0.854999	-0.322651	0.00911173	0.0272169	0.0281113	0.908823	1	-0.106282	0.904517	1	-0.427309	0.351917	0.484676
Biosynthesis of unsaturated fatty acids	0.00528465	0.0934533	0.212827	0.00773772	0.224888	0.346667	-0.0152675	0.789105	0.921291	-0.0958999	0.005997	0.0205867	0.104259	0.248876	0.368219	0.0668968	0.32084	0.439245	-0.0258776	0.583708	0.702895
N-Glycan biosynthesis	0.0079736	0.00548851	0.0402854	0.0100786	0.0634515	0.135895	-0.00562192	0.831391	0.965757	-0.00707265	0.826815	0.958817	-0.112206	0.173209	0.280881	-0.13226	0.108715	0.182514	-0.133665	0.100345	0.187637
Carbon metabolism	0.00149959	0.474763	0.571704	-0.163546	0.025541	0.0631658	0.189429	0.845378	0.97707	-0.130112	0.85602	0.979525	2.10668	0.275799	0.398955	2.04637	0.244808	0.349726	2.27991	0.383746	0.513149
Lysine biosynthesis	2.45228e-05	0.10045	0.216131	-1.80794e-05	0.751624	0.891101	-0.000117432	0.86007	0.98908	-0.000427667	0.0204898	0.0535528	-0.00144714	0.329835	0.448888	-0.00194429	0.196402	0.297187	-0.00219769	0.227886	0.358337
Retinol metabolism	0.0170042	0.036246	0.12082	0.0491461	0.0250166	0.0625416	-0.0568585	0.918181	1	-0.0658532	0.929776	1	0.347738	0.0897322	0.171987	0.177182	0.086251	0.153781	0.180198	0.262292	0.399518
Glycosaminoglycan degradation	0.0121962	0.107446	0.226722	-0.0673361	0.007996	0.027449	-0.113388	0.924538	1	-0.812016	0.005997	0.0205867	-3.7682	0.025987	0.0711549	-4.38092	0.017991	0.0492611	-5.08038	0.0129935	0.0473281
Caffeine metabolism	3.17374e-05	0.136932	0.249954	0.000119465	0.14093	0.257252	-0.00023725	0.954023	1	-0.000331409	0.0404798	0.0940439	0.0013421	0.144428	0.251654	0.000858159	0.218891	0.320668	0.000618403	0.294853	0.43195
remaining	0	0.999946	1	0	1	1	0	1	1	0	1	1	0	1	1	0	1	1	0	0.999993	1
ABC transporters	0	1	1	0	1	1	0	1	1	0	1	1	0	1	1	0	1	1	0	1	1
Basal transcription factors	0	1	1	0	1	1	0	1	1	0	1	1	0	1	1	0	1	1	0	1	1
Base excision repair	0	1	1	0	1	1	0	1	1	0	1	1	0	1	1	0	1	1	0	1	1
D-Arginine and D-ornithine metabolism	0	1	1	0	1	1	0	1	1	0	1	1	0	1	1	0	1	1	0	1	1
DNA replication	0	1	1	0	1	1	0	1	1	0	1	1	0	1	1	0	1	1	0	1	1
Glycosaminoglycan biosynthesis - chondroitin sulfate / dermatan sulfate	0	1	1	0	1	1	0	1	1	0	1	1	0	1	1	0	1	1	0	1	1
Glycosaminoglycan biosynthesis - heparan sulfate / heparin	0	1	1	0	1	1	0	1	1	0	1	1	0	1	1	0	1	1	0	1	1
Glycosaminoglycan biosynthesis - keratan sulfate	0	1	1	0	1	1	0	1	1	0	1	1	0	1	1	0	1	1	0	1	1
Hematopoietic cell lineage	0	1	1	0	1	1	0	1	1	0	1	1	0	1	1	0	1	1	0	1	1
Homologous recombination	0	1	1	0	1	1	0	1	1	0	1	1	0	1	1	0	1	1	0	1	1
Lipoic acid metabolism	0	1	1	0	1	1	0	1	1	0	1	1	0	1	1	0	1	1	0	1	1
Lysosome	0	1	1	0	1	1	0	1	1	0	1	1	0	1	1	0	1	1	0	1	1
Mismatch repair	0	1	1	0	1	1	0	1	1	0	1	1	0	1	1	0	1	1	0	1	1
Non-homologous end-joining	0	1	1	0	1	1	0	1	1	0	1	1	0	1	1	0	1	1	0	1	1
Nucleotide excision repair	0	1	1	0	1	1	0	1	1	0	1	1	0	1	1	0	1	1	0	1	1
Other glycan degradation	0	1	1	0	1	1	0	1	1	0	1	1	0	1	1	0	1	1	0	1	1
Other types of O-glycan biosynthesis	0	1	1	0	1	1	0	1	1	0	1	1	0	1	1	0	1	1	0	1	1
Peroxisome	0	1	1	0	1	1	0	1	1	0	1	1	0	1	1	0	1	1	0	1	1
Proteasome	0	1	1	0	1	1	0	1	1	0	1	1	0	1	1	0	1	1	0	1	1
Protein digestion and absorption	0	1	1	0	1	1	0	1	1	0	1	1	0	1	1	0	1	1	0	1	1
Protein export	0	1	1	0	1	1	0	1	1	0	1	1	0	1	1	0	1	1	0	1	1
Ribosome	0	1	1	0	1	1	0	1	1	0	1	1	0	1	1	0	1	1	0	1	1
Ribosome biogenesis in eukaryotes	0	1	1	0	1	1	0	1	1	0	1	1	0	1	1	0	1	1	0	1	1
RNA polymerase	0	1	1	0	1	1	0	1	1	0	1	1	0	1	1	0	1	1	0	1	1
Spliceosome	0	1	1	0	1	1	0	1	1	0	1	1	0	1	1	0	1	1	0	1	1
Ubiquitin mediated proteolysis	0	1	1	0	1	1	0	1	1	0	1	1	0	1	1	0	1	1	0	1	1
